# Supplementary material for: Transcriptome and Gut Microbiota Profiling Analysis of ANIT-Induced Cholestasis and the Effects of Da-Huang-Xiao-Shi Decoction Intervention
Source: Microbiol Spectr. 2022 Nov 21;10(6):e03242-22. doi: 10.1128/spectrum.03242-22 (PMC9769994; doi:10.1128/spectrum.03242-22)
Supplement: Supplemental file 2 — Table S1. Download spectrum.03242-22-s0002.xls, XLS file, 1.6 MB [file spectrum.03242-22-s0002.xls]

## Sheet: TableS1
TableS1 Hepatic transcriptomic analysis of livers from ANIT-induced cholestasis rat.
id	Symbol	Control1	Control2	Control3	Control4	Control5	Control6	Control7	Control8	Model1	Model2	Model3	Model4	Model5	Model6	Model7	Model8	log2(fc)	PValue
ENSRNOG00000005437	Rida	1165.89	1069.64	1133.93	1132.3	1080.3	1067.98	1003.07	1031.54	451.69	462.75	440.84	462.08	467.07	456.61	454.89	455.45	-1.25003	0
ENSRNOG00000018184	Tpm1	24.69	22.87	20.89	21.09	20.08	19.47	19.42	19.96	141.18	154.27	137.53	152.94	141.08	157.12	126.26	147.6	2.78105	0
ENSRNOG00000033192	Osmr	1.57	1.07	1.4	1.38	0.75	1.7	1.26	1.51	41.44	46.18	38.86	35.06	43.2	43.4	40.6	44.3	4.96813	0
ENSRNOG00000053452	LOC100361457	94.8	96.89	98.86	95.21	84.58	80.51	92.95	111.63	817.21	775.98	837.09	851.26	699.04	802.88	657.02	673.72	3.01679	7.06e-306
ENSRNOG00000009779	Krt8	94.6	91.88	83.45	96.42	82.2	100.33	61.11	86.44	1446.1	1205.44	1025.08	1360.93	1348.67	1434.03	1193.19	1129.75	3.86439	9.56e-297
ENSRNOG00000015366	Neurl3	0.86	1.2	0.89	1.31	0.74	0.79	0.8	0.49	50.14	44.62	51.02	41.72	40.4	43.91	39.67	51.95	5.68178	1.4e-293
ENSRNOG00000012865	Parp3	10.15	9.65	8.29	9.26	8.15	7.86	8.21	7.46	53.82	63	54.24	57.1	53.1	60.56	55.37	58.63	2.72317	9.04e-265
ENSRNOG00000021053	Lsr	29.77	29.46	28.85	30.12	26.59	26.88	29.32	31.1	138.63	140.46	127.37	164.44	134.98	144.12	124.38	130.12	2.25064	1.33e-241
ENSRNOG00000014743	Hagh	155.58	174.73	161.1	156.46	161.83	161.96	171.98	179.85	53.99	48.78	61.77	59.09	52.13	62.97	60.19	50.64	-1.55776	3.86e-241
ENSRNOG00000013973	Lcn2	3.41	3.26	2.87	5.38	6.2	6.62	2.86	2.89	1677.15	1139.8	1096.41	769.22	711.21	589.11	998.82	947.62	7.88733	3.98e-237
ENSRNOG00000047393	Krt18	98.64	99.37	99.54	111.48	90.27	113.81	70.2	83.21	1056.07	973.46	896.7	1036.74	1055.01	1205.65	968.31	895.59	3.3993	6.61e-234
ENSRNOG00000008364	Cat	1323.04	1491.23	1390.51	1363.64	1389.05	1367.93	1259.39	1246.02	486.22	545.7	566.99	592.99	564.39	622.6	569.84	557.26	-1.26523	1.44e-231
ENSRNOG00000019311	Nfkb2	2.2	2.82	2.41	2.82	2.71	2.35	2.21	1.77	22.21	24.61	24.6	27.74	21.26	24.5	20.79	24.98	3.3053	1.83e-229
ENSRNOG00000004936	Sdc2	258.4	236.34	252.89	250.92	255.77	246.08	237.23	236.46	104.67	111.64	117.57	102.45	100.38	97.89	106.88	108.01	-1.21652	2.44e-229
ENSRNOG00000016275	Ttr	5955.88	6514.48	6851.41	6181.01	6277.83	6027.74	6316.52	7211.93	2844.81	2500.35	2751.38	2746.98	2384.19	2644.81	2948.16	2331.88	-1.27916	1.01e-213
ENSRNOG00000032895	Cyp4f4	63.19	61.2	58.92	69.78	70.68	63.12	68.39	69.78	15.75	13.29	19.25	14.16	13.01	15.35	15.12	16.61	-2.09923	7.7e-203
ENSRNOG00000017180	Slc17a2	46.53	38.68	38.11	39.08	39.93	39.3	36.58	33.59	7.65	8.08	8.89	6.53	8.74	8.28	8.84	6.23	-2.30171	1.09e-202
ENSRNOG00000057153	Pla1a	2.84	1.82	2.14	1.63	1.65	2.78	1.92	1.68	43.45	61.28	53.17	69.26	58.1	57.04	41.98	67.71	4.77925	8.82e-198
ENSRNOG00000003546	Tnfrsf12a	1.39	1.95	1.75	2.04	2.44	1.56	1.51	2.09	44.95	39.66	41.01	35.17	37.45	36.75	29.96	41.85	4.38047	2.02e-194
ENSRNOG00000008902	Pon1	1120.44	1022.72	1105.99	1174.51	1134.04	1005.75	1164.64	1275.48	407.31	381.74	435.66	372.24	415.6	369.65	416.39	421.62	-1.48334	3.48e-191
ENSRNOG00000020182	Mvp	11.31	12.03	11.62	14.18	11.26	11.91	10.65	12.22	49.23	51.8	48.8	53.12	45.25	48.8	56.62	47.3	2.07458	4.07e-189
ENSRNOG00000048226	Hmgn1	39.52	40.99	37.59	35.49	40.48	42.38	39.74	43.42	148.51	153.06	148.84	160.31	156.28	153.7	159.66	166.99	1.96448	2.43e-188
ENSRNOG00000005250	Abcg5	27.28	21.92	34.61	24.35	20.82	23.06	18.07	9.01	0.12	0.13	0.19	0.24	0.22	0.22	0.26	0.16	-6.86185	6.74e-169
ENSRNOG00000001344	Aldh2	457.01	497.7	446.61	467.24	463.8	440.64	495.29	465.13	241.52	238.51	222.39	253.58	241.95	262.77	254.93	269.96	-0.910916	6.88e-169
ENSRNOG00000002342	Aldh3a2	301.26	325.9	306.34	299.33	337.54	340.06	266.67	290.32	125.1	127.1	138.06	138.72	119.77	141.79	141.46	138.76	-1.20437	4.37e-168
ENSRNOG00000016552	Hmgcs1	170.12	160.59	152.08	168.35	167.47	120.84	138.83	186.9	1074.1	1032.3	901.98	968.27	916.44	1044.3	919.89	1106.18	2.65405	4.38e-163
ENSRNOG00000019202	Pvr	0.92	0.84	0.56	1.09	1.08	0.92	1.23	1.4	15.04	12.38	14.98	14.1	12.41	15.14	11.79	13.84	3.76996	4.41e-161
ENSRNOG00000059857	Rnd1	0.29	0.45	0.5	0.39	0.55	0.56	0.79	0.66	29.65	24.77	29.44	18.18	20.18	30.5	22.32	26.93	5.59105	5.57e-161
ENSRNOG00000036984	Slco1a1	157.88	141.64	162.41	137.2	148	147.86	119.29	122.23	41.7	41.07	53.18	41.16	44.87	38.15	42.17	40.31	-1.72997	1.85e-160
ENSRNOG00000010966	Itgb1	37.7	38.76	35.32	36.31	35.32	36.06	31.68	33.91	98.18	95.34	95.82	114.06	99.62	95.94	96.95	95.39	1.47296	2.43e-159
ENSRNOG00000001557	Cxadr	7.73	8.61	6.63	7.79	7.03	7.29	7.98	9.91	56.78	56.71	55.22	59.03	66.73	75.04	53.97	60.11	2.94105	1.93e-157
ENSRNOG00000004414	F11r	43.53	46.44	38.31	41.83	44.53	44.12	42.45	46.96	182	189.48	178.7	191.12	193.98	210.49	169.03	212.29	2.13292	1.2e-153
ENSRNOG00000005730	Pcmtd1	18.49	19.4	17.33	17.11	16.79	16.8	16.13	14.76	8.28	7.36	7.94	8.42	7.87	8.49	7.96	8.29	-1.08234	1.22e-152
ENSRNOG00000002886	Myh10	0.67	0.7	0.64	0.54	0.68	0.68	0.68	0.62	6.2	4.48	5.13	6.08	4.71	6.39	5.81	4.53	3.05601	1.14e-148
ENSRNOG00000008301	Tagln2	18.3	22.97	23.54	21.69	20.63	20.68	18.23	19.49	175.1	131.11	140.29	160.04	137.1	109.06	145.48	111.92	2.74553	1.26e-147
ENSRNOG00000049236	Myh9l1	28.29	33.39	27.61	32.16	29.23	29.9	30.03	32.46	159.78	139.77	142.3	165.15	168.93	190.24	165.07	127.32	2.37233	2.52e-146
ENSRNOG00000006889	Ambp	2754.55	3015.92	2757.75	2947.25	2911.11	2702.5	2805.99	2957.2	1822.15	1819.29	1842.46	1854.52	1742.44	2005.11	1875.96	1702.37	-0.640029	4.45e-146
ENSRNOG00000020730	Nbr1	77.08	70.1	73.81	71.45	65.35	73.65	68.43	64.28	32.6	34.24	35.41	40.13	31.94	36.07	34.7	40.69	-0.981174	5.77e-143
ENSRNOG00000010392	Nrg1	0.37	0.35	0.38	0.57	0.44	0.29	0.29	0.53	8.32	6.91	7.2	7.73	6.7	9.98	7.05	6.79	4.23609	8.87e-143
ENSRNOG00000006649	Thrb	11.83	10.8	11.81	10.39	11.09	9.76	9.46	9.64	4.35	4.18	3.68	4.75	4.99	4.6	4.66	5.27	-1.21662	1.55e-139
ENSRNOG00000033010	Akr1c12	482.47	462.47	435.2	478	426.04	421.58	369.91	376.39	168.07	171.83	176.42	185.1	201.48	168.35	167.32	203.18	-1.25964	4.67e-139
ENSRNOG00000018371	Tubb6	2.63	2.69	2.46	1.55	1.88	2.57	1	2.11	39.1	31.23	37	35.43	29.49	26.48	29.49	26.76	3.91614	1e-136
ENSRNOG00000012458	Cyp2e1	2538.44	2380.85	2500.6	2571.68	2636.18	2163.1	1982.2	2166.67	381.01	402.35	613.31	446.39	327.6	277.45	403.51	414.09	-2.53595	2.55e-133
ENSRNOG00000043131	LOC100360095	1766.18	1279.68	2214.86	1834.17	2137.11	1951.83	1814	1656.37	57.58	75.5	101.24	48.11	124.05	78.74	96.4	141.84	-4.34026	6.52e-132
ENSRNOG00000000184	Tmprss6	111.57	120.01	96.68	106.39	101.18	98	97.32	103.21	68.26	64.87	60.53	74.38	67.96	69.12	68.62	68.6	-0.621472	2.09e-131
ENSRNOG00000000158	Cdo1	780.58	770.49	1085.18	1059.67	1030.15	953.33	936.79	924.57	265.62	258.73	280.77	217	244.21	219.08	243.35	280.56	-1.908	6.48e-131
ENSRNOG00000033235	Relb	1.12	1.3	1.12	1.21	0.76	1.08	0.62	0.67	11.43	13.31	11.97	13.86	12.02	13.99	10.2	13.52	3.66998	1.82e-129
ENSRNOG00000047605	Ptprk	14.37	14.54	13.76	14.12	13.1	13.16	13.72	14.22	46.17	48.12	42.36	53.86	47.64	55.57	44.88	50.51	1.80975	1.42e-128
ENSRNOG00000021174	Macrod1	26.57	27.86	22.55	30.27	25.62	22.52	25.02	25.77	7.86	7.03	8.04	8.33	8.44	9.18	10.28	9.74	-1.58133	2.75e-128
ENSRNOG00000010633	Acsl1	817.08	943.86	811.06	780.24	881.41	785.09	632.84	584.21	200.39	181.21	130.86	158.17	161.17	200.19	173.37	195.62	-2.15414	6.58e-128
ENSRNOG00000046094	Cd151	27.39	29.48	24.92	27.54	28.95	27.92	26.97	29.5	107.73	89.06	85.18	102.54	98.19	87.8	97.33	98.1	1.78231	3.79e-127
ENSRNOG00000010362	Anxa2	7.46	8.78	6.5	8.04	6.91	7.76	6.81	7.48	70.59	52.94	64.97	61.44	53.21	56.85	69.5	38.53	2.96983	4.79e-125
ENSRNOG00000018426	NEWGENE_2134	3822.54	3321.82	4175.67	3922.4	3626.21	4182.64	3403.91	3510.38	1232.94	1592.4	1579.58	1441.1	1524.93	1489.77	1390.97	1479.21	-1.35299	7.2e-125
ENSRNOG00000021916	Slc16a12	69.47	61.63	58.34	68.21	70.84	73.63	69.27	67.88	30.32	28.52	32.88	31.31	31.57	31.87	33.58	32.11	-1.09667	1.24e-123
ENSRNOG00000027728	Ibtk	24.64	24.29	22.57	19.89	20.13	20.52	18.16	19.15	9.82	10.62	10.89	12.33	10.26	10.51	10.2	10.43	-0.993455	1.01e-122
ENSRNOG00000030387	Kng1	611.45	461.54	479.85	621.16	506.05	672.02	458.93	468.87	5033.02	5342.51	5258.31	3433.36	4122.52	5451.56	4444.87	4837.92	3.14747	2.35e-120
ENSRNOG00000027797	Nit2	251.82	245.39	233.77	245.26	242.27	220.05	246.38	221.02	160.8	153.32	168.79	150.69	150.87	148.71	159.72	149.1	-0.617853	2.55e-120
ENSRNOG00000036688	Arhgdia	55.91	58.73	58.53	61.58	52	54.85	49.89	54.97	147.47	150.38	135.77	166.43	151.12	153.42	147.04	154	1.43318	3.22e-119
ENSRNOG00000030954	Fat1	3.13	3.88	3.29	2.84	2.73	2.66	2.85	2.96	20.51	13.17	16.6	18.79	20.02	19.11	15.53	15.76	2.51876	5.93e-119
ENSRNOG00000023258	Nfkb1	6.53	7.57	7.24	7.17	6.86	6.49	5.9	5.61	24.27	27.67	27.15	26.13	25.36	27.75	24.23	29.31	1.98908	3.03e-118
ENSRNOG00000009068	Phlda3	7.5	8.03	7.85	5.39	6.95	5.31	5.65	6.96	42.89	39.57	43.49	42.77	31.78	43.72	36.02	43.59	2.59386	2.74e-117
ENSRNOG00000015385	Pink1	92.46	86.19	82.56	86.79	84.05	98.1	82.96	69.02	25.91	28.51	28.63	32.34	25.41	33.54	28.75	36.84	-1.50743	3.65e-112
ENSRNOG00000003515	Ephx1	737.64	510.95	406.6	542.98	462.95	451.19	459.07	574.52	3024.05	2867.24	3027.99	3181.84	2952.68	3164.48	2730.03	3120.51	2.53741	3.03e-110
ENSRNOG00000019425	Gabarapl2	91.42	85.11	88.47	85.4	78.54	81.92	81.48	73.91	53.6	58.08	58.28	55.61	50.75	54.32	55.51	52.6	-0.602665	4.37e-110
ENSRNOG00000015736	Dhrs3	56.28	57.56	45	57.71	55.05	47.52	54.4	47.66	18.92	22.75	19.76	25.22	17.43	17.75	22.2	20.95	-1.35215	9.4e-110
ENSRNOG00000019568	Jund	8.51	9.97	9.89	9.99	8.12	8.22	7.31	9.33	55.46	40.26	43.71	52.48	45.78	60.59	48.35	41.24	2.44279	1.1e-109
ENSRNOG00000002839	Slc19a2	33.56	36.42	27.6	35.03	38.39	32.74	28.64	31.1	12.54	12.38	13.92	14.61	10.23	13.6	12.17	13.65	-1.35365	1.91e-109
ENSRNOG00000048723	Pros1	96.69	90.67	95.56	97.79	101.29	99.53	84.95	83.73	56.55	52.4	52.19	51.36	54.24	50.38	55.55	53.3	-0.816543	5.44e-109
ENSRNOG00000005794	Slc10a1	419.22	392.55	382.69	395.55	430.87	333.39	370.6	330.05	84.99	116.11	127.82	78.24	91.54	95.2	117.83	104.22	-1.90458	2.77e-108
ENSRNOG00000061216	Tubb5	22.65	20.51	19.47	20.51	17.91	21.8	24.2	25.81	109.36	94.29	107.82	111.48	96.23	84.76	106.11	83.75	2.19917	3.52e-108
ENSRNOG00000011413	Scp2	436.09	457.4	471.67	485.44	435.53	451.19	384.94	429.63	239.57	256.57	253.57	241.18	235.17	243.62	241.9	291.37	-0.82646	6.84e-108
ENSRNOG00000011066	Marchf6	34.29	32.99	32.84	29.13	30.58	30.63	25.49	24.14	15.03	13.6	13.97	14.51	13.68	15.37	14.72	14.55	-1.05656	8.25e-108
ENSRNOG00000034191	Fmo1	66.56	49.58	50.51	68.29	62.92	56.83	89.41	47.31	6.05	7.58	9.63	5.66	6.52	5.31	6.08	10.01	-3.11195	8.38e-108
ENSRNOG00000017558	Tubb2a	6.47	5	6.63	5.67	4.13	4.4	6.35	7.59	81.37	83.24	71.04	65.45	91.24	80.78	58.15	123.03	3.82274	1.15e-106
ENSRNOG00000030726	Asgr2	137.91	138.82	137.37	147.38	136.91	135.79	136.58	128.11	89.53	95.28	95.12	88	86.68	98.72	89.98	89.99	-0.583545	3.79e-106
ENSRNOG00000004517	Igf1	334.49	337.79	319.72	279.37	287.71	306.65	293.61	334.42	197.95	161.53	159.62	159.73	187.06	182.7	193.52	174.5	-0.81588	2.05e-105
ENSRNOG00000015278	Myl12a	37.79	40.46	49.86	42.59	37.11	39.93	37.85	41.68	127.7	124.69	120.79	131.68	120.11	111.53	127.6	122.94	1.59263	4.16e-105
ENSRNOG00000002212	Hsd17b13	146.25	159.04	139.65	128.78	138.15	119.62	107.62	137.5	40.01	41.97	42.22	39.56	37.3	41.33	35.92	58.83	-1.67508	1.01e-104
ENSRNOG00000019630	Hacl1	75.9	64.36	98.78	57.17	56.98	63.58	105.03	67.24	8.65	7.64	10.06	4.54	6.4	5.55	7.84	9.78	-3.28431	2.73e-101
ENSRNOG00000008283	B4galt5	3.51	4.8	3.26	3.77	2.42	2.65	3.39	4.04	28.69	24.35	23.34	25.17	23.3	24.81	29.1	18.44	2.82443	2.99e-101
ENSRNOG00000018159	Anxa4	17.42	15.25	17.15	18.18	16.4	16.27	13.64	16.01	51.85	48.39	52.7	61.99	57.43	56.7	56.39	50.06	1.74065	6.29e-101
ENSRNOG00000017441	Tpm3	27.84	35.72	30.93	38.57	28.58	32.48	31.01	32.53	96.41	100.72	100.76	109.88	97.85	92.67	102.03	95.2	1.62643	1.05e-100
ENSRNOG00000002832	Slc16a2	45.09	50.49	38.65	45.35	47.45	39.27	48.46	44.76	22.55	23.88	23.88	21.49	22.69	20.93	25.15	21.82	-0.979045	2.94e-99
ENSRNOG00000012443	Cpt2	74.7	81.61	79.25	74.49	66.34	77.27	59.22	56.92	23.38	28.67	24.06	24.25	24.41	27.21	23.45	31.71	-1.45985	1.71e-98
ENSRNOG00000009957	Slc25a13	91.03	84.49	90	83.58	77.95	84.57	85.18	73.02	33.43	43.79	41.53	35.71	38.83	39.73	45.13	40.17	-1.0733	2.48e-98
ENSRNOG00000001518	Itga6	2.15	2.3	2.11	1.55	1.97	1.93	1.77	1.84	8.21	7.79	7.92	9.19	8.31	7.74	6.68	8.24	2.03648	7.12e-98
ENSRNOG00000060538	Cdc42se1	8.71	10.52	10.55	9.17	9.42	9.26	9.98	11.41	32.53	29.03	30.65	29.79	31.52	32.56	31.22	31.26	1.6533	1.31e-97
ENSRNOG00000004072	Myo1c	5.39	6.11	6.23	6.12	5.62	6.13	6.22	5.33	18.93	18.33	16.7	18.61	18.26	16.59	18.24	16.41	1.59127	1.37e-97
ENSRNOG00000049517	Tnfaip3	0.93	1.68	1.65	1.3	1.37	0.93	1.09	1.53	13.02	14.13	13.22	12.96	9.07	13.05	10.87	15.66	3.28258	1.44e-97
ENSRNOG00000061890	Ust5r	137.66	130.44	149.83	139.14	164.05	138.7	104.04	104.31	6.12	7.47	16.96	7.81	14.46	8.9	6.37	6.33	-3.84331	1.65e-97
ENSRNOG00000008063	Hibadh	138.67	144.16	134.29	146	135.36	129.89	151.21	149.95	97.75	94.76	96.97	106.43	99.83	96.27	102.14	106.1	-0.4972	2.19e-97
ENSRNOG00000047986	Sult2a1	1503.95	1336.08	1101.81	1534.41	918.01	1266.43	1127.84	1845.11	106.45	173.51	185.97	103.1	70.44	138.05	151.88	164.7	-3.28082	6.65e-97
ENSRNOG00000003566	Apoh	3315.1	3037.03	3331.27	3293.77	3346.18	3193.85	3046.7	3014.96	1787.16	1906.09	2090.7	1750.25	1850.2	1962.17	1811.59	1974.8	-0.757258	1.05e-96
ENSRNOG00000005931	Cpq	113.24	103.55	119.22	115.58	142.53	120.23	122.09	126.58	44.88	44.04	46.72	48.86	50.11	55.77	43.47	42.45	-1.35568	2.83e-96
ENSRNOG00000025562	Ang2	256.35	252.66	261.43	322.6	236.63	245.79	261.95	261.85	115.37	126.68	131.8	111.05	95.98	107.07	131.14	102.07	-1.18836	2.97e-96
ENSRNOG00000061237	Dio1	47.03	40.95	51.01	51.86	62.16	46.73	72.34	71.38	9.65	9.89	11.56	8.11	9.55	11.33	7.62	8.27	-2.54511	3.29e-96
ENSRNOG00000025444	Lipo1	5.35	4.98	6.31	5.99	5.05	5.43	3.95	4.35	1.39	0.79	1.07	0.94	1.08	1.28	1.22	0.73	-2.28444	3.73e-96
ENSRNOG00000008474	Acox3	78.28	83.41	73.09	79.02	79.24	73.11	65.77	65.02	42.47	42.19	41.59	42.12	40.95	48.69	41.88	44.09	-0.795261	1.2e-95
ENSRNOG00000047945	Cyp2c12	361.1	281.77	224.1	261.56	329.03	385.98	301.26	290.39	2839.06	2657.8	2059.54	1979.18	1923.69	2305.18	2775.55	2670.11	2.97976	2.19e-95
ENSRNOG00000023226	S100a10	7.74	7.28	8.1	7.65	6.2	8.59	7.39	9.27	62.89	67.2	51.61	66.86	43.35	48.05	57.4	45.43	2.83117	1.52e-94
ENSRNOG00000000836	Ltb	1.52	1.15	0.78	1.32	0.9	0.53	0.2	0.81	28.87	48.27	38.95	80.21	29.63	40.98	42.55	42.21	5.60808	2.14e-94
ENSRNOG00000003453	Lypd1	0.88	0.86	1	0.49	0.5	0.75	0.48	0.61	6.06	8.53	7.92	7.54	7.58	6.9	6.6	7.69	3.40056	3.17e-94
ENSRNOG00000015139	F12	286.18	316.72	284.76	303.26	301.85	285.42	268.98	265.32	170.65	183.26	174.93	191.36	171.23	209.77	175.85	180.38	-0.666021	4.19e-94
ENSRNOG00000016975	Pxmp4	53.24	53.62	64.47	71	76.46	79.24	56.43	63.37	15.28	16.4	14.07	17.2	17.88	17.7	18.61	21.1	-1.9053	7.4e-94
ENSRNOG00000011929	Abcd3	87.25	87.72	98.01	88.15	95.7	98.45	65.05	68.47	29.81	33.84	33.47	33.24	32.32	32.47	33.33	35.67	-1.38273	7.88e-94
ENSRNOG00000000768	Ubd	22.07	41.07	12.27	33.45	33.02	22.62	28.62	52.02	677.24	720.85	712.3	760.11	658.82	534.08	719.97	575.16	4.45016	8.93e-94
ENSRNOG00000008195	Ywhaz	53.26	52.39	52.07	55.53	46.3	51.92	44.73	49	135.83	121.01	135.19	127.56	118.67	120.71	120.77	118.92	1.30136	9.81e-94
ENSRNOG00000011361	Slc37a4	66.48	58.03	50.39	73.98	72.47	64.9	101.42	85.51	14.37	12.35	12.91	14.45	14.98	15.29	17.02	16.79	-2.27825	3.19e-93
ENSRNOG00000010389	Ndrg2	214.83	196.01	184.06	232.94	233.82	170.79	221.79	215.88	76.57	75.74	75.17	58.55	67.95	79.72	88.05	69.29	-1.49862	8.2e-93
ENSRNOG00000018454	Apoe	6967.4	6891.45	7305.11	7883.27	7496.44	7214.97	6974.25	7296.12	5104.45	4816.49	4686.8	5051.32	5021.66	5157.92	4623.39	4949.49	-0.558157	1.27e-92
ENSRNOG00000017223	Plg	1236.35	1265.74	1201.9	1327.91	1259.17	1236.22	1293.27	1261.78	924.3	830.85	855.81	830.27	881.57	876.33	945.88	780.26	-0.541888	1.29e-92
ENSRNOG00000012794	Grhpr	345.36	344.48	371.57	366.17	347.35	344.78	305.29	325.65	205.86	230.62	245.84	257.57	225.51	236.39	238.8	230.61	-0.555809	1.33e-92
ENSRNOG00000011459	Rhbdf2	0.68	1.15	0.8	1.51	0.88	0.82	0.77	0.7	8.34	6.6	6.59	6.84	7.08	7.72	7.49	7.2	2.98462	2.11e-92
ENSRNOG00000048834	Plin3	13.33	11.24	11.03	14.71	8.71	9.98	7.81	12.53	56.47	56.5	52.48	65.77	54.56	56.38	57.52	53.77	2.34357	3.1e-92
ENSRNOG00000047503	Apoc3	2974.36	3212.96	2825.33	2762.66	3076.77	2812.69	3260.94	3320.76	1431.94	1764.54	1613.04	1591.63	1730.95	1597.23	1542.72	1520.25	-0.922499	4.23e-92
ENSRNOG00000045829	Thbs1	0.23	0.52	0.26	0.32	0.28	0.45	0.24	0.31	4.57	5.81	4.43	4.2	4.06	3.8	4.79	3.68	3.75918	8.86e-92
ENSRNOG00000010410	Serpina3c	4668.46	4283.74	4942.12	4531.25	4242.49	3682.63	4650.35	5632.02	658.9	680.58	484.67	500.47	870.91	401.72	750.5	329.67	-2.96936	1.38e-91
ENSRNOG00000029651	LOC100365958	241.25	209.2	283.88	293.41	257.07	218.67	236.55	210.14	76.47	78.56	101.6	74.9	69.27	85.63	83.85	85.3	-1.57276	2.22e-91
ENSRNOG00000029510	Plxnb1	1.83	1.71	1.67	1.1	1.46	1.88	1.83	1.03	11.99	10.71	12.5	15.78	12.31	12.68	9.85	11.68	2.96232	2.68e-91
ENSRNOG00000008628	Ica1	1.15	1.22	0.92	0.73	0.89	0.85	1.08	0.65	7.19	6.78	6.55	9.27	8.4	7.75	7.39	7.09	3.01199	1.15e-90
ENSRNOG00000022802	Tmem184b	3.6	3.73	2.99	4.15	3.03	3.56	3.35	3.55	15.6	13.96	14.33	11.87	13.7	14.16	12.95	13.98	1.98326	1.59e-90
ENSRNOG00000018086	Slc22a8	113.06	145.87	138.98	154.74	168.99	147.72	127.01	130.22	30.76	29	43.11	31.8	36.57	28.91	24.76	20.42	-2.19917	1.72e-90
ENSRNOG00000013925	Nox4	21.2	14.82	28.08	18.66	32.74	24.08	13.54	9.48	0.79	0.86	1.07	1.18	1.68	0.98	0.72	0.81	-4.32904	1.91e-90
ENSRNOG00000004464	Sel1l	34.68	38.33	36.6	38.42	37.36	38.56	44.67	43.51	14.72	17.09	17.07	18.34	16.22	17.55	18.6	18.24	-1.17926	3.8e-89
ENSRNOG00000009935	Xpo1	10.44	10.51	11.71	8.73	10.71	11.29	11.53	11.63	35.19	31.87	35.51	36.55	32.7	33.98	32.88	33.96	1.65539	1.06e-88
ENSRNOG00000010697	Hadh	312.47	379.41	364.39	333.7	338	320.35	229.04	230.49	88.8	104.73	104.53	96.54	96.58	104.62	94.37	120.29	-1.62964	4.79e-88
ENSRNOG00000014727	Fahd1	43.7	50.57	40.2	33.46	39.83	36.5	29.92	32.25	13.73	12.73	14.46	13.47	13.59	15.71	14.61	11.2	-1.48463	5.36e-88
ENSRNOG00000000122	Ak2	114.41	111.66	119.79	121.03	105.74	133.22	97.48	104.37	50.54	58.58	56.88	59.63	43.55	49.29	55.33	59.9	-1.06552	5.57e-88
ENSRNOG00000029778	Maob	86.02	76.88	77.55	84.42	80.02	70.55	84.37	80.07	45.29	46.73	45.99	48.95	52.76	50.18	45.95	49.11	-0.733093	6.06e-88
ENSRNOG00000010897	Nek6	4.61	6.32	4.47	5.15	4.13	6.09	5.25	5.76	20.96	22.13	20	20.55	19.38	20.19	18.98	21.97	1.97422	9.72e-88
ENSRNOG00000002667	Lamc2	1.28	1.22	0.87	0.71	0.95	0.66	0.36	0.38	10.85	14.88	12.77	16.36	12.16	14.07	13.13	14.16	4.07514	1.67e-87
ENSRNOG00000003328	Cdip1	22.35	22.03	23.65	21.73	18.71	19.39	21.57	24.96	14.31	12.85	14.29	13.26	12.59	13.88	13.66	12.96	-0.69396	2e-87
ENSRNOG00000037850	2022-03-02	80.8	73.2	74.5	83.51	76.53	87.25	81.15	68.45	44.49	44.13	43.99	42.69	41.97	48.26	42.06	45.05	-0.82656	1.1e-86
ENSRNOG00000027016	Cobll1	9.93	10.26	8.79	11.11	13.9	12.45	9.6	11.12	3.87	3.6	3.54	4.04	3.39	3.24	4.05	3.01	-1.60061	1.28e-86
ENSRNOG00000009273	LOC259244	19473.8	16285.7	23293.3	20763.7	24590.3	22090.3	22821.1	22770.1	4992.04	5739.72	6424.81	5598.4	6788.21	4722.98	4756.17	7235.36	-1.89538	6.59e-86
ENSRNOG00000011987	Cd2ap	12.26	14.11	13.36	12.04	10.47	11.34	9.4	9.6	52.24	49.14	47.14	47.57	53.11	54.33	42.62	42.03	2.06795	8.7e-86
ENSRNOG00000042228	AABR07061950.1	183.42	205.47	179.57	209.18	185.58	193.16	159.3	155.37	95.36	84	80.17	95.26	100.13	104.65	86.31	90.47	-0.998383	1.61e-85
ENSRNOG00000050483	Pradc1	18.67	16.25	15.18	15.35	14.71	17	14.36	14.13	7.96	6.69	7.41	7.21	6.61	6.38	7.44	8.46	-1.11131	5.76e-85
ENSRNOG00000009722	Chd3	5.66	7.34	6.79	6.46	8.01	6.27	6.53	5.78	2.3	2.38	3.04	2.94	2.79	2.79	2.84	2.83	-1.27004	1.27e-84
ENSRNOG00000016776	Extl1	2.86	4.19	3.12	3.77	4.87	2.59	5.24	4.98	0.43	0.54	0.5	0.43	0.34	0.55	0.44	0.53	-3.07203	1.81e-84
ENSRNOG00000001466	LOC100361492	0.28	0.21	0.14	0.51	0.17	0.68	0.25	0.8	51.63	25.08	25.59	18.02	19.19	33.15	31.58	40.49	6.33098	2.12e-84
ENSRNOG00000023910	Man2b1	49.42	59.4	48.69	55.65	47.28	52.23	46.31	44.92	29.89	32.16	32.91	32.25	27.89	34.6	33.32	30.28	-0.673151	3.16e-84
ENSRNOG00000001736	Bdh1	187.94	213.49	169.92	154.76	162.03	155.95	101.45	103.38	35.42	36.57	45.35	38.31	37.66	36.04	44.67	38.95	-1.99658	7.53e-84
ENSRNOG00000019058	Gstm3l	0.18	0.18	0.41	0.53	0.58	0.27	0.09	0.17	69.21	45.23	20.41	44.18	41.22	51.72	45.74	33.15	7.18572	1.83e-83
ENSRNOG00000030538	Slco1b2	305.16	322.84	302.31	365.43	319.19	282.06	224.31	244.88	114.48	113.37	128.31	100.49	94.52	87.01	120.44	106.06	-1.45232	2.77e-83
ENSRNOG00000011019	Faahl	20.06	23.08	20.43	20.54	17.87	17.89	20.48	22.84	11.81	8.19	11.59	10.57	8.49	10.08	10.61	9.05	-1.02146	2.81e-83
ENSRNOG00000027434	Fitm2	9.98	8.3	10.32	8.37	10.2	8.69	10.49	11.15	4.4	4.27	4.18	4.56	4.66	4.19	4.34	4.4	-1.14684	5.53e-83
ENSRNOG00000016271	Itm2b	350.52	351.7	360.17	394.52	346.61	352.93	316.79	343.24	280.96	269.84	282.79	265.37	259.91	262.59	280.35	253.23	-0.386179	8.07e-83
ENSRNOG00000008214	Fbxo9	30.83	34.82	26.06	26.15	28.34	28.32	24.09	23.75	12.77	13.09	14.73	14.23	11.88	13.16	14.24	15.64	-1.01881	2.99e-82
ENSRNOG00000033195	A1cf	38.54	45.95	41.42	42.74	42.6	40.9	42.1	38.5	20.25	19.59	17.54	22.16	22.08	21.62	22.39	26.23	-0.953205	5.63e-82
ENSRNOG00000008988	Cyp2d2	664.28	617.29	615.55	688.58	679.41	635.71	649.01	632.99	420.48	392.37	394.91	377.9	382.39	463.48	423.93	398.43	-0.671572	1.89e-81
ENSRNOG00000015396	Sptan1	12.67	13.76	13	15.28	14.03	15.49	13.3	13.83	46.66	41.48	45.36	44.91	45.6	55.16	44.11	44.78	1.72471	3.86e-81
ENSRNOG00000053450	Myadm	7.92	7.15	6.32	7.02	7.07	5.45	9.8	8.65	77.35	47.62	49.64	59.85	65.51	52.49	56.04	42.17	2.92402	4.55e-81
ENSRNOG00000033245	Mug2	78.88	95.78	75.6	82.99	82.96	76.2	75.58	73.01	47.46	39.78	40.89	46.57	51.61	49.14	46.72	42.3	-0.814524	8.04e-81
ENSRNOG00000017780	Akr7a2	72.97	74.83	69.92	70.69	69.29	66.22	74.97	68.96	44.65	40.86	42.36	57.23	44.76	46.97	44.48	45.72	-0.629612	1.13e-80
ENSRNOG00000032374	Paqr9	18.77	35.39	34.05	27.61	30.23	22.55	27.78	27.32	3.8	5.78	4.94	4.93	4.91	5.41	3.77	7.68	-2.44015	1.15e-80
ENSRNOG00000029179	Cyp2d3	613.35	609.58	635.63	668.78	661.3	605.65	481.93	472.11	268.7	288.46	271.13	291.36	264.61	318.61	277.17	290.07	-1.06466	1.46e-80
ENSRNOG00000010895	Tmem30a	87.97	90.84	84.24	79.98	83.3	78.39	76.9	77.48	55.02	58.57	50.94	54.77	57.77	58.31	60.22	58.02	-0.539013	1.53e-80
ENSRNOG00000003472	Atp11c	64.05	57.05	58.56	53.64	64.94	64.49	52.22	44.62	24.74	16.6	16.55	24.02	22.37	17.98	19.17	18.21	-1.52546	4.24e-80
ENSRNOG00000015906	Tgif1	3.37	4.97	3.74	4.04	5.04	4.64	4.1	3.19	26.4	26.04	33.05	26.68	19.35	32.2	25.98	27.36	2.71363	2.35e-79
ENSRNOG00000020679	Icam1	5.61	9.9	5.78	7.13	4.87	6.68	6.73	6.56	30.3	32.78	39.16	37.55	29.37	38.42	35.11	37.76	2.39662	3.02e-79
ENSRNOG00000025406	Iqgap2	40.07	42.61	41.76	45.75	41.6	40.39	43.04	41.81	29.82	28.71	28.57	30.79	29.99	33.64	30.75	31.93	-0.464814	7.33e-79
ENSRNOG00000015518	Rbp4	3155.8	3068.07	3485.2	3168.13	3359.95	3205.94	3217.29	3078.13	1796.87	1992.7	2052.9	2000.46	1810.96	1908.74	1823.18	2271	-0.717138	1.29e-78
ENSRNOG00000017105	Dpyd	90.67	86.13	85	91.94	88.85	89.72	85.6	84.2	44.96	45.12	48.73	44.81	42.96	52.68	46	58.08	-0.873073	1.57e-78
ENSRNOG00000021240	Atrn	50.19	49.25	42.73	44.67	50.16	44.05	32.16	33.02	17.74	16.17	16.7	18.84	18.16	18.23	18.37	19.09	-1.27269	2.51e-78
ENSRNOG00000008937	Csrp1	25.3	32	27.17	30.79	30.3	24.9	27.59	38.65	133.12	128.4	123.04	169.73	135.65	124.79	150.67	111.83	2.18619	3.71e-78
ENSRNOG00000012899	Rbbp8	3.96	3.75	4.18	3.18	3.56	4.47	3.4	3.22	15.67	15.47	13.33	15.42	14.72	15.51	13	12.93	1.96524	5.11e-78
ENSRNOG00000051819	Sdr42e1	32.4	35.19	32.52	35.03	31.8	29.62	20.1	21.79	8.99	10.36	10.09	10.77	10.34	10.68	10.73	9.24	-1.55414	1.49e-77
ENSRNOG00000003782	Acot9	2.34	2.72	1.95	1.81	1.68	1.89	1.49	1.83	10.94	9.3	9.44	11.64	10.78	11.95	10.2	9.04	2.40646	4.29e-77
ENSRNOG00000042274	Fbxo31	28.86	25.32	28.64	33.04	34.12	35.07	31.07	25.18	11.28	11.58	10.84	12.67	9.93	12.69	12.12	13.05	-1.35764	5.29e-76
ENSRNOG00000012580	Ccdc141	0.74	0.6	0.67	0.39	0.38	0.41	0.33	0.56	5.71	4.39	3.28	5.4	4.51	5.44	4.3	5.45	3.23747	6.12e-76
ENSRNOG00000050232	LOC680406	388.46	317.27	387.05	393.55	252.36	378.35	321.7	380.79	150.24	126.95	132.79	118.31	120.76	94.67	157.06	126.3	-1.45691	1.29e-75
ENSRNOG00000005420	Abcg8	6.19	3.4	5.28	3.99	3.11	4.39	5.22	1.88	0.01	0.01	0.1	0	0.03	0.05	0.07	0	-6.95333	1.49e-75
ENSRNOG00000012436	Adh6	1169.77	1062.86	915.27	1002.38	1043.24	1273.14	1120.38	1081.37	342.78	307.17	408.73	380.23	208.76	248.44	420.64	342.27	-1.70487	2.22e-75
ENSRNOG00000005877	Lrpprc	33.13	32.97	31.58	30.27	28.39	28.8	32.96	30.11	22.85	19.07	20.39	26.1	21.76	21.69	22.49	22.03	-0.492874	2.23e-75
ENSRNOG00000060338	Lipc	209.72	245.4	207.02	218.95	227.66	190.62	243.82	258.37	114.15	90.29	101.36	128.68	104.47	111.52	125.53	90.75	-1.05556	5.56e-75
ENSRNOG00000058658	Mtch2	127.33	117.8	125.03	127.96	119.13	127.65	130.46	135.83	85.09	86.08	92.02	92.86	77.5	77.33	86.2	92.7	-0.551846	7.7e-75
ENSRNOG00000058522	Fam214a	8.02	8.23	7.63	8.96	7.93	6.06	7.21	7.5	3.65	3.19	2.76	3.37	3.62	3.96	3.86	3.66	-1.1325	9.3e-75
ENSRNOG00000037247	Rras	11.36	9.54	12.74	14.93	10.68	11.62	11.14	12.66	57.92	50.83	44.91	55.58	46.79	56.54	48.84	43.37	2.09616	1.19e-74
ENSRNOG00000010079	Ca3	464.62	566.76	808.5	562.27	979.17	462.97	1380.98	1067.25	11.19	7.41	23.9	5.68	15.08	12.31	13.85	4.38	-6.06791	1.43e-74
ENSRNOG00000025991	Pex1	14.18	16.46	13.17	14.71	12.36	14.29	12.03	11.87	7.8	6.83	7.17	8.77	7.52	7.6	8.54	8.88	-0.789314	2.79e-74
ENSRNOG00000012630	Rhoc	7.06	5.97	6.19	5.47	6.77	7.18	3.59	4.51	39.81	28.29	31.73	37.69	32.13	35.1	33.36	31.64	2.52889	3.44e-74
ENSRNOG00000013982	Hsd17b2	857.8	792.16	746.95	825.1	983.47	837.09	412.85	422.8	50.65	77.4	102.28	92.81	87.47	69.2	94.84	40.31	-3.25681	4.77e-74
ENSRNOG00000019638	Lmna	20	21.25	18.31	19.21	16.72	18.6	17.84	17.49	54.45	44.63	46.31	50.94	46.12	50.03	48.85	44.63	1.36908	5.39e-74
ENSRNOG00000059579	Gpt2	65.7	79.61	71.05	120.52	106.27	106.02	115.02	102.65	24.99	21.36	26.23	29.52	25.51	24.62	24.48	27.19	-1.91106	1.2e-73
ENSRNOG00000004298	Dpys	154.37	149.53	144.38	146.43	154.36	129	164.94	163.13	86.33	95.22	93.28	95.25	91.8	99.84	100.44	97	-0.667921	2.43e-73
ENSRNOG00000008079	Ugp2	614.63	382.59	344.49	311.65	303.21	426.8	504.75	333.2	75.98	94.32	115.8	91.69	104.86	102.8	99.13	97.22	-2.04278	2.64e-73
ENSRNOG00000053814	AC105531.1	17.57	18.55	20.1	17.99	14.54	17.57	21.57	21.23	11.12	10.45	9.49	11.06	10.52	11.56	11.05	10.6	-0.796584	3.28e-73
ENSRNOG00000000967	Aacs	2.41	0.93	1.69	1.72	1.33	2.05	1.25	2.21	25.52	21.54	15.87	27.81	19.19	18.63	22.87	13.98	3.60543	4.9e-73
ENSRNOG00000008616	Ubr3	14.93	16.87	15.65	16.79	16.34	16.45	15.26	15.65	9.96	10.08	9.49	9.18	8.62	10.83	9.21	11.19	-0.703601	5.6e-73
ENSRNOG00000017976	Slco2b1	51.85	49.33	48.23	61.81	53.51	55.76	43.08	45.36	25.15	27.86	27.28	25.28	27.06	28.05	29.17	26.26	-0.920088	5.83e-73
ENSRNOG00000004159	Flii	7.72	7.91	7.23	7.74	6.64	7.04	6.29	6.98	18.03	16.52	16.35	18.14	17.41	18.31	17.5	15.99	1.26439	1.22e-72
ENSRNOG00000003975	Pfn1	148.61	158.87	156.28	160.81	139.78	155.56	140.08	155.5	328.69	331.15	312.49	367.52	323.39	308.45	323.53	306.72	1.09805	1.31e-72
ENSRNOG00000018693	Asgr1	332	302.38	314.38	340.2	328.57	308.1	295.06	315.98	220.57	233.8	239.9	237.19	228.5	241.05	223.83	247.83	-0.437839	2.07e-72
ENSRNOG00000028701	C8g	79.38	94.8	91.04	90.23	90.29	85.47	77.82	82.35	46.58	56.08	49.02	50.67	49.65	58.53	55.15	53.53	-0.721806	2.74e-72
ENSRNOG00000023116	Agmo	171.28	159.13	185.58	160.46	192.5	164.01	156.45	134.13	71.76	80.7	90.04	82.11	86.9	74.89	75.05	83.31	-1.03757	3.91e-72
ENSRNOG00000005126	Slc66a3	0.58	0.57	0.46	0.49	0.43	0.79	0.35	1.06	6.14	4.62	5.36	5.98	5.01	5.21	5.74	4.8	3.17972	3.99e-72
ENSRNOG00000006795	Apmap	60.34	58.1	60.86	58.46	58.67	57.13	43.32	44.53	24.68	25.33	30.1	27.49	24.45	25.91	26.57	30.35	-1.03859	5.91e-72
ENSRNOG00000034015	Capn2	9.53	8.35	7.24	8.32	7.64	8.15	5.79	7.13	30.66	25.1	27.35	28.26	29.01	29.35	27.68	23.96	1.83263	8.13e-72
ENSRNOG00000017851	Etfb	169.98	165.73	162.29	158.68	154.11	163.93	121.15	145.78	78.26	88.31	91.83	91.56	82.92	86.76	88.78	103.94	-0.80158	1.15e-71
ENSRNOG00000029726	Gstm1	971.39	892.04	807.64	784.09	755.45	777.34	807.66	993.29	3051.76	2891.43	2449.37	2966.77	2966.92	3632.25	2878.97	3088.74	1.81734	1.85e-71
ENSRNOG00000032398	RGD1562136	4.23	4.76	3.99	4.18	4.32	4.44	3.63	4.92	16.74	14.03	16.11	16.25	14.27	17	13.71	18.97	1.88232	4.42e-71
ENSRNOG00000012791	Ajuba	2.82	2.21	2.73	2.07	2.44	1.54	1.82	2.25	20.92	14.41	18.8	17.73	13.23	18.96	12.63	12.4	2.85185	1.53e-70
ENSRNOG00000015002	Abhd15	4.9	5.38	3.89	4.32	4.99	4.61	5.02	4.49	1.68	2.2	1.89	1.61	1.58	1.53	1.92	2.15	-1.36872	2.36e-70
ENSRNOG00000039496	Plp2	3.61	3.74	3.03	3.4	3.8	3.94	3.29	3.09	20.06	13.65	18.71	20.96	14.96	15.38	17.81	16.26	2.30413	4.18e-70
ENSRNOG00000037446	Pxmp2	123.25	112.45	111.74	109.95	98.58	115.28	109.68	105.73	80.41	78.55	79.36	79.13	75.76	84.37	84.58	90.45	-0.44216	6.99e-70
ENSRNOG00000003078	Dcaf6	16.93	17.06	18.85	14.59	16.76	17.73	12.84	11.73	7.07	6.58	7.07	6.96	7.04	7.34	7.36	7.1	-1.16219	7.4e-70
ENSRNOG00000053468	Tuba1b	33.67	37.43	31.99	37.5	31.75	29.91	42.3	45.03	169.98	147.83	182.23	179.71	144.63	124.04	170.67	139.15	2.11937	1.61e-69
ENSRNOG00000024212	Tent4b	18.8	19.23	17.74	17.21	18.02	19.79	15.39	16.38	12.25	10.47	13.28	11.69	11.67	11.87	11.51	11.87	-0.591505	1.63e-69
ENSRNOG00000020020	Wbp1l	75	81.21	67.13	74.1	73.85	79.08	61.54	58.12	37.71	37.78	36.1	42.24	40.1	44.83	40.57	42.02	-0.826892	2.01e-69
ENSRNOG00000013506	Zfand6	35.17	32.68	36.11	34.17	33.43	31.64	31.92	31.8	26.43	26.25	26.2	27.13	25.55	26.51	27.6	26.97	-0.327994	2.16e-69
ENSRNOG00000060745	Nlrp12	6.43	5.78	9.72	9.33	7.92	9.98	7.41	9.38	2.16	2.15	1.54	1.78	2.48	2.15	2.12	2.14	-1.99716	3.11e-69
ENSRNOG00000029128	Cyp2d5	283.34	290.81	288.44	316.14	299.19	291.44	241	247.25	176.01	173.32	162.61	187.75	155.03	196.71	168.98	176.39	-0.692671	3.3e-69
ENSRNOG00000018662	Amacr	588.58	534.72	453.27	509.16	393.86	476.62	179.6	210.03	53.02	56.26	68.59	51.41	52.61	53.83	58.09	53.95	-2.90157	4.99e-69
ENSRNOG00000019400	Dag1	16.45	18.33	15.62	15.56	17.75	17.32	17.42	18.28	45.89	51.08	50.8	51.68	47.63	46.26	42.95	52.98	1.50944	5.51e-69
ENSRNOG00000013286	Pdcl3	4.2	4	3.19	3.7	3.64	3.13	3.69	3.65	12.03	11.29	12.48	13.89	13.02	14.7	12.35	13.4	1.82084	5.7e-69
ENSRNOG00000028781	Abcc6	24.11	28.07	23.95	26.56	25.73	24.42	21.97	21.25	14.89	13.32	13.27	16.83	14.72	15.59	14.95	16.91	-0.702502	9e-69
ENSRNOG00000015496	Tpm4	9.37	10.95	11.53	12.93	9.81	10.52	9.65	10.95	59.26	49.44	46.5	46.48	40.34	39.15	50.33	37.83	2.10738	9.16e-69
ENSRNOG00000028498	Wdr1	20.39	22.46	21.37	23.2	19.49	19.99	14.89	16.82	66.12	64.51	65.17	66.94	62.72	69.85	59.62	59.38	1.69715	1.07e-68
ENSRNOG00000002680	Lamc1	3.85	5.15	3.92	4.65	4.05	4.15	4.23	4.39	14.51	11.05	11.46	11.51	12.18	12.7	12.2	12.29	1.50932	1.75e-68
ENSRNOG00000017114	Synj2	0.39	0.5	0.42	0.7	0.47	0.38	0.55	0.99	4.42	6.15	5.75	6.69	5.41	5.47	4.67	4.94	3.30544	2.7e-68
ENSRNOG00000007886	Orm1	263	284.94	300.22	530.43	334.99	272.91	267.52	441.55	4662.78	3796.16	4445	2674.39	3348.28	2203.53	3697.9	3783.32	3.40793	4.08e-68
ENSRNOG00000018972	Rab18	53.94	55.23	57.59	53.71	54.77	53.81	55.78	57.85	46.3	43.42	45	41.4	42.14	44.06	44.41	45.07	-0.331509	4.9e-68
ENSRNOG00000021403	Rhob	5.87	9.23	8.84	6.87	7.03	5.77	6.53	7.97	40.21	31.84	40.01	41.74	32.41	42.01	32.04	27.72	2.30911	8.6e-68
ENSRNOG00000020660	Cfl1	54.74	64.37	64.82	65.69	57.61	59.64	60.2	64.68	167.74	171.41	171.89	184.61	165.36	139.49	173.73	147.42	1.42634	9.58e-68
ENSRNOG00000007139	Ttpa	378.82	346.57	374.01	351.51	393.47	319.94	298.36	306.98	175.36	172.43	157.09	173.91	185.89	206.48	179.88	203.14	-0.929503	3.05e-67
ENSRNOG00000007700	Inhbc	27.27	44.47	43.9	38	40.89	36.53	27.81	33.13	10.89	13.52	14.45	11.67	11.99	11.7	11.02	15	-1.54251	3.14e-67
ENSRNOG00000004147	Abca8a	29.09	26.91	21.96	22.59	20.99	24.91	24.47	24.87	15.66	13.17	15.15	14.98	14.2	14.73	17.62	15.73	-0.691441	3.43e-67
ENSRNOG00000025940	Mettl9	37.02	34.58	33.91	32.99	36.01	37.43	35.26	35.83	24.02	25.37	25.64	25.75	26.45	23.48	25.93	23.57	-0.499441	4.57e-67
ENSRNOG00000008190	Pnpla7	50.04	43.56	46.13	53.06	39.55	55.77	32.15	32.96	16.72	14.31	14.02	17.12	12.02	17.21	16.2	16.22	-1.51232	5.18e-67
ENSRNOG00000014376	Proc	201.67	196.19	186.18	200.22	200.17	190.88	188.49	175.68	144.85	140.48	144.29	151.89	147.22	157.93	137.41	153.86	-0.386189	6.05e-67
ENSRNOG00000008569	Ndufa6	89.7	95.74	98.09	82.3	75.91	92.99	76.74	78.85	59.43	54.55	55.97	53.34	51.42	51.02	62.03	58.25	-0.630189	9.5e-67
ENSRNOG00000015654	Ghr	258.21	321.15	316.13	322.98	316.69	294.31	281.57	309.44	161.72	129.05	151.41	131.14	143.69	150.92	176.2	122.22	-1.05329	1.09e-66
ENSRNOG00000056194	LOC100912405	685.79	516.04	726.93	657.89	748.45	734.15	680.68	791.26	193.07	113.37	158.88	95.13	124.59	85.27	184.1	94.08	-2.40188	1.22e-66
ENSRNOG00000001479	Gtf2i	29.72	30.09	26.56	29.26	25.4	26.27	24.14	25.5	19.86	17.28	18.19	20.02	17.34	20.68	20.8	19.12	-0.501033	1.43e-66
ENSRNOG00000028356	Chchd10	178.74	179.53	193.5	178.72	167.33	188.56	153.13	147.78	67.86	89.37	73.04	88.42	72.88	92.06	69.2	95.44	-1.0976	2.16e-66
ENSRNOG00000013498	Pex14	13.61	13.24	13.89	15.94	12.56	13.31	13.63	12.64	8.71	7.9	7.82	8.61	7.93	9.02	7.9	9.35	-0.694552	2.71e-66
ENSRNOG00000005289	Prkd3	57.16	80.9	55.51	57.14	56.16	57.05	55.4	53.85	26.64	25.1	29.13	36.53	26.24	27.53	30.81	29.44	-1.03185	4.56e-66
ENSRNOG00000019000	Limk2	4.01	3.95	3.53	3.5	4.95	4.42	5.16	6.21	28	24.67	26.43	25.91	25.11	25.42	27.14	18.78	2.49529	1.82e-65
ENSRNOG00000001602	Ltn1	9.92	10.47	10.32	9.67	9.85	9.19	11.05	10.77	7.41	6.22	7.28	6.68	7.43	5.94	6.01	6.1	-0.614294	4.71e-65
ENSRNOG00000005796	Ctnna1	26.22	25.89	23.64	27.58	23.81	26.36	24.04	26.2	60.48	55.49	54.67	60.82	57.28	62.71	61.99	53.59	1.19679	1.1e-64
ENSRNOG00000042758	Tmem243	14.69	15.38	15.96	15.41	14.75	15.11	11.7	13.16	52.46	51.04	46.35	55.28	48.91	47.03	44.7	63.69	1.81761	1.35e-64
ENSRNOG00000043426	Kyat3	47.6	42.64	52.08	35.1	46.26	44.5	44.97	44.98	20.13	21.46	23.4	24.58	21.31	24.12	25.02	26.04	-0.944715	1.92e-64
ENSRNOG00000018445	Agt	291.92	317.88	376.51	406.84	409.52	351.39	448.74	415.75	144.22	154.97	156.96	130.62	136.57	160.91	149.21	174.86	-1.32085	2.02e-64
ENSRNOG00000029986	Insr	10.81	11.09	10.09	10.34	10.14	10.64	9.75	9.12	6.55	6.17	6.3	7.89	6.96	7.56	6.27	7.22	-0.57794	2.59e-64
ENSRNOG00000017952	Septin2	22.3	21.48	22.32	22.39	23.09	23.12	24.37	26.02	64.33	55.41	60.33	64.25	64.17	55.54	64.61	61.68	1.4055	3.46e-64
ENSRNOG00000009912	Fgr	2.05	2.53	2.67	2.69	1.89	1.3	1.71	1.79	11.18	12.22	12.08	11.58	12.55	9.93	11.39	9.39	2.44126	3.94e-64
ENSRNOG00000025504	Ankrd46	26.63	24.54	17.99	25	26.51	24.18	19.1	18.56	8.38	7.23	7.03	9.55	10.19	8.03	9.5	8.95	-1.40624	4.3e-64
ENSRNOG00000019737	Sema4a	2.31	2.72	1.47	2.23	2.35	1.52	1.3	1.31	8.21	9.7	9.76	9.29	8.33	10.22	9.27	7.45	2.24758	6.13e-64
ENSRNOG00000029668	Wfdc21	13.51	28.63	13.81	17.9	20.19	16.11	8.91	37.23	343.04	303.16	264.71	293.73	265.82	219.5	325.26	259.86	3.86362	8.93e-64
ENSRNOG00000016955	Mindy3	24.28	20.41	18.89	19.45	19.45	19.29	17.3	19.35	13.67	12.73	13.33	13.72	11.62	13.88	13.25	13.72	-0.580779	1.08e-63
ENSRNOG00000006628	Dusp16	2.96	5.25	5.08	4.41	4.55	4.94	3.96	5.33	23.01	18.53	20.67	18.31	21.3	22.96	18.85	21.21	2.17589	1.09e-63
ENSRNOG00000000378	AABR07044914.1	5.03	3.73	3.07	4.45	3.38	3.17	3.16	2.13	0.19	0.1	0.13	0.09	0.07	0.16	0.17	0.18	-4.6892	1.28e-63
ENSRNOG00000011077	Tjp1	7.02	8.02	8.14	6.53	6.49	6.53	6.76	5.8	19.15	19.17	17.66	21.41	20.72	21.57	18.84	20.53	1.52439	1.92e-63
ENSRNOG00000009683	Sdcbp	30.63	32.63	28.55	30.45	27.56	29.91	27.71	29.92	61.05	58.45	63.62	64.74	65.72	59.3	64.18	58.33	1.06149	1.98e-63
ENSRNOG00000001333	Azgp1	733.95	689.3	743.46	825.23	760.19	762.28	731.21	809.05	424.18	437.33	403.45	392.09	403.73	431.39	437.03	538.18	-0.804202	2.14e-63
ENSRNOG00000003563	Blmh	11.03	10.35	10.31	10.53	9.25	10.49	9.49	11.32	25.2	23.14	23.14	27.22	25.45	25.8	27.32	24.38	1.28467	2.15e-62
ENSRNOG00000014907	Aldh8a1	182.63	191.17	187.31	188.85	183.02	173.58	171.95	179.35	129.36	143.54	138.66	140.96	130.59	158.33	137.84	147.7	-0.37139	2.62e-62
ENSRNOG00000060753	Esyt1	5.85	6.65	5.68	6.28	5.31	5.51	5.88	6.52	14.59	13.96	14.61	14.93	14.74	14.81	14.9	12.98	1.27669	2.74e-62
ENSRNOG00000059322	N4bp2l1	4.96	4.01	4.81	6.61	6.32	8.27	5.46	4.08	0.72	0.71	1.14	0.85	1.08	0.85	1.19	0.76	-2.60849	3.51e-62
ENSRNOG00000010208	Timp1	3.15	1.39	2.54	2.8	1.8	3.08	2.21	2.72	21.52	26.3	21.55	16.83	17.52	16.94	23.54	19.14	3.05234	7.93e-62
ENSRNOG00000016807	Oat	93.55	189.3	181.77	127.44	156.65	181.17	194.3	207.2	34.15	20.35	25.54	18.7	17.3	22.19	42.5	28.8	-2.66769	9.37e-62
ENSRNOG00000055314	Msrb1	36.92	41.24	38.08	32.78	38.89	35.91	36.75	38.16	24.57	24.55	27.16	26.57	25.64	25.49	26.95	28.54	-0.512098	1.11e-61
ENSRNOG00000028493	Ppp1r15b	15.26	19.42	24.33	19.61	24.71	18.76	18.89	22.36	8.47	7.15	6.76	7.09	8.94	8.85	7.67	8.28	-1.36965	1.23e-61
ENSRNOG00000013452	Rcn1	4.35	5.35	5.29	6.66	5.09	5.21	4.51	4.35	30.91	30.34	24.05	25.85	28.6	20.61	32.57	21.5	2.39351	1.69e-61
ENSRNOG00000021463	Ppara	18.59	24.9	22.35	24.36	31.49	29.67	18.88	16.39	4.84	6.78	6.01	6.2	5.31	7.68	6.31	6.25	-1.91818	2.51e-61
ENSRNOG00000002903	Specc1	1.01	0.98	0.71	0.83	0.89	0.82	1.2	1.13	4.23	3.87	3.97	4.1	4.32	4.14	4.9	3.89	2.14235	3.38e-61
ENSRNOG00000002991	Srr	27.6	27.03	22.78	27.65	27.77	25.47	25.48	27.46	15.43	18.36	17.5	16.27	14.2	16.1	17.26	17.58	-0.670715	5.03e-61
ENSRNOG00000032487	Sts	13.1	13.06	14.64	15.56	12.77	14.04	14.08	13.08	7.35	8.59	7.73	8.21	7.38	7.56	5.77	6.5	-0.900839	5.43e-61
ENSRNOG00000007515	Kif3a	0.93	0.94	0.67	0.86	0.37	0.88	0.53	0.91	5.03	4.67	4.27	4.87	4.75	5.42	4.67	4.03	2.63043	5.45e-61
ENSRNOG00000030888	Rela	10.84	12.2	11.54	12.27	10.54	11.79	11.21	11.83	32.18	26.84	29.5	30.29	27.45	32.49	28.48	25.82	1.33749	1.48e-60
ENSRNOG00000017210	Slc22a23	23.87	29.89	32.09	22.84	28.4	25.33	36.03	33.56	10.65	12.76	11.59	10.7	11.5	12.23	14.03	10.89	-1.29809	1.6e-60
ENSRNOG00000004502	Hal	104.29	97.93	80.67	80.17	73.29	86.09	49.52	57.83	14.58	23.14	20.54	22.39	20.63	25.64	16.49	22.49	-1.92456	1.77e-60
ENSRNOG00000008022	Apaf1	1.21	1.62	1.11	1.65	1.19	1.21	1.08	1.2	4.5	4.91	5.15	6.26	5.32	4.91	4.5	4.65	1.96876	1.82e-60
ENSRNOG00000009921	Serpina3m	304.06	332.26	330.17	286.75	344.15	313.96	366.29	308.22	152.04	155.24	168.43	123.61	167.49	172.05	124.99	137.53	-1.10595	2.71e-60
ENSRNOG00000016638	Gnb1	23.05	27.24	22.97	23.01	23.54	23.67	24.33	25.09	54.76	54	54.27	62.27	55.31	57.13	52.47	51.31	1.19463	3.43e-60
ENSRNOG00000027152	N4bp2	6.15	7.61	7.22	6.59	6.83	7.34	6.39	5.24	2.98	2.82	3.39	3.06	3.01	3.47	2.67	3.9	-1.07689	4.04e-60
ENSRNOG00000023162	Ca14	26.79	29.3	20.45	24.35	27.04	28.18	29.03	32.43	14.39	10.91	13.9	13.19	11.03	14.13	12.68	12.14	-1.08769	5.73e-60
ENSRNOG00000007069	Adhfe1	74.7	80.56	77.12	79.05	88.38	76.65	91.88	87.51	37.99	40.49	35.73	38.45	40.71	43.95	44.93	51.32	-0.975376	6.72e-60
ENSRNOG00000000938	Ran	52.41	52.55	51.78	44.44	44.16	51.97	53.47	55.67	129.86	118.68	131.48	139.86	113.69	114.54	124.42	123.72	1.29343	7.95e-60
ENSRNOG00000027839	Ptk2b	1.8	2.37	1.82	2.44	2.26	1.7	2.15	2.13	9.89	8.05	8.71	8.31	7.25	7.22	7.4	8.39	1.96806	8.29e-60
ENSRNOG00000001177	Acads	73.91	84.62	74.26	78.77	71.76	71.84	63.69	63.39	44.16	43.38	46.77	49.02	40.17	48.09	39.76	53.48	-0.67439	9.48e-60
ENSRNOG00000003049	Hsd17b10	225.42	220.77	255.36	216.87	242.44	222.85	229.42	234.13	171.54	164.15	172.14	166.04	170.86	165.34	170.12	185.55	-0.435704	1.05e-59
ENSRNOG00000011039	Gch1	72.66	66.02	62.45	59.6	57.97	57.1	49.5	50.52	33.67	36.02	36.56	41.22	35.33	36.72	36.68	30.97	-0.728511	3.03e-59
ENSRNOG00000046996	Pea15	4.15	4.46	4.64	3.98	4.79	4.51	3.83	4.1	18.66	14.61	13.48	15.39	15.7	16.26	15.62	12.56	1.82719	3.16e-59
ENSRNOG00000013950	Aadac	32.55	37.58	30.01	31.79	35	24.7	40.84	42.25	12.37	11.67	17.33	13.43	11.92	13.4	13.24	13.75	-1.35887	3.38e-59
ENSRNOG00000007862	Acat1	120.37	155.71	150.05	109.11	135.28	117.46	102.31	92.99	37.36	48.89	53.92	46.34	41.97	46.31	39.04	56.06	-1.41051	6.8e-59
ENSRNOG00000003307	Gcdh	172.19	172.64	166.84	149.54	167.29	175.35	146.37	129.74	88.19	89.61	89.58	86.55	100.96	94.34	79.76	100.43	-0.811277	9.37e-59
ENSRNOG00000053979	Egf	4.84	4.47	2.91	3.5	3.48	3.44	4.05	2.65	0.47	0.81	0.76	0.64	0.92	1.12	0.96	0.84	-2.16993	9.56e-59
ENSRNOG00000049244	Sepsecs	18.93	20.07	18.21	17.77	18.58	18.98	22.01	22.47	11.99	9.58	11.65	11	10.86	11.72	13.8	11.24	-0.773754	1.13e-58
ENSRNOG00000009446	Rxra	78.4	90.34	93.21	96.4	101.89	109.42	91.4	88.74	51.93	56.52	55.52	62.41	51.18	56.73	57.98	57.47	-0.737415	1.16e-58
ENSRNOG00000015061	Igfals	101.22	125.81	97.93	104	101.37	94.36	91.21	116.24	60.28	56.29	67.22	63.83	58.28	71.87	73.84	56.67	-0.711203	1.64e-58
ENSRNOG00000011419	Aldh6a1	332.75	355.64	306.11	323.18	334.72	330.61	334.01	318.47	251.6	225.08	241.41	249.12	238.61	271.91	256.39	280.92	-0.387263	1.86e-58
ENSRNOG00000061100	Tmem150a	76.39	79.78	87.11	77.86	85.92	77.65	89.34	77.9	51.04	52.82	49.02	63.43	52.11	57.46	52.94	53.62	-0.592261	2.03e-58
ENSRNOG00000007459	Pcnx1	10.65	12.02	10.65	10.23	10.36	9.64	9.33	8.49	6.51	6.01	6.73	7.24	7.15	7.44	7.15	6.92	-0.561136	2.09e-58
ENSRNOG00000000177	Plpp2	7.25	6.76	5.72	4.69	4.84	7.94	5	4.2	25.6	24.5	24.73	27.62	25.99	30.33	26.74	28.41	2.20487	2.66e-58
ENSRNOG00000008586	Aldh1l2	36.34	40.33	33.91	42.58	31.81	42.05	38.18	47.8	15.5	19.24	21.28	17.73	17.1	19.18	19.99	21.91	-1.04276	2.89e-58
ENSRNOG00000017481	Sucla2	46.17	45.3	49.41	45.28	44.52	47.17	48.71	48.22	34.96	36.59	33.75	37.19	36.82	35.01	33.49	38.77	-0.387106	4.24e-58
ENSRNOG00000006675	Fabp1	4379.84	4005.36	4976.55	3637.77	4018.08	3938.15	3109.46	3884.19	1421.94	1669.19	1698.31	1312.97	1323.26	1140.38	1985.65	1133.18	-1.45115	4.8e-58
ENSRNOG00000004820	Sar1b	104.16	117.43	137.71	119.55	139.65	121.41	135.5	136.22	69.47	74.06	75.99	72.87	70.98	62.05	74.46	73.96	-0.817961	5.25e-58
ENSRNOG00000017291	Sord	351.73	350.88	326	358.16	392.77	363.68	450.11	459.64	158.13	174.54	206.3	187.86	147.53	180.08	182.09	202.59	-1.08503	5.46e-58
ENSRNOG00000001782	Osbpl11	19	21.23	16.46	27.54	27.01	20.19	20.31	21.1	8.14	9.24	8.87	10.47	8.84	8.67	9.96	9.08	-1.23814	5.56e-58
ENSRNOG00000002911	Alb	72558.9	70196.8	71993.7	65517.2	77120.7	70363.3	80536.7	72361.9	38292.1	43412.7	49459.8	42358.5	48268.9	40068.2	41226.6	41485.1	-0.752862	5.64e-58
ENSRNOG00000010048	Dctn1	5.68	6.66	6.05	4.96	4.76	5.63	6	5.36	14.4	14.25	14.39	16.39	14.16	15.79	14.74	13.23	1.37962	6.27e-58
ENSRNOG00000001827	Masp1	64.48	61.25	60.71	66.1	59.46	64.94	69.32	57.09	48	46.62	40.49	41.74	43.01	41.01	47.13	42.55	-0.521942	6.72e-58
ENSRNOG00000001647	Ets2	6.5	7.59	5.9	5.36	3.81	4.77	5.07	5.51	23.16	20.22	22.59	21.79	17.64	25.52	22.11	23.33	1.98632	7.32e-58
ENSRNOG00000029571	Coq10a	5.62	5.19	4.86	5.37	5.14	4.38	5.8	5.53	1.73	1.62	2.05	1.24	2.01	1.45	2.06	1.96	-1.56887	1.19e-57
ENSRNOG00000021575	Cfhr2	68.8	69.49	67.88	69.14	81.56	70.72	67.08	70.57	52.23	43.94	46.33	45.18	48.72	42.33	50.11	43.98	-0.600384	1.39e-57
ENSRNOG00000019357	Tax1bp3	7.43	6.75	6.73	6.55	7.32	6.99	8.4	6.6	24.37	25.92	24.5	26.68	25.04	30.39	23.66	21.37	1.83065	1.43e-57
ENSRNOG00000015519	Ces1d	440.01	221.34	265.72	252.76	368.15	301.24	326.86	261.23	38.53	65.68	74.56	34.59	67.92	56.9	46.15	62.19	-2.44849	1.52e-57
ENSRNOG00000042499	LOC100364435	39.59	50.22	43.97	63.09	39.21	37.29	32.13	33.66	238.16	230.88	195.72	286.29	207.47	181.31	191.1	202.91	2.35393	1.52e-57
ENSRNOG00000011573	Csad	76.31	72.29	63	104.88	74.43	79.97	74.34	116.95	14.16	19.62	30.63	13.91	15.21	16.29	17.37	17.12	-2.19803	1.77e-57
ENSRNOG00000010031	Vtn	2370.49	2577.69	2450.61	2813.65	2731.87	2566.71	2564.07	2645.92	1716.91	1767.77	1869.35	1531.34	1729.22	1844.13	1794.26	1581.46	-0.58283	2.43e-57
ENSRNOG00000019885	Magi3	4.11	3.78	3.87	3.95	4.74	3.95	4.05	4.99	16.59	16.82	14.59	15.48	21.75	19.84	16.91	19.19	2.07779	2.44e-57
ENSRNOG00000014945	Kpna3	7.51	8.33	6.39	7.39	6.2	7.2	7.11	7.28	21.91	20.71	21.96	24.64	21.11	21.01	17.04	23.17	1.57926	2.45e-57
ENSRNOG00000020811	Il6r	24.72	23.38	34.25	34.84	40.51	36.47	36.59	34.18	10.37	10.64	10.27	10.24	12.81	11.92	12.5	11.81	-1.54872	2.58e-57
ENSRNOG00000015667	Epcam	5.87	7.63	5.19	5.37	5.87	6.07	4.56	5.3	29.82	18.52	22.6	30.66	26.52	29.31	27.85	21.88	2.17544	2.89e-57
ENSRNOG00000004519	Atg2b	4.59	4.4	4.14	4.71	4.99	5.49	5.61	4.42	1.97	1.93	2.71	2.24	1.79	2.46	2.05	2.11	-1.15179	6.61e-57
ENSRNOG00000016980	Qprt	54.06	58.23	49.98	48.31	45.91	50.04	43.69	46.44	34.86	35.12	40.82	38.32	33.37	38.29	39.51	38.48	-0.408868	9.23e-57
ENSRNOG00000002413	Gpc4	19.57	21.65	19.41	20.92	19.1	18.23	18.97	19.54	14.48	16.78	15.89	15.51	16.11	15.2	16.55	15.8	-0.317261	1.1e-56
ENSRNOG00000011831	Nudt18	5.72	7.76	7.23	6.95	6.45	6.41	6.98	6.25	20.68	21.17	18.4	25.58	20.83	21.32	19.45	22.86	1.66366	1.13e-56
ENSRNOG00000007023	Galm	50.45	47.38	41.07	46.61	46.88	43.4	30.27	33.42	21.36	21.61	20.72	22	21.19	21.06	21.93	21.05	-0.990005	1.24e-56
ENSRNOG00000016885	Klf6	4.31	4.12	4.31	4.47	3.92	5.05	3.08	3.15	19.74	18.23	21.67	24.2	20.84	28.42	18.47	18.66	2.39297	1.68e-56
ENSRNOG00000047708	Gstz1	223.98	217.42	217.25	206.65	221.82	210.63	278.03	273.86	114.67	118.86	125.8	110.96	113.38	129.27	141.74	131.05	-0.90798	1.94e-56
ENSRNOG00000011798	Mapre1	9.64	10.55	9.73	9.15	9.12	8.76	8.93	9.75	21.7	20.92	22.55	22.05	21.12	20.5	21.96	19.24	1.16884	2.25e-56
ENSRNOG00000010883	Pard6b	1.2	1.43	1.35	1.12	1	0.87	1.19	1.29	4.28	4.34	4.12	4.74	3.92	4.34	3.99	4.03	1.83693	2.53e-56
ENSRNOG00000014087	Kifc3	1.47	1.82	0.81	1.44	1.35	1.35	1.31	1.61	5.76	6.98	7.49	8.26	5.7	6.99	6.28	6.08	2.26228	2.56e-56
ENSRNOG00000020653	S1pr2	2.62	2.58	2.9	1.56	1.5	1.82	0.97	1.18	18.01	13.92	19.65	16.02	13.99	18.38	14.49	15.52	3.10281	2.66e-56
ENSRNOG00000024839	Tysnd1	19.85	24.04	23.52	18.87	18.5	17.67	20.21	18.35	11.24	10.6	11.55	12.2	11.16	14.28	11.05	12.66	-0.765105	3.15e-56
ENSRNOG00000061414	Acot12	44.51	40.6	53.63	50.33	54.16	49.54	53.88	38.26	12.34	16.63	18.11	21.87	18.99	20.91	15.83	15.64	-1.4558	3.23e-56
ENSRNOG00000057430	AABR07039694.1	8.19	11.08	11.63	9.16	9.19	9.35	8.71	9.68	4.48	5.38	4.92	5.73	4.98	4.73	4.85	5.4	-0.927818	3.33e-56
ENSRNOG00000014443	Pde5a	0.34	0.48	0.26	0.25	0.3	0.32	0.18	0.43	2.66	2.57	2.25	3.17	3.32	4.05	3.07	3.05	3.23721	4.64e-56
ENSRNOG00000012210	Sptlc2	4.33	5.8	5.39	6.31	5.29	6.04	5.22	5.28	15.79	15.41	16.63	17.75	15.29	15.26	15.29	14.9	1.5327	6.1e-56
ENSRNOG00000007743	Mgst1	1927.98	1934.99	1743.54	1978.26	1950.65	1778.96	2049.59	2302.7	1149.94	1145.37	1302.59	977.74	1021.08	1030.77	1284.27	1155.23	-0.789003	1.01e-55
ENSRNOG00000011269	Sult1c3	435.54	417.43	441.91	420.28	433.15	401.51	381.8	355.91	121.97	99.21	85.17	108.32	148.54	69.23	96.22	49.99	-2.07796	1.55e-55
ENSRNOG00000007080	Kif12	0.49	0.56	0.43	0.39	0.63	0.26	0.44	0.22	5.47	4.31	3.06	4.55	5.03	4.99	6.06	3.72	3.44285	1.6e-55
ENSRNOG00000053406	Gramd1c	21.82	23.88	22.63	17.87	20.23	20.13	20.48	20.94	11.59	15.33	12.75	13.42	11.3	15.33	10.54	13.26	-0.69838	1.98e-55
ENSRNOG00000051196	AABR07018038.1	15.25	18.82	20.02	24.65	19.82	20.11	19.63	18.05	74.73	74.78	66.21	73.34	79.12	60.26	64.28	70.48	1.84887	2.31e-55
ENSRNOG00000045686	Nfs1	51.11	60.56	52.52	57.77	54.28	50.89	57.31	54.43	44.82	41.38	41.84	49.23	45.79	43.59	45.14	46.22	-0.293794	4.06e-55
ENSRNOG00000055471	Ywhah	25.67	23.16	25.5	28.4	21.23	25.85	17.29	22.48	84.74	74.56	83.67	74.84	72.44	78.49	76.97	66	1.69004	4.34e-55
ENSRNOG00000015030	Tjp2	3.88	4.39	3.1	2.8	2.97	3.3	3.64	3.76	12.51	12.79	13.97	16.43	15.99	16.54	13.01	11.2	2.01392	4.62e-55
ENSRNOG00000008377	Wdtc1	15.94	16.13	14.11	15.71	13.88	13.9	11.89	10.67	7.81	7.25	6.34	7.51	6.55	8.66	7.03	7.78	-0.929384	4.96e-55
ENSRNOG00000015438	LOC501233	1715.78	1578.96	1478.52	1762.91	1363.34	1732.38	1554.41	1534.18	994.75	915.59	1201.6	919.39	824.31	854.84	996.11	999.85	-0.723017	5.74e-55
ENSRNOG00000037188	Mug1	5115.83	5903.88	4371.19	5023.45	5777.27	5031.43	5295.74	4767.91	1963.07	1610.18	1541.56	1905.56	2596.33	2134.68	1863.55	1269.89	-1.47184	5.79e-55
ENSRNOG00000005686	Suclg2	90.77	99.79	90.05	92.24	96.86	90.61	91.17	92.26	62.08	67.46	64.06	70.38	63.36	70.19	61.85	78.94	-0.466354	5.89e-55
ENSRNOG00000016416	Rnh1	28.26	25.28	25.11	29.34	24.97	24.62	23.86	26.81	60.46	57.63	55.85	63.01	54.5	59.65	56.15	55.52	1.15198	9.27e-55
ENSRNOG00000032394	Tymp	55.82	67.2	56.16	55.57	55.69	43.91	41.83	40.1	14.15	12.35	18.91	15.89	24.17	18.18	17.48	15.02	-1.61236	1.01e-54
ENSRNOG00000016244	Mical2	1.96	2.26	2.18	2.22	2.57	2.77	3.06	2.51	9.79	8.86	7.84	9.62	9.97	10	9.15	8.91	1.92456	1.24e-54
ENSRNOG00000040195	RGD1559960	22.16	18.1	27.2	26.08	21.6	20.13	11.25	10.61	0.4	0.24	0.31	0.46	0.4	0.98	0.64	0.1	-5.47615	1.37e-54
ENSRNOG00000020594	Rhbdf1	1.31	1.73	1.51	1.46	1.67	1.52	1.22	1.35	5.33	4.62	5.12	5.07	4.78	5.51	5.15	4.6	1.77136	3.38e-54
ENSRNOG00000050233	Cchcr1	1.02	0.96	0.74	1.01	0.64	0.87	0.93	0.47	5.35	4.79	4.93	5.44	4.18	4.44	3.68	4.81	2.50224	4.04e-54
ENSRNOG00000002878	Afm	595.54	801.02	799.13	761.64	857.29	603.58	800.74	785.75	324.78	320.7	411.38	327.41	379.24	319.2	352.04	258.05	-1.15698	4.2e-54
ENSRNOG00000056955	Bicdl1	0.71	0.4	0.28	0.57	0.57	0.48	0.65	0.71	5.19	3.26	3.57	5.49	4.18	4.68	5.3	4.11	3.03345	4.21e-54
ENSRNOG00000043370	Fubp1	3.7	4.31	4.98	3.73	2.88	4.15	3.53	3.06	13.42	12.72	12.74	12.4	12.02	11.59	12.52	14.25	1.74446	4.26e-54
ENSRNOG00000006523	Atl2	61.51	64.4	77.13	56.28	73.02	74.13	80.83	89.63	33.75	34.24	35.79	33.3	33.53	32.61	31.86	39.66	-1.07033	5.95e-54
ENSRNOG00000023828	LOC680875	12.7	10.28	11.18	12.48	10.24	9.38	6.2	6.73	3.06	2.91	3.34	2.92	2.85	3.51	3.17	3.17	-1.66744	1.02e-53
ENSRNOG00000011684	Auh	36.05	35.55	34.66	38.95	33.94	36.64	38.31	40.23	25.42	23.5	26.97	26.25	22.94	26.4	24.06	29.49	-0.5216	1.21e-53
ENSRNOG00000029682	Clic1	9.51	12.32	11.36	13.23	10.17	10.14	9.34	10.31	39.5	39.25	43.34	40.53	35.98	31.48	44.17	30.47	1.81871	1.27e-53
ENSRNOG00000007280	Naa60	33.61	35.75	32.52	35.8	34.01	34.27	42.89	40.79	18.1	23.1	22.47	21.42	18.45	21.98	22.11	21.19	-0.778775	1.43e-53
ENSRNOG00000000096	Pdzk1	33.44	31.2	27.79	29.61	23.82	33.1	20.53	21.83	9.17	10.17	8.96	9.45	5.56	7.7	11.8	10.49	-1.59425	1.6e-53
ENSRNOG00000018125	Sephs1	10.92	11.28	10.98	10.52	11.38	11.25	10.85	11.46	8.29	8.43	9.24	8.84	7.79	8.97	8.5	9.49	-0.349907	1.7e-53
ENSRNOG00000049464	Cyp2c13	1066.16	1135.33	1340.04	1340.35	1514.69	1095.32	1565.47	1649.34	295.89	257.04	423.01	316.32	425.99	256.19	242.27	170.31	-2.16523	1.81e-53
ENSRNOG00000010747	Dap	88.54	67.84	81.59	81.72	71.65	84.65	67.21	69.87	222.55	204.22	188.25	223.87	197.13	203.06	200.53	208.26	1.42648	1.82e-53
ENSRNOG00000016349	Gnmt	178.32	199.01	263.71	196.7	250.42	210.6	186.51	173	71.19	61.61	72.13	62.53	70.94	74.77	78.73	107.09	-1.46908	1.98e-53
ENSRNOG00000032959	Adh7	4.38	4.99	4.52	3.96	4.39	5.49	3.17	4.04	1.37	1.11	1.51	1.32	0.73	1.37	1.31	1.77	-1.73586	2.22e-53
ENSRNOG00000005731	Birc3	2.41	1.96	1.65	2.46	1.23	1.18	1.94	1.54	9.21	11.51	9.49	12.17	10.19	9.89	9.3	13.34	2.5661	3e-53
ENSRNOG00000020696	Pmvk	10.47	8.47	7.51	8.92	8.42	9.84	14.68	17.72	86.25	75.81	66.3	77.21	64.06	81.32	89.43	75.05	2.83868	3.19e-53
ENSRNOG00000004391	AABR07057436.1	395.75	583.29	487.51	536	567.71	534.61	359.54	449.34	197.94	212.96	219.36	204.4	177.91	236.51	190.02	243.22	-1.2181	3.79e-53
ENSRNOG00000010170	Tubb4b	23.52	28.77	30.51	22.96	21.4	28.53	34.52	41.52	145.52	142.01	139.78	135.32	126.88	130.6	118.32	141.77	2.22078	3.98e-53
ENSRNOG00000033386	Itih1	457.47	470.79	410.86	541.17	475.96	439.25	425.47	465.77	340.42	312.02	327.67	321.52	336.51	363.5	350.12	326.48	-0.46106	5.62e-53
ENSRNOG00000000512	Slc26a8	4.26	4.27	4.4	4.91	3.25	4.83	3.53	3.19	1.37	0.93	1.08	1.2	1.33	1.6	1.38	1.78	-1.61308	1.09e-52
ENSRNOG00000004060	Calm1	68.76	76.24	70.14	80.46	73.03	67.35	85.14	89.65	219.25	219.52	229.66	217.5	201.89	187.32	213.04	223.18	1.48644	1.31e-52
ENSRNOG00000021586	Gpr39	0.98	0.54	0.97	0.32	0.71	0.4	0.81	0.37	6.38	8.41	8.06	8.94	10.2	8.53	7.32	11.23	3.75949	1.53e-52
ENSRNOG00000000387	Slc25a16	16.44	18.14	15.5	13.6	16.55	15.92	14.74	16.16	11.64	8.78	9.5	11.22	10.69	10.34	11.83	10.27	-0.592305	1.65e-52
ENSRNOG00000003256	Ccng1	10.59	9.98	10.6	11.04	11.01	12.1	9.38	13.5	34.47	29.64	35.2	31.59	36.81	31.2	33.58	30.51	1.57621	1.7e-52
ENSRNOG00000020345	Slc25a42	26.66	32.94	35.18	29.74	27.22	34.47	18.24	19.46	8.2	10.26	9.36	10.19	8.78	8.08	9.32	11.67	-1.56151	1.96e-52
ENSRNOG00000051860	Rnase4	8.91	10.8	10.12	10.17	12.07	8.01	8.64	8.94	3.15	2.79	3.1	2.04	1.09	1.67	2.63	2.02	-2.07043	2.08e-52
ENSRNOG00000051854	Enpep	23.22	24.58	21.01	22.89	20.19	20.7	33.89	34.19	8.26	10.35	9.85	10.07	8.58	9.62	9.99	8.27	-1.42005	2.27e-52
ENSRNOG00000007136	Anxa7	7.75	9.07	9.23	9.21	6.65	8.98	5.01	8.54	38.32	32.92	28.18	38.9	40.53	39.21	31	32.19	2.12582	6.19e-52
ENSRNOG00000004373	Ddx39a	2.31	3	2.78	2.35	2.46	3.15	2.71	2.09	9.72	8.95	10.41	9.59	8.53	9.69	8.7	11.2	1.88087	6.53e-52
ENSRNOG00000018796	Herpud1	119.99	141.97	202.54	142.76	178.65	158.62	122.83	117.97	50.11	66.58	51.14	58.92	59.86	58.24	62.68	51.79	-1.36772	6.87e-52
ENSRNOG00000061883	Aqp9	136.39	124.33	113.1	103.91	108.32	117.62	93.7	92.31	62.83	58.44	65.52	55.6	49.65	43.12	62.32	61.43	-0.955075	6.92e-52
ENSRNOG00000019918	Coasy	23.23	21.65	23.3	19.1	20.69	20.38	20.83	22.19	15.49	14.36	14.81	14.02	15.95	16.47	15.53	16.11	-0.481509	8.13e-52
ENSRNOG00000002216	Srd5a3	2.79	2.49	3	3.48	2.65	2.88	2.73	2.53	12.39	10.66	9.94	12.45	12.8	12.4	11.01	12.8	2.06642	1.28e-51
ENSRNOG00000049780	Sri	7.92	8.85	8.5	9.6	6.36	7.51	6.28	12.94	40.11	34.1	35.91	49.45	41.03	38.51	35.85	39.26	2.20902	3.05e-51
ENSRNOG00000005278	Trhde	1.89	2.01	1.99	2	1.97	2.04	1.43	1.57	0.57	0.55	0.83	0.6	0.33	0.47	0.56	0.77	-1.67073	3.62e-51
ENSRNOG00000005736	Eif1ax	9.41	7.84	8.12	7.4	8.44	8.37	6.97	8.18	20.51	18.99	18.25	20.49	20	19.91	20.36	20.34	1.29516	3.74e-51
ENSRNOG00000009330	Slc17a5	10.02	10.36	9.61	10.42	10.18	11.19	10.08	11.82	7.24	7.44	7.35	7.81	6.9	7.98	6.62	7.16	-0.516446	4.74e-51
ENSRNOG00000024243	Cadm4	3.74	3.96	3.28	3.85	3.62	3.89	3.12	3.31	1.52	1.34	1.25	1.55	1.02	1.19	1.58	1.05	-1.45418	5.86e-51
ENSRNOG00000017672	Akr1c14	764.35	591.59	721.73	764.75	716.34	743.62	827.56	981.61	381.28	385.2	310.23	311.32	332.75	321.15	358.41	418.79	-1.11629	8.19e-51
ENSRNOG00000050595	Mup5	164.93	166.67	320.84	256.92	266.91	266.58	222.8	201.77	49.66	64.75	55.85	60.14	70.45	45.23	42.31	75.27	-2.00991	9.11e-51
ENSRNOG00000025079	Fam126b	9.09	7.45	9.8	9.11	9.98	10.12	9.39	6.8	1.86	2.25	3.35	2.83	3.28	3.33	2.36	3.44	-1.66009	1.06e-50
ENSRNOG00000019372	Pc	158.03	169.69	171.83	163.25	170.73	145.43	142.84	133.58	77.32	92.97	93.57	96.14	93.82	102	79.43	105.69	-0.760696	1.09e-50
ENSRNOG00000019907	Nfkbie	1.49	2.15	1.05	2.05	1.31	1.54	1.13	1.05	7.36	8.38	9.49	9.64	6.46	7.98	7.76	7.62	2.45843	1.32e-50
ENSRNOG00000020748	Map4	15.9	15.62	11.21	13.19	12.59	12.1	10.89	12.72	36.25	36.13	33.27	38.82	36.89	39.7	35.75	33.85	1.4797	2.14e-50
ENSRNOG00000017777	Ahcy	400.59	357.85	397.59	392.98	446.79	406.05	509.87	442.41	141.87	171.58	165.4	153.88	144.15	180.91	158.16	242.72	-1.30374	2.25e-50
ENSRNOG00000050317	Uhrf1bp1l	19.28	22.74	21.26	18.78	20.02	20.77	16.27	18.13	13.76	12.43	13.04	13.82	13	15.12	13.7	15.17	-0.515032	2.32e-50
ENSRNOG00000016260	Polr3g	1.68	2.09	1.72	1.06	1.31	1.57	1.43	2.03	6.8	6.06	6.16	7.9	6.51	6.6	5.93	7.76	2.05921	2.34e-50
ENSRNOG00000017297	Cab39	19.61	24.47	23.24	22.97	24.22	22.28	23.49	26.44	60.99	62.06	66.13	56.03	62.29	59.44	51.79	61.09	1.36162	2.85e-50
ENSRNOG00000014258	Rab32	3.23	3.27	4.1	4.28	3.38	3.21	2.53	2.98	11.99	11.37	11.78	14.21	10.79	10.63	12.07	10.07	1.78394	2.95e-50
ENSRNOG00000005998	Smoc1	25.41	21.3	20.43	23.94	21.02	19.9	17.42	19.48	15.38	12.81	13.43	13.81	12.31	13.83	14.48	14.11	-0.616569	3.02e-50
ENSRNOG00000045799	Rup2	4589.28	4386.3	4541.75	4204.42	4598.96	4448.33	5203.84	5652.16	2381.74	1701.64	2021.53	1561.83	2094.44	1368.31	2416.76	1629.08	-1.30997	3.1e-50
ENSRNOG00000003300	Btg2	7.85	8.8	9.21	5.56	5.69	8.74	7.58	6.16	34.32	30.83	30.71	28.17	31.47	42.6	35.06	39.77	2.19539	3.54e-50
ENSRNOG00000049727	LOC298111	54.27	72.84	88.14	82.41	88.77	63.9	88.31	77.22	21.37	23.74	21.05	20.26	25.3	17.41	19.12	34.85	-1.74997	4.43e-50
ENSRNOG00000010645	Lgals3	5.72	7.12	8.16	7.78	6.76	6.33	6.19	4.9	41.37	35.73	38.66	46.09	44.88	24.85	44.88	26.51	2.5162	5.6e-50
ENSRNOG00000011250	Inmt	89.08	22.69	49.59	49.75	109.3	110.99	48.41	21	0.16	0.85	0.33	0.16	0.64	0.27	0.68	1.31	-6.83062	5.81e-50
ENSRNOG00000058752	Popdc2	1.13	0.79	0.42	1.14	0.6	0.65	0.35	0.23	8.51	11.23	8.83	8.25	8.01	10.23	7.64	13.29	3.83903	6.85e-50
ENSRNOG00000010993	Dpm1	19.07	17.79	20.47	17.72	15.98	19.88	18.98	18.99	13.81	12.44	13.86	12.18	12.81	13.78	13.71	14.21	-0.479238	6.93e-50
ENSRNOG00000007378	Acox2	139.46	115.98	106.16	162.13	130.72	105.82	127.04	122.78	33.56	29.7	33.48	21.74	18.04	27.76	29.17	52.08	-2.04051	9.22e-50
ENSRNOG00000018168	Klc4	11.14	11.12	11.97	12.36	10.7	10.85	11.92	13.27	6.13	5.39	5.78	8.64	6.73	7.11	6.99	6.03	-0.821803	1.03e-49
ENSRNOG00000048580	Trip6	2.59	3.08	2.32	2.38	1.83	2.13	1.47	1.52	9.69	7.65	9.2	9.54	8.32	10.57	9.21	8.26	2.06435	1.12e-49
ENSRNOG00000026647	Cxcl16	2.36	3.83	3.08	4.6	3.16	2.6	2.73	3.41	12.66	17.98	18.09	15.43	15.59	18.22	13.55	17.14	2.3198	1.13e-49
ENSRNOG00000029212	Vcan	0.15	0.16	0.25	0.2	0.21	0.22	0.14	0.07	3.66	5.82	4.85	2.74	3.39	2.79	3.2	1.59	4.32399	1.22e-49
ENSRNOG00000008145	Traf3	1.26	1.54	1.47	1.78	1.27	1.43	1.36	1.65	4.08	4.45	5.05	5.19	4.64	4.73	4.52	5.85	1.71135	1.3e-49
ENSRNOG00000004555	Sec14l4	55.22	52.22	42.14	54.99	42.08	51.64	54.17	52.85	201.5	193	158.23	196.91	183.38	255.05	212.41	144.55	1.93054	1.91e-49
ENSRNOG00000025100	Ikbke	2.79	2.22	2.25	3.62	1.94	2.58	3.46	3.34	12.4	13.56	12.11	12.51	12.93	13.99	11.22	14.69	2.21974	2.52e-49
ENSRNOG00000002848	Maoa	47.61	46.39	47.43	51.51	48.25	43.11	38.27	46.36	32.22	31.58	35.92	33.85	31.23	36.2	33.64	36.15	-0.446173	2.53e-49
ENSRNOG00000059753	Gys2	145.32	90.85	134.83	123.04	110.39	223.84	96.52	67.98	25.05	28.2	31.78	22.39	18.91	22.73	25.23	23.43	-2.328	2.78e-49
ENSRNOG00000018044	Phyh	995.64	1116.99	1360.7	1147.11	1069.64	1491.4	784.62	744.42	270.83	245.72	300.48	224.92	189.39	237.24	203.23	427.37	-2.05293	2.84e-49
ENSRNOG00000020385	Fads3	1.42	1.22	0.75	0.72	1.19	1.5	1.01	1.43	8.22	8.52	6.52	7.54	5.82	7.37	6.26	6.48	2.61815	3.48e-49
ENSRNOG00000016031	Bicd2	3.99	3.02	3.2	3.15	3.22	2.86	3.15	3.36	9.65	7.38	9.05	9.78	9.33	9.56	10.44	8.91	1.51374	3.62e-49
ENSRNOG00000003370	Otc	217.07	229.32	190.07	196.71	209.92	179.07	253.32	262.26	117.64	107.38	104.78	127.91	135.49	118.38	124.34	126.61	-0.852309	4.57e-49
ENSRNOG00000011351	Mat1a	747.43	593.93	725.41	827.05	719.83	908.24	988.4	1000.6	385.13	329.7	296.68	297.34	314.47	342.46	385.23	370.96	-1.2582	5.05e-49
ENSRNOG00000012153	Rbl2	10.02	10.33	10.64	11.38	9.85	10.32	11.9	10.28	6.55	6.1	6.35	7.89	6.94	8.22	6.91	6.83	-0.602696	7.87e-49
ENSRNOG00000050424	Nme4	95.29	100.55	115.32	98.89	100.28	102.07	61.65	62.22	31.84	39.53	34.65	37.99	33.39	32.88	34.54	41.88	-1.36069	9.7e-49
ENSRNOG00000001786	Snx4	7.99	9.1	10.27	9.35	8.43	8.67	9.19	8.63	20.69	21.43	21.4	20.69	20.48	20.98	20.56	22.66	1.23745	1.46e-48
ENSRNOG00000017597	Fbp1	633.35	582.65	613.16	550.04	512.09	638.48	407.41	404.83	237.16	250.34	229.79	183	223.73	276.2	234.66	264.84	-1.19258	1.85e-48
ENSRNOG00000012613	F13b	178.21	164.58	173.07	157.72	173.28	165.3	158.32	162.95	138.72	134.97	139.88	131.36	144.9	136.38	136.23	146.39	-0.266104	2.35e-48
ENSRNOG00000018881	Rnasek	45.98	44.18	44.94	41.49	35.08	45.19	47.39	49.36	28.15	31.54	30.9	31.03	25.59	29.42	29.46	29.98	-0.582944	2.84e-48
ENSRNOG00000009440	Gucy1b2	13.18	16.07	12.94	12.16	12.15	8.46	8.25	6.76	2.25	3.51	3.38	3.37	3.02	3.19	3.84	3.04	-1.8133	4.38e-48
ENSRNOG00000039865	Vnn3	19.32	21.24	24.77	23.17	21.57	20.39	19.9	17.84	5.87	7.75	10.81	8.29	7.32	9.86	6.43	10.12	-1.33984	4.5e-48
ENSRNOG00000039754	Rab7b	0.23	0.26	0.42	0.58	0.34	0.26	0.14	0.15	3.49	2.42	3.23	3.28	3.37	2.32	3.3	2.71	3.3412	7.7e-48
ENSRNOG00000050348	LOC684270	16.68	15.78	15.67	18.43	17.1	15.8	13.24	14.48	9.71	8.63	10.41	8.98	9.33	10.14	9.3	9.83	-0.73655	8.23e-48
ENSRNOG00000013291	Cyp2c23	802.65	651.33	605.57	665.59	672.5	727.59	792.9	648.7	408.68	369.03	317.43	317.42	416.54	417.44	400.42	380.54	-0.878729	9.87e-48
ENSRNOG00000017720	Mxd1	2.47	2.04	1.91	2.53	1.86	2.07	2.1	1.92	7.46	14.83	11.87	12.01	9.22	11.23	8.32	10.86	2.34395	1.02e-47
ENSRNOG00000060087	Adra1b	7.96	6.98	6.91	8	7.96	6.19	8.39	11.17	2.27	2.65	2.5	3.12	1.66	3.11	3.34	2.31	-1.60048	1.08e-47
ENSRNOG00000007410	Dab1	1.48	1.2	1.64	1.69	1.42	1.71	0.94	1.51	0.49	0.27	0.22	0.19	0.26	0.45	0.74	0.32	-1.97899	1.12e-47
ENSRNOG00000003125	Rogdi	21.13	25.06	20.45	19.42	21.94	22.69	20.41	23.55	12.73	13.85	13.88	14.13	12.04	14.42	15.9	16.51	-0.622283	1.41e-47
ENSRNOG00000009788	Serpina4	444.99	482.94	455.57	389.88	548.22	444.38	551.14	421.62	170.13	189.91	245.93	166.06	219.19	224.79	150.52	181.32	-1.27229	1.48e-47
ENSRNOG00000016587	Ninj1	53.7	53.98	58.79	58.2	52.09	58.47	55.21	58.38	121.81	139.01	120.22	140.37	121.49	127.28	121.08	121.85	1.17458	1.56e-47
ENSRNOG00000057039	AC124874.1	4.85	8.03	6.61	5.12	6.08	6.2	5.34	4.71	2.97	2.52	2.69	2.62	2.12	1.82	2.1	2.67	-1.2666	1.71e-47
ENSRNOG00000018339	Cabp2	23.8	27.58	19.44	32.74	27.77	20.4	17.67	30.68	9.5	10	8.47	9.63	6.62	10.22	10.45	8.84	-1.44025	2.25e-47
ENSRNOG00000017577	Bphl	26.25	26.54	23.33	26.68	23.07	23.87	27.58	22.95	16.12	16.07	14.38	19.5	18.3	16.18	18.37	17.38	-0.555161	2.3e-47
ENSRNOG00000018606	Olr59	2.04	3.59	3.03	3.34	4.01	2.26	2.11	2.11	0.66	0.35	0.57	0.38	0.44	0.76	0.44	0.45	-2.47329	2.69e-47
ENSRNOG00000002930	Ppl	0.44	0.33	0.29	1.04	0.57	0.64	0.82	1.21	10.07	8.73	10.03	8.33	12.21	11.68	8.94	7.62	3.86133	2.71e-47
ENSRNOG00000005248	Slc1a4	0.66	0.87	0.83	0.61	0.52	0.74	0.84	0.69	5.67	3.9	4.61	4.56	3.62	4.84	3.64	2.78	2.54518	2.84e-47
ENSRNOG00000018402	Apoc2	862.86	845.55	1114.45	893.4	872.54	950.17	865.03	840.71	495.26	610.81	532.7	508.61	537.18	502.06	484.11	629.72	-0.75244	3.41e-47
ENSRNOG00000056219	Olr1	0.08	0.14	0.11	0.17	0.08	0.24	0.11	0	3.05	4.34	2.42	2.76	2.38	2.21	3.74	1.76	4.60677	3.45e-47
ENSRNOG00000029549	Eci3	445.5	400.96	427.46	449.41	428.95	429.45	335.04	384.31	300.83	304.57	274.27	264.62	284.42	269.54	307.68	281.52	-0.529198	5.59e-47
ENSRNOG00000025892	Set	38.42	41.49	41.97	40.85	33.97	40.91	34.78	39.95	81.42	75.94	82.13	82.37	75.41	79.98	81.14	74.67	1.01922	7.22e-47
ENSRNOG00000006539	Pex16	24.84	29.4	27.21	27.53	26.22	25.9	26.4	22.72	19.85	21.01	18.99	20.8	17.45	20.57	18.61	19.94	-0.419115	7.97e-47
ENSRNOG00000005175	Sgpp1	26.27	27.66	21.95	24.24	24.11	25.38	20.9	20.95	14.47	15.64	17.48	13.9	13.86	14.91	15.88	17.46	-0.631364	1.01e-46
ENSRNOG00000013659	Tex2	14.34	17.02	15.1	16.9	15.2	13.98	11.72	14.15	9.6	9.13	9.41	10.52	9.48	11.25	11.09	10.3	-0.551721	1.11e-46
ENSRNOG00000007159	Ccl2	0.49	0.87	0.24	0.35	0.53	0.14	0.65	0.27	11.72	13.46	10.69	7.54	10.9	6.15	13.31	7.44	4.51984	1.16e-46
ENSRNOG00000003291	Creg1	57.78	50.82	55.12	52.21	46.96	53.4	53.93	48.24	32.92	35.52	37.88	37.77	35.53	36.04	35.48	44.7	-0.500273	1.4e-46
ENSRNOG00000005711	Ptprd	10.07	9.63	8.27	11.35	10.28	9.47	10.7	12.69	5.38	4.72	5.31	5.21	5.66	5.88	4.83	6.54	-0.921684	2.77e-46
ENSRNOG00000021232	Ddrgk1	52.03	45.22	52.12	49.12	51.19	52.43	44.14	49.66	39.74	39.27	40.79	40.56	36.81	40.51	40.65	38.19	-0.322876	3.16e-46
ENSRNOG00000018287	RGD1307603	383.71	344.89	257.43	349.69	261.9	244.09	356.62	419.28	79.35	56.13	48.32	78.13	46.21	73.02	110.58	31.53	-2.32262	3.18e-46
ENSRNOG00000033466	Apon	97.85	117.26	151.43	130.37	170.68	133.82	117.34	104.79	40.05	55.74	63.09	44.73	46.2	44.36	46.34	47.52	-1.39933	3.37e-46
ENSRNOG00000001396	Mospd3	36.58	36.82	30.85	33.97	34.33	31.65	29.55	31.17	25.22	26.41	21.27	26.27	23.03	23.84	25.62	22.44	-0.448757	3.4e-46
ENSRNOG00000008638	Angptl3	286.96	272.95	286.68	293.24	345.82	252.58	355.54	350.3	122.81	132.89	177.59	119.65	151.34	141.11	159.78	126.86	-1.11037	3.8e-46
ENSRNOG00000057290	Tmem168	7.52	7.94	8.25	7.08	6.21	6.31	6.79	7.48	18.31	18.07	19.85	18.81	18.16	19.64	16.13	16.98	1.34183	4.02e-46
ENSRNOG00000045743	Etnppl	4.05	3.61	4.94	5.81	8.09	5.69	12.34	7.45	0.71	0.73	0.63	0.7	0.89	0.92	1.1	1.18	-2.92168	4.22e-46
ENSRNOG00000013061	Tusc3	2.41	1.98	1.82	2.52	1.64	1.35	2.39	2.4	11.08	8.91	9.28	13.66	9.85	7.76	11.66	9.01	2.29832	5.09e-46
ENSRNOG00000013492	Cap1	24.4	27.83	27.01	33.78	24.57	26.89	24.31	26.78	68.49	68.58	70.52	81.82	64.82	64.54	71.39	61.07	1.3545	5.92e-46
ENSRNOG00000008781	Erg28	35.66	22.37	26.02	26.14	26.07	26.14	30.33	33.09	125.34	129.92	90.92	117.04	110.54	86.98	112.08	115.02	1.97513	6.02e-46
ENSRNOG00000058470	Col12a1	0.26	0.31	0.18	0.29	0.32	0.4	0.27	0.49	1.97	2.01	1.85	1.52	1.74	1.68	2.39	1.87	2.57635	6.04e-46
ENSRNOG00000052802	Aldoa	26.85	29.69	29.98	30.67	26.49	26.53	20.94	24.24	67.69	66.82	70.46	73.63	67.36	66.38	69.9	59.08	1.32953	7.26e-46
ENSRNOG00000008755	Acox1	355.8	402.3	370.16	329.42	361.33	407.07	229.9	231.73	121.29	152.47	140.48	127.28	124.54	158.56	135.36	154.43	-1.2701	7.38e-46
ENSRNOG00000023628	Tmem106a	1.37	2.24	1.9	3.28	2.11	2.05	0.89	1.27	15.89	14.19	14.51	13.28	12.06	13.33	13.47	12.35	2.85181	7.57e-46
ENSRNOG00000008050	Stac3	9.24	15.21	27.54	25.17	41.59	17.2	72.68	41.85	0	0	0	0	0	0	0	0.04	-12.6124	8.57e-46
ENSRNOG00000029333	Echdc2	32.19	34.91	35.85	34.47	35.62	32.77	33.2	35.28	24.48	24.52	24.84	31.37	25.83	25.21	25.93	28.8	-0.378596	2.84e-45
ENSRNOG00000018214	Bok	0.58	0.52	0.34	0.62	0.63	0.69	0.7	0.68	4.91	3.38	4.67	5.98	4.32	4.57	3.7	4.88	2.9353	3.16e-45
ENSRNOG00000009778	Tmem59	117.8	110.05	114.67	122.08	127.91	115.29	110.29	113	90.22	91.4	88.57	97.34	93.57	94.7	91.96	99.57	-0.317175	3.68e-45
ENSRNOG00000020607	Bckdha	67.93	72.68	60.48	66.02	58.66	63.53	80.29	69.1	34.46	37.74	35.56	44.76	38.79	43.14	38.52	48.86	-0.743156	3.79e-45
ENSRNOG00000001643	Psmg1	33.64	34.01	31.15	31.99	27.72	28.57	26.68	30.19	23.44	24.46	22.77	25.35	23.55	26.62	24.02	24.25	-0.327112	4.21e-45
ENSRNOG00000020941	Psenen	65.46	58.16	61.06	62.97	57.21	59.23	59.23	65.17	40.02	41.86	32.95	51.15	38.09	39.36	44.97	39.25	-0.576173	5.16e-45
ENSRNOG00000007905	Itga7	4.38	5.44	4.52	4.53	4.42	4.67	3.33	3.58	2.45	2.35	2.45	2.55	2.39	2.83	2.31	2.43	-0.819403	5.51e-45
ENSRNOG00000051650	Ywhaq	32.76	33.49	32.17	34.39	31.48	34.88	31.52	33.3	69.17	57.94	63.97	66.96	61.17	63.58	66.53	61.21	0.951512	6.35e-45
ENSRNOG00000001893	LOC100362453	31.91	34.5	38.8	34.55	30.34	34.88	38.01	37.8	107.1	90.17	87.99	92.12	99.05	101.63	82.94	87.58	1.41466	8.69e-45
ENSRNOG00000028548	Ccl9	318.81	307.99	309.15	296	355.62	263.41	502.93	574.89	2080.54	2111.79	2179.6	2930.45	2241.81	1877.29	2383.53	1888.25	2.59482	9.74e-45
ENSRNOG00000009438	Serpina6	497.7	417.14	459	533.1	410.43	387.07	468.73	452.35	87.82	51.34	66.74	97.91	77.9	52.64	115.45	20.33	-2.66883	1.01e-44
ENSRNOG00000023274	Lrrc28	8.08	8.62	8.08	8.52	8.16	7.13	5.76	6.6	3.98	4.24	4.16	4.85	3.98	4.24	5.45	4.28	-0.792871	1.02e-44
ENSRNOG00000015160	Gem	0.29	0.26	0.12	0.21	0.23	0.18	0.11	0.24	4.5	4.96	2.83	3.56	3.69	3	3.03	5.16	4.22788	1.05e-44
ENSRNOG00000016246	Tshz1	8.62	8.26	7.16	8.52	6.57	6.67	6.36	6.3	4.42	3.77	3.71	5.31	3.34	3.7	4.44	4.25	-0.827609	1.24e-44
ENSRNOG00000001548	Nfe2l2	31.76	36.6	23.15	21.12	20.7	20.63	24.72	26.62	110.54	85.3	106.07	105.77	83.48	90.29	85.98	87.38	1.87838	1.57e-44
ENSRNOG00000014453	Anxa5	8.47	7.72	7.02	7.96	5.63	7.51	5.88	7.03	30.19	30.32	23.72	34.54	27.22	24.37	38.13	21.66	2.00798	1.69e-44
ENSRNOG00000004951	Kif16b	4.97	6.05	5.15	5.07	5.17	5.11	5.17	5.17	4.43	3.84	4.45	4.22	4.37	4.2	3.94	4.23	-0.31368	1.78e-44
ENSRNOG00000016218	Gtf3c1	11.41	11.91	9.98	10	9.35	9.22	8.72	8.31	6.53	6.8	7.2	7.63	6.3	7.51	6.82	7.43	-0.488942	1.79e-44
ENSRNOG00000020167	Reep5	10.84	11.46	10.07	13.18	9.6	10.06	10.82	10.99	25.52	23.36	26.35	28.39	25.79	25.6	24.55	23.26	1.22078	2.34e-44
ENSRNOG00000013293	Mccc1	16.54	14.83	14	14.81	15.12	14.02	17.15	16.83	10.34	11.12	11.31	12.36	10.81	10.44	10.78	11.51	-0.475655	2.43e-44
ENSRNOG00000058645	Tnc	0.03	0.04	0.03	0.04	0.03	0.03	0.03	0.04	1.03	1	0.87	0.87	0.52	0.76	0.87	0.54	4.5805	4.62e-44
ENSRNOG00000018939	Rexo2	16.84	13.96	15.82	13.5	12.84	15.73	15.35	15.05	38.31	33.81	33.82	36.55	36.85	38.85	36.48	35.12	1.28296	5.32e-44
ENSRNOG00000014490	Bdh2	6.91	5.59	5.88	6.13	6.47	5.87	4.92	5.95	2.14	1.49	1.42	1.72	1.41	2.44	1.69	3.05	-1.63542	5.81e-44
ENSRNOG00000032560	Cyp3a23/3a1	1359.42	1254.12	1181.37	1511.81	1160.05	1375.93	840.2	814.95	329.39	463.7	330.78	316.74	378.3	273.01	421.83	524.59	-1.64432	7.09e-44
ENSRNOG00000059244	LOC100909849	6.89	6.55	5.41	6.45	6.45	6.18	10.82	7.77	2.68	2.94	2.78	2.97	2.61	2.56	2.9	2.91	-1.33849	8.11e-44
ENSRNOG00000061031	Fzd8	6.89	6.55	5.41	6.45	6.45	6.18	10.82	7.77	2.68	2.94	2.78	2.97	2.61	2.56	2.9	2.91	-1.33849	8.11e-44
ENSRNOG00000001806	Fetub	1825.17	1481.23	1636.18	1697.35	1624.3	1798.87	1921.68	1654.29	949.84	1209.86	1111.96	896.23	1050.56	971	964.85	1039.34	-0.735169	8.17e-44
ENSRNOG00000032878	Cxxc5	15.86	17.86	13.36	15.41	13.53	14.34	13.39	13.81	9.74	10.12	10.59	10.86	6.98	9.3	9.32	8.96	-0.631796	8.18e-44
ENSRNOG00000004101	2022-03-01	132.43	144.03	141.03	126.83	159.29	138.98	147.55	148.81	71.43	80.57	52.45	61.91	71.65	63.58	92.42	59.73	-1.04042	8.83e-44
ENSRNOG00000013309	Pik3ap1	18.13	21.92	22.95	21.16	18.53	23.12	16.64	16.38	52.86	61.67	56.22	58.72	63.19	61.44	52.77	59.05	1.5526	8.85e-44
ENSRNOG00000016227	Glrx3	31.91	27.39	31.04	27.65	28.9	30.89	29.35	32.15	68.71	61.43	65.21	71.75	63.29	60.79	65.5	68.2	1.13329	9.27e-44
ENSRNOG00000007949	Rgn	343.35	351.23	328.48	355.75	400.66	346.05	542.73	575.19	70.72	82.89	136.06	46.67	64.81	42.65	92.31	68.95	-2.42237	1.07e-43
ENSRNOG00000006681	Rdh10	19.38	20.33	16.03	17.93	18.51	16.71	14.9	16.95	11.85	12.63	12.89	10.77	13.09	12.22	11.87	12.28	-0.528079	1.41e-43
ENSRNOG00000019573	Lcat	364.03	391.64	394.36	397.37	386.71	389.24	341.95	345.25	225.89	266.52	262.82	218.83	216.67	248.11	220.76	294.24	-0.623715	1.47e-43
ENSRNOG00000018971	Mob3a	2.86	3.08	2.45	3.73	2.64	2.23	2.1	2.24	10.79	10.51	10.71	9.16	10.14	9.94	8.63	8.63	1.87999	1.6e-43
ENSRNOG00000050315	Dcxr	72.28	67.34	77.35	78.82	80.8	72.17	104.07	97.79	34.38	36.47	29.33	37	35.55	44.22	41.21	40.27	-1.12442	1.95e-43
ENSRNOG00000014964	Hp	3566.03	3297.99	4272.89	4777.8	3960.72	3922.13	4080.71	4109.55	12218.8	12576.9	12400	10218	13396.3	12603	12436.8	13554	1.63578	2.01e-43
ENSRNOG00000004089	Enpp2	54.63	51.11	49.54	52.05	63.32	49.51	38.51	38.4	17.45	18.54	23.72	24.81	21.15	14.95	24.49	15.79	-1.30323	2.09e-43
ENSRNOG00000043404	Uroc1	63.57	69.96	63.27	67.09	69.04	60.02	81	86.62	38.77	29.87	29.76	40.07	34.56	42.83	42.39	36.62	-0.926815	2.23e-43
ENSRNOG00000022054	Paqr7	37.62	60.84	44.52	37.8	50.23	32.52	27.95	24.47	10.93	10.3	13.15	12.31	9.78	14.72	11.03	13.89	-1.71694	2.49e-43
ENSRNOG00000000969	Cyp3a18	443.9	392.85	424.48	540.37	468.77	468.82	314.64	336.59	158.29	130.1	187.35	140.85	221.6	126.76	137.77	129.12	-1.46065	3.25e-43
ENSRNOG00000007622	Arrdc1	4.14	4.25	3.75	4.17	3.38	3.84	3.22	3.01	11.74	10.68	11.81	12.43	9.6	11.96	10	10.5	1.57588	3.64e-43
ENSRNOG00000009687	Ccdc120	0.32	0.3	0.45	0.34	0.29	0.53	0.34	0.27	2.68	1.85	2.4	2.23	1.9	2.89	1.97	1.83	2.64386	4.38e-43
ENSRNOG00000002660	Magee1	0.26	0.25	0.21	0.23	0.07	0.25	0.19	0.28	6.86	2.32	3.25	2.52	4.55	5.06	3.29	2.42	4.12073	4.45e-43
ENSRNOG00000046109	LOC689574	59.94	58.21	62.56	53.4	50.12	56.38	42.63	51.28	31.55	32.5	39.52	35.14	29.93	35.48	30.44	39.24	-0.6663	5.29e-43
ENSRNOG00000010650	Plekhh1	0.55	0.55	0.49	0.48	0.52	0.4	0.54	0.58	2.1	1.95	1.88	2.07	2.1	2.39	1.88	2.26	2.01658	5.47e-43
ENSRNOG00000017808	Klf15	31.64	35.37	44.02	47.87	53.12	46.37	33.58	29.16	12.24	14.19	9.09	14.32	14.54	16.94	13.57	12.8	-1.57627	6.92e-43
ENSRNOG00000028047	Mecr	16.98	19.03	17.72	18.16	17.73	18.16	19.46	15.81	9.33	10.75	12	10.78	10	9.55	9.26	13.54	-0.747425	8.6e-43
ENSRNOG00000010165	Tnfaip2	3.26	5.3	2.25	3.22	2.77	2.59	2.98	3.43	16.17	20.15	21.17	16.68	12.11	16.68	15.45	22.66	2.45097	9.4e-43
ENSRNOG00000000614	Bicc1	1.46	1.27	0.67	1.16	0.93	0.87	0.96	0.65	4.92	4.2	4.81	4.9	4.06	4.8	5.48	3.58	2.20509	1.15e-42
ENSRNOG00000031263	Haao	116.66	111.46	104.86	105.46	105.69	95.68	108.49	109.52	68.72	71.4	75.16	72.91	64.53	77.88	70.24	93.54	-0.529289	1.26e-42
ENSRNOG00000060269	Vwce	5.23	7.36	4.88	6.56	6	4.14	6.61	5.72	2.14	2.17	2.61	3.15	2.41	2.15	2.42	2.85	-1.22446	1.53e-42
ENSRNOG00000047276	AABR07044711.1	1.74	1.39	1.9	1.68	1.77	1.57	1.29	1.33	7.24	6.66	7.4	6.18	6.55	5.18	7.12	5.26	2.02567	1.55e-42
ENSRNOG00000006997	App	37.96	33.98	30.55	37.67	29.03	33.16	27.36	29.15	120.69	87.98	87.37	117.6	93.71	100.22	90.03	84.41	1.59502	1.74e-42
ENSRNOG00000046357	Adh5	361.45	280.25	253.82	241.91	314.34	276.38	228.48	199.75	127.6	129.97	138.97	142.23	124.58	124.93	156.8	140.4	-0.990278	1.96e-42
ENSRNOG00000019598	Vegfa	21.2	22.02	16.74	17.46	15.72	17.39	19.67	19.24	13.89	13.37	14.16	13.88	12.45	14.8	12.24	12.98	-0.471611	2.01e-42
ENSRNOG00000025691	Pla2g7	0.17	0.34	0.61	0.26	0.43	0.24	0.07	0.13	3.79	4.03	3.75	3.71	4	3.12	3.91	2.36	3.67154	2.45e-42
ENSRNOG00000047134	Gtf2f1	6.74	7.48	6.96	7.24	4.75	7.67	6.96	7.44	18.47	18.69	18.87	18.44	19.56	16.58	19.4	17.6	1.41801	2.46e-42
ENSRNOG00000014851	Col4a4	2.52	2.68	2.13	1.5	1.97	2.07	2.14	1.81	1.02	0.96	0.91	1.04	1.14	1.07	1.26	0.94	-1.01206	3.51e-42
ENSRNOG00000017882	Camk1d	3.61	3.98	3.43	4.11	3.73	3.53	3.67	2.94	1.51	1.58	1.69	2.6	1.55	1.29	1.65	1.7	-1.09563	4.18e-42
ENSRNOG00000019383	Tef	18.61	18.4	18.79	19.67	22.28	21.72	21.14	21.61	9.92	11.94	13.89	13.97	12.01	13.39	12.45	10.97	-0.71917	4.66e-42
ENSRNOG00000000850	Apom	468.33	428.46	458.68	421.87	415.05	406.94	401.06	371.73	334.29	364.59	322.73	336.45	310.16	350.98	351.02	363.72	-0.302674	6.65e-42
ENSRNOG00000010940	Acad11	99.56	101.85	104.22	91.76	91.05	100.83	70.71	66.34	33.92	43.14	43.37	39.08	31.41	41.52	33.31	53.36	-1.18655	6.92e-42
ENSRNOG00000054890	Flna	3.41	3.89	3.47	4.76	4.51	4	3.34	3.37	14.17	13.66	13.72	14.29	13.22	11.29	16.59	10.48	1.8046	7.76e-42
ENSRNOG00000015122	Tpd52l2	6.74	7.99	7.28	6.91	8.2	7.41	7.64	7.55	17.47	18.1	17.87	20.98	17.29	17.73	18.43	18.58	1.29412	8e-42
ENSRNOG00000009712	Gale	2.5	2.59	2.69	1.94	0.86	1.76	2.25	3.2	11.52	12.32	9.74	15.58	11.96	12.31	12.87	12.77	2.47738	8.17e-42
ENSRNOG00000012357	Unc45a	5.12	6.06	5.72	6.65	5.89	5.78	5.75	6.08	13.9	12.09	13.83	14.78	13.17	14.77	13.4	13.14	1.21312	9.3e-42
ENSRNOG00000004466	Fam210b	19.11	25.22	17.16	23.26	19.28	15.8	23.7	30.34	8.54	10.29	10.17	10.18	9.64	10.1	9.9	10.1	-1.13955	1.1e-41
ENSRNOG00000016090	Mtmr10	7.59	7.76	6.6	6.02	8.07	6.81	6.64	6.88	4.81	4.22	4.72	5.51	5.07	4.72	4.93	5.05	-0.530344	1.16e-41
ENSRNOG00000004839	B4galnt1	23.34	16.51	17.69	19.14	14.79	15.58	22.17	15.56	10.11	8.65	10.2	10.65	8.62	7.77	10.44	8.53	-0.949477	1.33e-41
ENSRNOG00000025053	Lrp1	33.28	46.56	44.42	46.73	47.24	44.94	39.51	41.49	29.7	28.63	31.53	26.95	28.52	28.89	30.57	28.2	-0.562853	1.37e-41
ENSRNOG00000052167	Marveld2	5.08	4.54	3.02	4.5	3.86	4.36	3	3.13	13.25	12.84	13	12.27	13.92	13.91	13.11	13.62	1.75001	1.46e-41
ENSRNOG00000061910	Igfbp3	29.23	23.8	22.72	27.95	29.48	23.06	22.29	27.86	16.91	12.78	14.59	14.88	11.34	10.23	15.26	12.7	-0.925154	1.62e-41
ENSRNOG00000030183	Plod2	0.63	0.45	0.41	0.57	0.59	0.59	0.23	0.51	3.68	3.35	3.72	3.07	2.38	3.64	5.11	2.85	2.80424	1.82e-41
ENSRNOG00000059406	Ier5	3.55	2.74	2.55	3.46	2.58	2.89	4.29	5.25	18.71	16.02	20.9	16.03	13.34	21.92	18.3	24.53	2.45505	1.88e-41
ENSRNOG00000010178	Cgrrf1	34.74	26.54	39.55	31.51	28.23	38.06	29.67	29.84	20.15	15.42	20.91	17.39	17.91	17.62	19.13	18.28	-0.814203	2.31e-41
ENSRNOG00000018687	Fbxw2	37.99	40.71	35.88	33.66	34.97	38.2	29.08	28.7	25.67	22.34	25.39	27.14	25.42	24.34	26.64	25.7	-0.462328	3.69e-41
ENSRNOG00000017404	Pcmtd2	10.99	10.04	8.89	10	9.51	8.68	7.72	6.79	5.67	5.74	5.43	5.89	5.54	5.48	5.02	5.74	-0.706237	4.31e-41
ENSRNOG00000005608	Tead4	0.28	0.31	0.33	0.26	0.24	0.32	0.16	0.29	1.38	1.42	1.72	1.37	1.13	1.39	1.33	1.25	2.32719	4.34e-41
ENSRNOG00000054515	Fgd6	0.49	0.54	0.57	0.48	0.47	0.75	0.46	0.45	2.14	2.7	2.59	4.67	3.18	2.75	2.79	3.43	2.52609	4.58e-41
ENSRNOG00000054140	Myl6	214.71	216.1	238.84	230.07	212	211.37	216.2	246.81	500.69	433.19	436.63	490.72	441.92	422.59	474.57	458.3	1.03448	4.86e-41
ENSRNOG00000020151	Cdh1	33.36	41.75	26.32	30.65	31.14	24.89	21.2	25.12	93.14	115.09	106.41	104.87	111.72	123.37	96.63	122.13	1.89742	5.05e-41
ENSRNOG00000014365	Gne	54.66	50.41	46.47	40.93	33.27	51.7	51.78	48.46	24.91	29.06	24.93	25.8	29.83	27.18	28.77	23.5	-0.819688	5.08e-41
ENSRNOG00000019168	Nxt2	7.46	7.35	6.73	5.39	7.22	6.32	5.33	5.75	3.68	3.17	3.73	3.83	3.83	3.1	4.36	3.57	-0.81655	5.43e-41
ENSRNOG00000019413	Atg16l2	2.28	0.92	1.41	1.29	1.21	1.35	0.81	1.01	7.82	8.64	8.21	9.85	7.07	5.86	7.07	7.31	2.58847	5.87e-41
ENSRNOG00000000047	Cd82	15.73	17.86	16.54	17.33	15.1	13.99	11.03	15.23	39.07	41.11	39.88	48.11	43.1	38.32	42.72	37.02	1.42311	6.05e-41
ENSRNOG00000032261	Cyp2d4	6.73	8.27	9.36	9.8	14.27	10.04	10.82	11.56	2.91	3.05	3.48	3.86	2.56	3.8	3.16	4.09	-1.58711	7.97e-41
ENSRNOG00000006079	Psd4	2.24	2.5	2.4	2.31	2.76	2.83	2.57	2.62	6.77	6.38	5.79	6.7	6.11	6.67	6.72	6.15	1.34218	8.05e-41
ENSRNOG00000000561	Pald1	80.91	74.31	80.94	92.34	102.92	85.11	58.95	53.07	27.29	34.14	28.41	28.09	32.76	25.74	28.79	38.31	-1.36793	1.39e-40
ENSRNOG00000015797	Neurl2	5.21	6.35	6.01	7.21	5.36	4.7	3.16	2.46	1.09	1.14	0.76	1.18	0.94	1.18	1.13	1.04	-2.25777	1.45e-40
ENSRNOG00000032240	Gbp5	2.21	2.8	1.58	3.84	1.86	1.51	1.34	1.15	15.26	22.94	21.12	15.28	14.74	13.43	17.26	16.23	3.0643	1.48e-40
ENSRNOG00000005929	Them6	2.31	1.84	2.14	1.79	1.52	2.41	2.12	3.45	9.03	9.11	8.63	11.54	9.26	11.49	9.58	9.69	2.15563	1.52e-40
ENSRNOG00000011925	Fam83b	0.13	0.12	0.04	0.06	0.05	0.03	0.04	0.07	0.76	0.73	1.14	0.9	0.78	0.91	0.87	1.33	3.78039	1.53e-40
ENSRNOG00000021669	Mybl1	0.69	1.18	0.49	0.43	0.42	1.17	0.3	0.78	11.09	7.96	8.94	5.98	6.32	7.25	6.54	12.05	3.59833	2.1e-40
ENSRNOG00000054157	Nadk2	80.28	86.09	74.88	74.82	91.11	77.21	105.26	98.67	48.59	49.64	57.69	48.66	47.63	51.76	55.42	49.85	-0.750132	2.42e-40
ENSRNOG00000011222	Dynll1	27.29	21.69	29.3	21.93	21.39	27.25	25.88	28.47	68.02	73.02	74.43	76.05	62.83	63.31	70.49	66.97	1.4499	2.43e-40
ENSRNOG00000019022	Fam89a	9.79	7.18	10.59	7.5	3.82	7.54	9.12	4.57	48.9	50.95	54.1	52.51	45.9	36.61	40.52	65.84	2.71738	2.56e-40
ENSRNOG00000011504	Akap2	2.82	4.52	4.37	5.47	3.7	4.53	5.33	4.75	16.7	23.93	18.28	21.12	18.33	15.59	15.7	16.12	2.03821	2.58e-40
ENSRNOG00000001804	Itpr2	6.39	7.26	6.53	6.98	6.33	7.76	4.94	5.04	3.65	2.98	3.71	4.23	3.52	4.08	3.66	3.51	-0.80412	2.89e-40
ENSRNOG00000008215	Trim47	5.73	10.06	5.97	4.88	4.88	5.13	3.3	4.53	29.38	26.89	27.65	29.05	25.45	31.74	23.41	27.48	2.31314	2.92e-40
ENSRNOG00000013714	Snrpd1	5.75	5.96	6.55	5.27	4.65	6.49	5.38	5.58	17.15	18.39	18.79	19.38	14.6	15.73	19.65	16.55	1.61984	3.02e-40
ENSRNOG00000009069	Tnfaip1	14.24	13.85	14.31	13	11.27	12.46	11.79	12.81	30.27	27.03	27.09	29.33	29.65	32.82	26.95	30.41	1.1709	3.05e-40
ENSRNOG00000042496	Cyp4f5	0.32	0.35	0.45	0.28	0.39	0.24	0.33	0.32	2.35	2.6	3.19	5.12	2.52	2.5	2.89	3.62	3.20945	3.14e-40
ENSRNOG00000003653	Fh	112.32	100.5	110.4	119.2	105.59	143.94	106.05	108.28	78.07	73.61	78.69	82.29	72.4	79.39	77.69	84.45	-0.532435	3.82e-40
ENSRNOG00000055305	Parvb	2.51	2.35	2.69	2.38	2.82	2.68	3.39	4.64	14.01	13.12	14.22	16.94	12.26	12.34	16.47	10.75	2.23067	4.81e-40
ENSRNOG00000018481	Zpr1	9.71	9.41	9.92	8.78	6.98	9.68	9.06	9.31	23.97	23.57	20.31	23.77	21.11	25.03	22.69	20.2	1.3102	4.92e-40
ENSRNOG00000042449	Cdc42se2	5.9	6.05	5	4.86	5.48	5.47	4.81	5.48	14.76	12.93	12.62	18.57	15.24	14.27	14.02	13.99	1.43501	5.36e-40
ENSRNOG00000010428	Bahd1	2.92	3.15	3.1	3.09	3.34	2.94	2.19	2.99	9.02	7.22	7.69	8.8	7.89	8.4	7.47	7.18	1.42451	6.42e-40
ENSRNOG00000018529	Csnk1g2	14.95	13.74	13.6	14.1	14.6	12.66	13.46	13.73	31.62	32.86	27.56	34.93	31.15	34.89	30.69	32.68	1.20981	7.93e-40
ENSRNOG00000013589	Cxcl12	82.57	89.27	85.51	85.64	87.83	75.14	41.82	45.98	15.15	25.21	24.66	15.57	14.57	21.67	19.36	24.89	-1.8821	8.36e-40
ENSRNOG00000017642	Acbd5	35.81	33.15	32.11	30.01	27.72	27.42	30.08	29.95	23.9	22.81	24.48	25.63	24.96	25.47	26.37	28.05	-0.288127	8.42e-40
ENSRNOG00000008936	Map3k6	0.08	0.14	0.23	0.12	0.16	0.12	0.1	0.14	1.48	1.36	1.08	1.14	1.31	1.08	0.95	1.12	3.12663	8.48e-40
ENSRNOG00000029735	Pid1	64.4	69.02	74.2	73.19	65.74	89.91	64.56	65.3	44.36	49	45.02	48.76	41.5	36.35	48.5	47.8	-0.64846	8.52e-40
ENSRNOG00000056487	Oxr1	26.53	30.17	26.37	25.47	25.62	25.5	29.3	30.35	19.96	21.52	24.22	21.19	20.1	22.01	24.28	24.67	-0.3015	8.64e-40
ENSRNOG00000020769	Crebrf	6.11	4.15	5.25	6.02	7.08	6.08	5.95	4.27	2.19	2.06	2.05	2.16	2.61	2.55	3.05	2.32	-1.2418	1.04e-39
ENSRNOG00000007433	Cyb561	1.7	1.35	1.97	1.81	2.49	1.92	2.25	2.57	9.48	6.4	7.36	9.05	6.83	8.13	7.97	6.65	1.94577	1.25e-39
ENSRNOG00000045949	Faah	32.78	35.38	25.22	33.34	31.78	29.63	35.48	35.52	21.01	15.03	20.57	22.42	15.96	16.64	19.15	21.88	-0.763354	1.48e-39
ENSRNOG00000036839	Hnrnpa1	27.29	31.11	29.07	27.16	23.88	26.49	22.62	23.86	67.86	58.14	66.46	67.12	54.48	51.87	65.94	64.06	1.22962	1.96e-39
ENSRNOG00000026842	Nnt	41.93	47.93	38.7	40.82	37.99	42.56	47.96	50.72	29.2	28.11	32.85	33.67	33.16	32.97	33.26	29.42	-0.464531	2.04e-39
ENSRNOG00000003174	Tapt1	16.93	16.62	15.82	14.89	14.87	15.79	18.12	21.02	11.31	11.56	12.48	12.01	10.87	11.27	12.41	12.02	-0.513221	2.06e-39
ENSRNOG00000007587	Tcp11l2	15.29	10.04	12.63	11.82	11.15	14.64	9.27	7.07	3.62	4.41	2.52	3.42	3.54	4.58	4.32	3.34	-1.62733	2.07e-39
ENSRNOG00000058209	AABR07063893.1	9.65	15.99	13.76	12.54	12.47	12.41	10.49	9.71	6.65	5.4	6.14	6.34	6.04	5.62	4.66	7.51	-1.00447	2.07e-39
ENSRNOG00000059519	Bbox1	56.6	56.38	50.85	47.53	54.38	45.23	67.8	73.35	27.67	28.45	28.99	28.58	33.36	27.32	32.51	33.78	-0.909709	2.19e-39
ENSRNOG00000002373	Akap1	19.83	22.33	18.61	15.51	17.72	17.8	18.46	20.28	13.01	13.86	14.56	14.4	13.51	15.79	15.2	13.7	-0.400733	2.33e-39
ENSRNOG00000003442	Adora1	4.23	4.27	3.82	3.75	3.43	4.2	3.62	3.5	11.53	11.54	11.68	15.72	12.11	15.65	11.41	11.3	1.71156	2.45e-39
ENSRNOG00000028238	Sh3bgr	0.1	0.16	0.18	0	0.11	0.21	0.11	0	4.01	4.58	4.09	5.15	5.7	4.17	3.91	5.81	5.42665	2.57e-39
ENSRNOG00000011936	Abhd14a	3.18	2.83	3.05	2.9	2.87	3.01	3.33	3.24	1.22	1.21	0.75	1.31	1	1.25	1.34	1.47	-1.3539	2.93e-39
ENSRNOG00000032492	Usp22	7.65	7.71	7.28	7.56	8.35	8.56	7.56	6.32	19.43	16.74	18.28	21.07	19.23	20.33	18.63	19.84	1.33206	2.95e-39
ENSRNOG00000017751	Arl6ip1	56.65	61.29	65.7	55.78	63.82	60.42	56.96	52.56	40.25	34.28	48.19	43.21	34.89	30.88	39.83	37.06	-0.616698	3.2e-39
ENSRNOG00000001823	St6gal1	150.55	149.63	151.46	172.32	169.19	178.32	198.07	210.42	99.82	102.67	101.12	109.72	109.58	109.23	107.11	114.47	-0.692792	3.67e-39
ENSRNOG00000023317	Colgalt1	13.29	14.79	12.59	15.01	12.74	12.27	12.73	14	26.88	24.62	26.05	27.47	24.87	26.87	26.26	27.08	0.967814	4.98e-39
ENSRNOG00000000521	Cdkn1a	2.18	2.81	3.95	2.12	1.05	2.71	1.65	1.88	16.15	13.15	17.15	14	9.79	15.14	11.85	15.61	2.62043	5.45e-39
ENSRNOG00000009086	Apcs	1048.95	704.79	806.55	764.25	745.56	721.75	686.2	670.76	395.67	481.18	452.44	339.59	427.43	446.06	449.25	420.78	-0.84952	5.52e-39
ENSRNOG00000032364	Tbcel	6.24	5.96	5.12	6.07	4.57	5.21	3.58	3.91	16.51	15.07	16.99	18.34	19.52	19.26	15.33	17.16	1.76487	6.16e-39
ENSRNOG00000028062	Arpc5	42.78	49.16	47.74	50.58	41.03	44.38	40.76	41.29	88.28	89.44	92.62	90.36	91.77	87.76	89.97	85.33	1.00018	6.55e-39
ENSRNOG00000039079	Ces2h	38.03	43.27	35.88	43.76	36.68	39.94	35.47	41.19	31.29	28.78	28.88	32.92	26.31	27.41	28.06	35.46	-0.394101	6.7e-39
ENSRNOG00000028368	Etnk2	104.89	102.27	94.9	119.74	120.27	106.7	116.51	119.31	71.5	77.21	74.36	77.01	80.44	83.16	80.76	78.63	-0.505615	8.63e-39
ENSRNOG00000042111	Sult1c2a	53.85	50.64	45.08	66.79	56.5	53.9	37.04	40.43	31.88	20.26	21.96	25.34	23.98	22.88	21.14	24.19	-1.07685	9.03e-39
ENSRNOG00000011329	Pkm	5.82	7.06	7.08	8.08	5.59	6.25	4.54	6.32	32.46	32.21	31.55	28.39	28.17	20.89	33.57	18.32	2.15232	1.19e-38
ENSRNOG00000021682	Dcakd	4.78	4.21	3.74	4.45	3.56	3.44	3.36	3.89	11.8	11.68	12.94	13.3	10.99	13.08	9.83	10.45	1.58159	1.33e-38
ENSRNOG00000007584	Ehd4	2.99	2.77	3	3.5	2.24	3.15	2.12	2.32	8.86	8.58	9.35	8.34	8.06	8.46	8.12	7.23	1.60077	2.05e-38
ENSRNOG00000015162	Lonp2	186.43	256.76	198.96	192.83	202.51	172.92	116.04	105.2	61.91	65.97	72.1	67	67.87	75.67	68.55	77.54	-1.36294	2.16e-38
ENSRNOG00000003119	Gc	6289.02	6192.82	6368.77	6397.86	6873.87	6373.43	6998.95	6994.14	4922.86	5083.57	5125.48	4406.51	5224.34	5198.41	4857.53	4955.24	-0.400188	2.68e-38
ENSRNOG00000016306	Adgrv1	4.95	6.7	3.9	4	4.78	3.9	4.55	4.24	1.81	2.17	2.67	2.31	2.78	2.66	1.81	1.68	-1.04915	2.68e-38
ENSRNOG00000000164	Lamp2	218.13	202.52	242.12	226.86	225.53	202.73	168.21	167.63	146.81	144.58	141.79	150.18	140.04	142.83	144.76	146.53	-0.514687	2.74e-38
ENSRNOG00000013376	Mvd	4.12	2.92	3.13	4.82	4.37	4.24	7.95	10.51	52.55	49.31	43.28	54.67	40.67	52.56	50.33	45.79	3.20984	3e-38
ENSRNOG00000005389	Ppp2ca	38.6	38.69	46.39	42.98	37.81	40.58	46.53	48.1	144.11	118.52	108.23	113.94	130.55	130.28	105.3	116.46	1.50992	4.82e-38
ENSRNOG00000036876	Faap20	1.29	1.48	1.06	1.86	0.7	1.42	1.19	1.1	7.07	5.62	5.04	7.25	5.84	7.38	5.78	6.8	2.32991	5.2e-38
ENSRNOG00000019494	Psmb10	14.88	18.39	14.32	23.39	11.52	13.02	10.93	12.8	58.68	62.64	61.13	55.6	48.79	56.35	59.7	57.1	1.94761	5.29e-38
ENSRNOG00000048682	Zwint	26.98	27.86	26.82	27.58	22.58	26.49	18.5	22.26	63.74	58.06	58.4	61.8	58.94	55.09	62.02	57.57	1.25653	5.31e-38
ENSRNOG00000009052	Igf2bp3	13.65	19.18	11.38	14.79	14.19	10.62	16.75	20.04	3.22	5.1	6.54	3.95	4.3	3.68	6.22	5.38	-1.65143	5.49e-38
ENSRNOG00000016592	Gnai2	25.37	28.48	29.06	29.39	24.72	27.11	20.81	21.93	66.15	62.91	63.87	72.04	64.52	60.73	66.08	54.82	1.30494	6.02e-38
ENSRNOG00000004763	Sirpa	8.45	9.52	7.31	7.17	7.13	9.82	4.86	6.79	30.27	27.07	25.62	22.84	27.86	31.97	27.25	24.08	1.82937	7.7e-38
ENSRNOG00000020501	Tjp3	0.62	1.36	1.22	1.35	0.87	1.13	1.25	2.13	7.6	7.22	6.43	9.22	5.59	8.69	6.69	8.21	2.58666	8.46e-38
ENSRNOG00000017165	Akr1e2	62.59	57.09	55.25	54.21	50.27	56.96	47.45	51.47	34.01	38.3	34.7	39.37	41.78	41.39	32.91	42.77	-0.51208	9.14e-38
ENSRNOG00000023803	Cmya5	0.51	0.63	0.41	0.64	0.42	0.35	0.39	0.5	1.92	1.56	1.78	1.65	1.78	1.95	1.47	1.98	1.87174	9.33e-38
ENSRNOG00000017693	Slc2a5	4.21	6.19	1.92	4.16	5.38	2.56	9.05	6.15	0.36	0.62	0.66	0.52	0.78	0.51	0.64	0.62	-3.07243	9.39e-38
ENSRNOG00000008572	Ppcs	24.18	29.43	27.41	24.33	25.07	22.2	16.83	18.64	10.26	12.73	13.62	12.92	12	12.78	12.15	14.64	-0.89564	1.08e-37
ENSRNOG00000014997	Igf2r	8.42	8.4	7.37	7.57	7.58	7.91	6.99	7.5	19.94	14.53	16.33	18.47	17.86	17.13	16.04	17.51	1.1584	1.14e-37
ENSRNOG00000015318	Heyl	0.16	0.22	0.39	0.28	0.53	0.3	0.38	0.36	1.87	2.57	2.44	2.9	2.28	2.58	1.67	2.13	2.8152	1.24e-37
ENSRNOG00000007329	Frmd6	1.65	1.84	1.63	1.58	1.93	1.69	1.69	1.77	4.73	4.37	4.84	5.04	4.07	4.74	4.01	5.21	1.42534	1.39e-37
ENSRNOG00000001407	Tfr2	95.79	99.68	101.56	108.02	98.95	101.84	84.25	91.18	72.73	84.32	74.19	81.13	71.87	81.8	75.4	83.86	-0.321273	1.41e-37
ENSRNOG00000034254	Actb	214.04	297.95	285.68	302.52	267.79	233.45	310.6	350.78	958.27	939.22	1016.26	969.62	918.28	822.74	833.6	730.78	1.66763	1.49e-37
ENSRNOG00000011417	Pde3b	10.75	11.5	11.91	9.46	10.26	8.11	9.33	8.74	5.95	6.52	6.52	6.13	6.55	7.34	6.16	5.31	-0.66537	1.54e-37
ENSRNOG00000048831	Sowahc	1.5	1.49	1.17	1.34	1.21	0.95	1.49	1.11	4.33	3.97	3.62	3.91	3.65	3.41	3.63	3.87	1.56657	1.79e-37
ENSRNOG00000015660	Pex3	11.94	12.62	11.51	10.95	9.98	12.47	8.69	8.61	6.17	5.66	7.59	6.46	6.7	6.03	7.44	6.4	-0.726254	1.8e-37
ENSRNOG00000005042	Ranbp17	1.36	0.91	1	1.11	1.26	1.04	1.06	1.14	0.38	0.49	0.44	0.4	0.44	0.56	0.45	0.53	-1.26694	1.83e-37
ENSRNOG00000009625	Dpysl2	1.37	1.62	2.05	3.02	1.65	1.71	2.22	1.98	11.86	7.59	8.07	9.78	7.21	9.62	9.31	9.96	2.23239	1.84e-37
ENSRNOG00000020714	Trpm4	0.91	0.75	0.94	0.49	0.52	0.74	0.66	0.26	3.95	4.33	3.99	5.09	3.91	3.65	3.22	3.54	2.5877	1.84e-37
ENSRNOG00000025648	Dhrs7l1	215.7	186.54	368.74	292.8	572.46	398.28	360.91	281.43	11.04	13.24	28.64	17.97	46.63	21.47	13.16	16.56	-3.98792	1.88e-37
ENSRNOG00000010756	Tp53	7.81	10.34	8.4	8.36	6.77	6.76	10.09	10.05	24.6	28.75	27.83	28.3	21.88	26.07	24.45	26.85	1.60578	1.93e-37
ENSRNOG00000013728	Polg2	7.2	3.94	6.29	7.05	4.5	5.55	8.27	10.01	1.95	1.78	1.61	1.86	1.51	2.37	1.82	1.85	-1.8401	2.06e-37
ENSRNOG00000018350	Shtn1	2.82	3.18	3.14	3.74	2.57	2.03	2.39	2.48	10.09	7.99	9.76	10.58	9.55	11.56	9.29	8.28	1.78646	2.64e-37
ENSRNOG00000021438	Tuba1c	20.36	25.5	29.02	22.1	22.29	23.51	37.35	42.38	123.36	127.7	133.07	130.98	119.9	126.27	115.05	129.19	2.176	2.66e-37
ENSRNOG00000010765	Vcl	5.86	5.88	6.62	5.27	6.42	5.71	4.95	5.08	15.58	13.41	13.26	14.82	14.99	14.26	13.77	12.75	1.30117	3.06e-37
ENSRNOG00000042543	RGD1566134	132.85	104.93	149.42	130.04	253.71	154.18	191.87	157.62	40.17	39.26	55.29	35.76	56.83	39.32	36.51	54.83	-1.83216	3.52e-37
ENSRNOG00000046529	LOC500473	132.85	104.93	149.42	130.04	253.71	154.18	191.87	157.62	40.17	39.26	55.29	35.76	56.83	39.32	36.51	54.83	-1.83216	3.52e-37
ENSRNOG00000027341	Tenm2	0.71	0.42	0.77	0.45	0.56	0.32	0.45	0.29	0.05	0.05	0.04	0.08	0.09	0.06	0.07	0.01	-3.14114	3.59e-37
ENSRNOG00000016831	Serpinh1	11.81	9.14	8.69	10.9	10.12	9.93	11.46	11.09	35.81	34.78	34.76	32.89	26.98	27.73	40.59	30.64	1.66791	3.65e-37
ENSRNOG00000016327	Mcee	23.39	20.96	23.08	22.69	21.21	21.63	24.03	24.01	14	16.19	16.37	16.21	15.41	15.85	13.28	18.18	-0.528417	3.75e-37
ENSRNOG00000049497	Eif6	20.93	23.8	22.47	22.8	20.67	23.49	26.88	25.04	55.6	63.81	57.85	58.56	53.79	59.8	52.4	59.23	1.30897	3.77e-37
ENSRNOG00000002182	Septin11	3.56	4.72	4.17	3.95	3.7	4.13	4.66	3.51	10.88	10.04	9.66	10.78	9.38	11.72	12.41	9.87	1.38705	3.83e-37
ENSRNOG00000017702	Gpld1	76.01	68.88	70.49	81.17	86.04	76.35	74.23	63.62	43.65	48.97	57.08	45.88	48.38	49.56	46.53	51.9	-0.606554	3.91e-37
ENSRNOG00000049308	Sfxn2	3.33	3.48	3.13	3.13	2.58	3.49	2.78	3.11	1.48	1.23	1.89	1.8	1.19	1.9	1.47	1.57	-0.998272	3.96e-37
ENSRNOG00000011821	S100a4	1.7	2.04	2.57	2.12	1.26	1.65	0.28	1.11	13.46	16.57	14.8	12	14.43	11.87	15.95	9.26	3.08926	5.03e-37
ENSRNOG00000001867	Snap29	9.31	9.49	9.23	9.48	10.16	10.58	11.86	11.76	28.27	25.62	23.84	27.43	28.54	25.96	27.12	26.98	1.38459	5.44e-37
ENSRNOG00000053339	AABR07062512.1	7.53	8.16	9.09	9.03	8.18	9.12	6.1	7.22	4.72	3.46	4.29	4.87	4.47	4.7	4.03	5.19	-0.850597	5.84e-37
ENSRNOG00000005849	Aco1	69.14	77.62	71.35	71.78	75.37	77.06	54.42	58.39	44.98	45.01	41.04	46.88	43.71	51.85	47.39	51.29	-0.576941	6.26e-37
ENSRNOG00000014645	Aldh7a1	155.71	162.99	148.08	155.16	152.35	153.94	175.27	175.47	123.93	125.39	129.72	129.41	124	142.48	132.35	141.28	-0.286573	6.59e-37
ENSRNOG00000005434	Sptbn1	18.18	21.42	18.81	19.9	17.3	20.19	20.52	20.44	48.79	41.32	39.3	47.89	44.49	54.28	47.41	44.89	1.2326	7.42e-37
ENSRNOG00000016968	Gramd4	3.36	3.19	2.46	2.25	2.34	2.76	2.72	3.4	8.86	6.84	7.97	9.07	7.61	9.17	9.2	7.82	1.56558	8.42e-37
ENSRNOG00000019005	Pde8a	16.34	16.05	16.42	17.54	16.79	18.12	17.81	17.56	13.85	12.83	14.07	13.67	12.73	15	15.12	13.73	-0.299715	8.43e-37
ENSRNOG00000002636	Abat	35.75	37.37	31.31	35.89	34.63	34.45	47.46	41.21	20.39	19.61	19.64	22.09	22.74	22.82	22.61	26.76	-0.754676	9.24e-37
ENSRNOG00000002128	Ppat	10.8	11.78	11.27	9.96	9.55	10.44	11.15	12.11	8.61	8.14	9.47	8.76	8.87	8.62	8.57	7.09	-0.35372	1.07e-36
ENSRNOG00000029500	Tapbp	13.81	17.85	14.31	26.04	12.92	14.39	11.56	13.37	70.04	66.65	64.06	61.51	57.06	58.3	59.73	59.8	2.00044	1.22e-36
ENSRNOG00000018114	Acadvl	177.16	184.47	173.64	163.81	170.3	172.01	123.65	128.22	80.85	100.27	101.58	89.04	83.02	90.39	84.23	114.61	-0.797657	1.27e-36
ENSRNOG00000011184	Slc13a4	13.02	22.77	11.99	21.45	19.05	7.45	17.97	15.45	2.31	3.17	5.54	2.87	1.79	2.26	3.6	2.89	-2.40232	1.29e-36
ENSRNOG00000001129	Fbxo21	8.81	10.27	7.02	10.82	10.74	9.55	11.25	10.91	5.68	5.99	5.54	6.28	5.18	5.55	5.8	5.81	-0.792302	1.29e-36
ENSRNOG00000005825	Lyz2	28.53	30.35	33.66	49.47	32.3	25.83	17.19	22.58	237.4	266.9	376.01	216.05	186.97	178.12	263.68	128.69	2.94994	1.4e-36
ENSRNOG00000017628	Tagln	4.39	3.68	5.57	5.66	5.62	5.43	4.38	5.28	25.45	23.14	17.15	24.2	17.38	17.41	23.45	16.48	2.04106	1.5e-36
ENSRNOG00000016648	Gulo	295.99	344.03	297.88	273.26	332.69	290.75	463.35	391.01	167.56	148.23	203.31	147.46	130.19	122.2	168.02	156.57	-1.1126	1.5e-36
ENSRNOG00000012799	Prkaa1	3.77	3.98	3.53	3.76	4.21	3.54	4.02	3.35	11.58	11.6	11.44	9.66	12.59	11.21	9.04	12.68	1.57408	1.56e-36
ENSRNOG00000021201	Txnip	23.84	24.38	27.35	21.04	21.69	24.38	28.98	20.1	13.39	15.53	14.25	14.81	13.02	12.65	16.9	16.71	-0.709591	1.65e-36
ENSRNOG00000010918	Cebpa	74.83	85.42	105.68	80.3	77.54	69.54	55.21	61.78	41.46	34.3	35.58	47.86	38.62	33.8	30.68	28.48	-1.06959	1.68e-36
ENSRNOG00000033434	Casp12	0.27	0.28	0.11	0.77	0.05	0.56	0.09	0.17	6.2	6.33	7.96	4.6	4.04	6.01	6.26	4.06	4.30489	2.32e-36
ENSRNOG00000016949	Slc25a33	7.04	7.69	8.56	9.05	12.97	8.55	7.52	7.08	2.64	3.35	3.44	3.7	3.86	3.02	3.06	2.63	-1.41349	2.33e-36
ENSRNOG00000021750	Id1	2.74	2.9	3.3	2.59	2.51	2.82	2.84	2.98	10.9	12.55	11.35	10.63	9.89	8.93	12.26	8.53	1.90672	2.33e-36
ENSRNOG00000025625	Rnase4	1325.98	1114.69	1233.56	1303.98	1446.42	1292.88	1668.61	1687.96	659.71	645.69	787.35	489.58	511.28	535.88	733.24	464.58	-1.1979	2.8e-36
ENSRNOG00000016456	Il33	43.59	44.13	40.89	25.91	33.72	49.39	30.14	42.04	17.12	14.89	15.41	14.12	11.18	14.71	22.97	13.87	-1.31791	2.84e-36
ENSRNOG00000015816	Bbs7	1.05	0.9	1	1.02	1.01	0.77	0.69	0.5	3.29	3.86	3.46	3.39	3.9	4.08	3.21	3.41	2.04301	2.94e-36
ENSRNOG00000023587	Dhtkd1	63.98	63.4	58.41	66.8	66.28	57.96	78.46	71.63	45.38	39.81	36.89	45.88	48.12	47.7	42.11	43.57	-0.592457	3.24e-36
ENSRNOG00000009845	Acadm	321.88	368.44	390.15	355.38	381.69	382.15	284.21	286.76	199.87	198.18	223.73	218.92	196.99	216.46	206.22	272.42	-0.677133	3.37e-36
ENSRNOG00000021381	Ccdc68	0.13	0.22	0.1	0.13	0.23	0.17	0.04	0.12	2.52	2.49	3.25	3.8	2.56	3.32	2.29	3.08	4.35384	5.02e-36
ENSRNOG00000005275	Shmt1	51.43	57.6	52.01	60.19	57.7	63.57	51.88	62.34	38.6	40.64	46.33	47.12	35.84	39.41	44.24	45.01	-0.437748	5.02e-36
ENSRNOG00000009470	Flnb	8.21	10.24	8.04	8.29	7.61	8.54	6.29	7.38	21.81	19.6	20.2	22.93	20.76	28.62	22.9	23.41	1.48023	5.67e-36
ENSRNOG00000017900	rnf141	30.27	30.87	22.56	21.58	22.37	20.5	21.46	23.23	13.49	15.05	15.43	14.72	14.47	16.78	16.51	14.64	-0.671325	5.68e-36
ENSRNOG00000003500	Apoa2	525.24	429.65	538.52	504.75	373.08	464.6	438.46	385.47	312.03	337.28	253.46	344.34	286.25	278	285.36	278.11	-0.623929	6.85e-36
ENSRNOG00000010502	Fbxo8	10.36	10.96	10.82	11.02	9.81	9.18	9.62	11.31	8.36	7.19	7.72	7.12	6.45	6.21	7.51	8.53	-0.491587	7.48e-36
ENSRNOG00000028036	Adamts7	5.55	6.25	3.05	5.04	5.8	3.22	2.47	2.69	0.57	0.53	1.21	1.06	1.01	0.59	0.77	0.49	-2.4512	7.59e-36
ENSRNOG00000015655	Ptgfrn	5.65	6.31	5.14	6.12	5.61	6.05	4.26	5.24	13.88	11.43	12.72	15.04	12.66	13.01	13.42	13.02	1.24488	7.85e-36
ENSRNOG00000031833	RGD1562392	5.02	4.34	4.4	6.16	4.55	4.87	3.28	4.6	2.22	1.19	2.04	2.04	1.41	2.27	2.27	1.44	-1.3227	7.88e-36
ENSRNOG00000013223	Fah	198.21	196.87	186.17	206.12	193.48	191.15	222.66	215.53	156.69	141.35	141.41	134.53	135.9	142.73	167.59	173.3	-0.432032	8.68e-36
ENSRNOG00000050445	Gde1	71.13	64.8	67.06	66.73	73.25	71.81	35.28	33.15	18.1	20.85	23.49	19.35	15.58	19.99	22.01	23.24	-1.57123	8.92e-36
ENSRNOG00000004709	Foxn3	6.47	8.27	9.03	7.25	7.14	7.34	5.56	5.89	4.23	3.51	3.7	4.22	3.42	4.2	3.88	4.03	-0.868612	9.37e-36
ENSRNOG00000022615	Tp53i13	5.51	5.67	4.46	5.2	6.66	5.16	5.16	4.61	2.08	2.72	3.2	2.84	2.46	2.41	2.94	2.33	-1.01607	1.2e-35
ENSRNOG00000002763	Ulk2	9.05	10.82	8.71	8.37	10.2	8.78	9.03	9.26	6.59	6.81	6.5	6.96	7.54	7.72	6.67	7.02	-0.411284	1.21e-35
ENSRNOG00000003020	Slc25a47	197.43	221.98	180.11	195.11	235.59	244.25	103.97	70.96	32.08	53.35	32.34	35.24	45.31	40.05	45.33	43.67	-2.14646	1.75e-35
ENSRNOG00000057578	Prodh2	44.93	39.92	39.64	43.92	46.83	34.92	46.93	39.93	24.34	24.71	25.95	23	21.58	29.86	25.5	30.63	-0.713204	2.38e-35
ENSRNOG00000003203	Hexim1	15.67	17.75	16.22	15.43	20.72	20.16	15.33	19.58	8.91	9.24	10.91	8.56	11.3	10.99	9.51	8.57	-0.852901	3.23e-35
ENSRNOG00000001379	Cyp3a62	12.84	8.46	14.74	11.27	12.44	9.84	7.76	8.36	48.89	51.43	44	47.37	49.64	47.13	33.66	57.61	2.14744	3.54e-35
ENSRNOG00000015195	Hdhd3	38.67	40.27	26.42	27.39	28.62	31.2	29.44	29.64	15.93	18.81	22.4	18.86	15.73	13.72	15.88	14.79	-0.88654	4.42e-35
ENSRNOG00000017758	LOC361985	36.55	34.36	35.46	30.65	31.4	35.9	29	30.3	28.48	24.33	22.05	28.81	24.68	23.76	25.83	27.13	-0.362343	4.42e-35
ENSRNOG00000003746	Gjb1	250.03	247.28	242.86	243.64	238.33	238.53	164.9	180.99	145.1	154.97	138.1	127.5	126.22	147.23	138.53	154.2	-0.674562	6.01e-35
ENSRNOG00000017170	Med4	13.19	15.31	11.29	10.55	12.09	13.26	10.57	9.69	6.74	8.23	5.95	7.23	5.27	6.51	6.73	6.99	-0.838705	6.79e-35
ENSRNOG00000021151	Ppp1r14b	7.44	9.3	9.98	6.72	8.18	9.49	6.88	8.61	26.42	23.53	23.8	29.89	23.88	22.34	23.64	21.51	1.54995	7.4e-35
ENSRNOG00000025679	Stk40	4.69	5.19	4.29	4.42	3.27	4.4	3.02	3.45	12.42	11.29	12	11.08	11.53	13.53	11.87	10.59	1.5268	7.77e-35
ENSRNOG00000028448	Elovl1	28.97	26.73	26.53	26.18	25.58	33.99	30.64	27.43	69.09	62.25	55.66	69.09	64.5	68.12	60.43	63.85	1.18229	8.34e-35
ENSRNOG00000054751	Lmbrd2	6.02	6.09	5.95	5.05	5.06	6.73	5.71	5.08	3.33	3.51	3.04	3.64	3.3	3.7	3.32	4.57	-0.68548	9.28e-35
ENSRNOG00000024384	Cpn2	59.92	64.33	61.15	58.97	59.83	67.94	54.09	54.19	47.58	50.43	49.05	42.51	44.24	47.39	49.49	51.25	-0.33095	9.97e-35
ENSRNOG00000009271	Smarca4	6.23	6.83	6.55	6.38	5.2	6.39	5.93	6.15	11.49	11.83	12.09	13.84	11.68	12.9	12.86	11.98	0.990527	1.05e-34
ENSRNOG00000050360	Urad	62.82	55.07	50.15	50.83	54.4	45.1	81.59	71.47	18.61	29.35	30.62	27.24	22.67	25.52	24.78	21.31	-1.23632	1.21e-34
ENSRNOG00000011517	Tnfrsf21	0.58	0.83	0.57	0.61	0.47	0.8	0.4	0.64	4.09	2.87	3.76	3.17	3.61	3.55	3.9	1.85	2.45138	1.44e-34
ENSRNOG00000012274	Ddi2	43.75	44.16	49.33	51.86	50.84	57.8	27.68	26.09	17.85	18.78	19.07	18.52	18.72	22.63	22.11	21.81	-1.1401	1.45e-34
ENSRNOG00000008047	Khk	84.23	101.52	79.86	91.44	96.66	76.09	132.54	126.78	46.19	49.05	54.13	49.14	43.2	52.73	51.12	52.1	-0.988709	1.47e-34
ENSRNOG00000005424	Odc1	26.28	30.4	30.31	24.31	30.97	32.54	41.51	41.44	104.64	108.54	105.66	128.23	107.97	121.8	97.98	112.9	1.78408	1.48e-34
ENSRNOG00000011646	Rem2	0.19	0.23	0.22	0.16	0.07	0.33	0.3	0.37	2.8	3.54	3.12	2.7	3.61	2.14	2.65	1.79	3.57916	1.74e-34
ENSRNOG00000008931	Slc25a21	2.67	2.45	2.29	2.61	1.86	3.14	1.83	2.4	1.17	0.61	1.1	0.81	0.87	0.93	0.66	1	-1.42884	1.75e-34
ENSRNOG00000012325	Adk	146.48	147.85	152.57	160.87	151.41	155.1	188.54	184.79	121.94	110.92	117.52	114.27	112.57	114.43	118.91	128.48	-0.455437	1.87e-34
ENSRNOG00000014254	Cpt1a	206.16	222.93	257.87	215.69	213.45	262.07	93.88	76.02	36.09	38.01	41.65	46.45	44.59	32.22	38.22	61.08	-2.19405	2.35e-34
ENSRNOG00000018730	Nectin2	30.65	31.55	33.96	31.46	23.56	23.84	18.91	21.25	77.08	85.49	75.86	83.78	79.23	90.27	70.53	83.79	1.58606	2.56e-34
ENSRNOG00000022686	Zdhhc2	3.26	2.79	2.64	3.46	2.85	3.18	2.3	3.71	14.51	10.47	10.87	16.36	11.02	11.32	11.35	8.68	1.96712	2.7e-34
ENSRNOG00000012053	S100a16	10.4	11.51	9.9	8.99	8.51	8.99	11.41	10.02	24.05	21.04	23.59	27.95	23.82	22.49	25.58	23.12	1.2652	2.75e-34
ENSRNOG00000060728	Tuba1a	2.51	2.85	2.11	2.23	2.42	2.42	3.12	2.67	13.29	9.73	10.04	11.96	11.09	8.05	15.06	8.13	2.1032	2.76e-34
ENSRNOG00000016460	Clu	614.85	536.47	601.67	705.49	652	621.35	498.3	499.87	1937.39	1743.1	1528.09	1847.85	1861.52	1782.43	1456.72	1500.22	1.52976	3.39e-34
ENSRNOG00000030790	Ctnnd1	23.43	25.16	21.85	22.87	20.66	22.21	22.56	23.03	40.38	38.25	39.16	40.99	40.23	43.66	41.69	40.5	0.837704	4.35e-34
ENSRNOG00000004947	Zfp871	4.59	6.11	3.4	4.67	5.04	5.31	3.57	2.51	1.13	1.19	1.38	1.27	1.45	1.58	1.36	1.91	-1.64309	4.74e-34
ENSRNOG00000024112	Dgkq	7.96	9.33	7.19	7.31	7.62	7.67	6.72	6.69	5.25	4.53	5.1	6.51	5.67	5.87	5.55	5.71	-0.452977	5.02e-34
ENSRNOG00000007529	Bmf	9.04	10.73	7.46	8.6	11.29	5.3	13.73	11.35	2.26	2.67	2.2	2.37	2.33	4.3	1.94	1.91	-1.95564	5.43e-34
ENSRNOG00000020467	Nrep	16.49	25.15	18.71	9.15	15.01	9.52	24.05	19.15	3.39	2.39	2.43	2.71	4.76	3.59	4.64	3.22	-2.33863	6e-34
ENSRNOG00000031612	Gls2	49.81	53.81	62.46	59.11	47.38	62.83	55.24	61.95	31.39	21.09	23.78	27.79	25.64	40.48	31.55	31.75	-0.954968	6.03e-34
ENSRNOG00000007330	Capzb	37.56	39.69	37.29	39.93	35.24	36.83	36.13	37.8	73.15	69.23	66.28	74.53	67.35	67.65	70.11	62.6	0.87457	6.69e-34
ENSRNOG00000017914	Cavin3	22.66	24.09	18.89	25.9	16.12	17.18	16.75	27.09	93.15	73.59	66.4	82.69	75.38	107.51	87.3	62.49	1.94284	7.44e-34
ENSRNOG00000003430	F9	346.86	335.25	366.56	326.92	390.08	355.05	320.83	323.61	253.44	265.46	251.92	232.86	263.37	243.19	232.87	293.01	-0.44154	7.93e-34
ENSRNOG00000013684	F11	100.63	99.54	93.99	111.54	107.4	100.7	92.29	80.41	70.38	72.13	66.94	80.3	74.35	77.69	72.98	61.92	-0.447651	8.93e-34
ENSRNOG00000000763	RT1-M3-1	1.15	1.46	1.02	1.92	0.82	1.04	0.91	0.97	4.59	5.27	5.91	5.45	4.45	5.37	5.01	5.55	2.16283	1.03e-33
ENSRNOG00000017133	LOC306766	14.12	12.58	10.4	10.48	10.75	10.89	13.36	10.62	6.01	6.72	7.4	8.64	6.94	7.7	7.4	8.51	-0.651811	1.11e-33
ENSRNOG00000006004	Phc2	4.44	5.78	4.87	4.69	4.49	4.37	4.57	4.42	10.8	9.17	10.29	9.9	9.54	10.31	10.04	9.64	1.08252	1.13e-33
ENSRNOG00000019470	Hao2	388.94	446.4	562.9	343.04	467.44	367.64	303.58	214.95	119.15	115.53	118.79	129.49	188.36	112.92	103.87	143.89	-1.58445	1.16e-33
ENSRNOG00000014797	Tmbim1	1.55	0.91	1.14	1.17	1.53	1.1	0.84	0.97	5.42	4.1	4.6	5.78	6.22	4.89	5.68	4.28	2.15329	1.18e-33
ENSRNOG00000003864	Gipc1	12.5	14.59	12.02	12.75	10.13	11.32	9.66	9.51	26.73	26.88	26.6	29.59	25.7	26.1	26.91	29.74	1.23877	1.21e-33
ENSRNOG00000004681	Eny2	10.91	9.62	11.72	9.99	9.23	9.47	8.98	9.88	8.52	7.34	7.71	7.43	7.85	7.05	8.38	7.05	-0.379796	1.21e-33
ENSRNOG00000033619	Apof	59.06	85.5	66.25	102.1	110.64	87.17	69.33	75.14	19.92	32.85	41.28	31.54	31.38	31.19	28.19	22.65	-1.4549	1.25e-33
ENSRNOG00000020817	Cyp2a1	513.36	446.58	408.25	481.83	430.39	447.07	384.99	320.98	153.85	210.93	185.35	152.76	142.74	195.96	184.04	283.54	-1.1859	1.57e-33
ENSRNOG00000002948	Abcc3	1.2	0.98	0.44	0.47	0.49	0.33	0.38	0.25	8.41	9.23	4.42	5.56	5.25	8.13	7.77	12.9	3.7638	1.61e-33
ENSRNOG00000000653	Nr5a2	12.85	14.36	11.69	13.47	15.09	12.81	11.97	10.54	7.8	8.58	8.1	9.67	8.04	8.64	7.6	10.07	-0.585384	1.76e-33
ENSRNOG00000021663	Vxn	0.64	0.66	0.9	0.96	1.16	1.77	0.26	0.99	7.44	10.32	12.03	9.34	10.62	12.86	7.6	17.76	3.58316	1.98e-33
ENSRNOG00000015177	Sun2	20.51	18.63	17.99	18.64	18.8	19.45	11.38	10.76	8.25	6.66	7.36	7.86	6.95	8.58	8.43	8.99	-1.11005	2.27e-33
ENSRNOG00000009323	Fam214b	4.5	5.17	3.69	4.02	4.06	3.82	3.66	3.95	12.13	10.93	12.95	12.51	11.35	12.98	8.86	10.83	1.49331	2.33e-33
ENSRNOG00000053086	Selenop	990.47	875.59	1183.37	1025.69	764.39	1134.15	696.43	798.78	556.43	551.62	537.84	586.13	596.48	580.92	520.26	522.84	-0.746268	2.43e-33
ENSRNOG00000003150	Mpc2	35.39	38.87	58.5	38.59	35.5	42.51	32.92	24.47	16.28	14.63	14.85	19.81	16.03	17.3	17.26	17.2	-1.20174	2.57e-33
ENSRNOG00000046227	Tprg1l	38.43	35.65	42.27	37.03	34.23	37.35	36.38	38.07	83.91	79.99	68.11	87.79	76.74	87.15	81.45	86.01	1.12087	2.82e-33
ENSRNOG00000016167	Spata2L	1.83	3.37	1.11	1.03	1.3	1.43	1.04	1.31	18.11	9.84	11.23	11.41	9.26	11.32	9.96	9.48	2.86701	3.2e-33
ENSRNOG00000018413	Per3	7.79	7.13	5.83	5.49	6.33	7.02	7.57	6.52	3.66	3.8	4.11	4.8	3.36	4.15	3.65	2.91	-0.818416	3.88e-33
ENSRNOG00000021405	Cyp2c7	2769.07	2997.48	2411.32	3497.73	2761.74	2508.76	1910.68	3295.55	1141.29	1585.61	1147.76	1363.8	982.75	1368.34	1679.89	1439.3	-1.04867	4.06e-33
ENSRNOG00000013764	Fam118a	0.81	0.62	0.66	0.59	0.26	0.66	0.45	0.64	2.82	2.09	2.55	3.13	2.99	2.55	2.63	2.66	2.1913	4.25e-33
ENSRNOG00000052665	Onecut2	7.19	10.67	6.96	6.3	6.76	6.45	5.4	5.28	3.23	2.81	3.17	3.03	2.86	3.7	3.36	3.49	-1.10074	4.29e-33
ENSRNOG00000002925	Tsx	0.15	0.23	0	0	0.08	0.08	0	0.28	16.39	4.06	5.05	16.86	10.55	11.52	14.21	8.8	6.73653	4.8e-33
ENSRNOG00000020881	Frmd8	1.98	2.24	1.45	1.95	1.95	1.77	1.82	2.3	4.91	5.03	5.39	5.49	5.15	5.07	4.76	5.1	1.40356	5.62e-33
ENSRNOG00000015118	Cpped1	22.97	22.36	22.84	21.06	22.3	20.88	18.52	20.53	15.3	14.68	15.97	15.55	15.63	19.28	17.05	18.04	-0.382809	5.7e-33
ENSRNOG00000060623	Fam3a	17.79	20.6	20.46	21.12	18.27	20.29	16.77	16.2	15.89	14.35	14.06	14.88	15.75	15.51	14.68	15.01	-0.334721	6.1e-33
ENSRNOG00000016452	Creb3	16.69	16.62	18.24	15.62	13.53	15.63	16	17.11	32.07	32.58	35.21	34.31	30.98	35.33	32.93	34.25	1.04812	6.88e-33
ENSRNOG00000008759	Csf3r	0.23	0.03	0.13	0.28	0.2	0.21	0.12	0.18	1.38	1.33	1.4	1.26	1.2	1.12	1.49	0.94	2.87447	8.8e-33
ENSRNOG00000006893	Ppm1k	24.59	31	31	29.27	19.72	30.47	12.93	16.12	6.33	4.93	8.38	7.91	5.58	8.66	5.49	9.76	-1.77417	8.95e-33
ENSRNOG00000000658	Acacb	4.52	4.74	3.36	5.33	3.84	4.04	6.87	8.87	29.47	25.57	22.25	36.56	31.42	38.12	37.12	25.6	2.56569	9.53e-33
ENSRNOG00000054962	Dao	27.68	17.01	19	21.77	24.55	14.87	23.24	24.23	9.06	8.9	8.57	9.27	10.99	8.41	7.52	11.99	-1.20597	1.18e-32
ENSRNOG00000016573	Dgat2	108.32	112.15	102.89	140.25	147.41	111.51	165.74	175	52.4	59.04	42.15	46.13	42.27	60.15	54.62	71.99	-1.3103	1.19e-32
ENSRNOG00000006868	Ube2z	22.41	23.47	23.15	23.13	21.73	24.21	21.26	20.97	44.31	47.7	48.39	46.15	44.52	49.16	41.44	44.79	1.02302	1.27e-32
ENSRNOG00000000661	Hps4	11.15	8.81	8.73	12.93	11.59	11.17	6.29	6.47	4.43	3.19	3.88	4.62	3.95	3.87	4.04	3.9	-1.27483	1.29e-32
ENSRNOG00000052204	Tbc1d24	8.75	8.6	6.69	9.42	8.7	9.2	6.96	7.66	4.86	4.56	5.03	6.35	4.39	6.14	4.69	5.84	-0.656456	1.31e-32
ENSRNOG00000015206	Alad	81.3	88.76	76.78	66.59	76.56	69.48	80.22	77.79	52.57	68.09	63.64	64.5	60.26	63.44	63.38	60.61	-0.314628	1.31e-32
ENSRNOG00000018468	Ldb1	14.2	15.48	15.29	14.64	14	14.28	11.7	11.45	8.75	8.28	11.48	10.11	7.96	9.26	10.03	7.56	-0.596638	1.35e-32
ENSRNOG00000020032	Impdh1	0.81	0.69	0.8	0.64	0.81	0.69	0.4	0.8	4.38	3.44	3.25	4.66	2.9	3.24	3.96	2.43	2.32499	1.38e-32
ENSRNOG00000018289	Park7	58.48	56.49	62	62.38	53.12	58.31	62.57	68.51	44.66	48.75	41.8	54.82	47.53	49.94	47.98	46.08	-0.336704	1.64e-32
ENSRNOG00000058039	Acta2	2.47	3.35	2.51	1.99	2.14	3.8	2.04	2.53	14.58	12.72	10.52	13.28	13	10.24	19.06	9.46	2.30395	2.17e-32
ENSRNOG00000008117	Galnt11	25.25	25.32	22.23	17.99	19.87	18.85	16.63	15.77	11.37	11.36	13.33	12.86	12.2	11.74	14.37	13.54	-0.684126	2.22e-32
ENSRNOG00000020377	Cideb	61.06	61.85	64.82	62.91	64.58	64.04	73.94	68.23	51.17	52.04	51.36	47.84	48.72	51.35	58.34	45.1	-0.361278	2.51e-32
ENSRNOG00000051171	G6pc	178.03	283.19	138.18	302.54	235.91	295.08	96.89	54.63	2.33	7.48	4.97	12.41	3.96	9.59	11.51	17.58	-4.50399	2.92e-32
ENSRNOG00000025245	RGD1311946	0.27	0.74	0.51	0.52	0.36	0.45	0.65	0.74	3.05	2.72	3.63	3.56	3.23	2.27	2.43	3.24	2.50869	3.36e-32
ENSRNOG00000030225	Clpx	34.12	38.13	35.43	30.93	27.17	25.79	25.46	25.43	17.94	17.94	15.77	15.67	15.71	18.81	19.78	22.72	-0.748276	3.37e-32
ENSRNOG00000006623	Cd302	206.66	207.13	239.74	219.47	221.65	224.4	252.4	227.47	149.53	183.46	163.82	145.12	158.98	159.54	158.39	181.31	-0.468453	3.62e-32
ENSRNOG00000012982	Map9	0.79	1.15	0.68	0.6	0.6	0.57	0.91	1.04	3.03	2.86	2.83	3.22	3.31	3.18	2.73	3.86	1.98053	4.3e-32
ENSRNOG00000016037	Mafb	18.54	28.54	42.29	27.59	29.91	17.57	14.15	16.31	6.95	7.11	6.94	7.63	7.24	7.06	8.26	4.92	-1.7964	4.38e-32
ENSRNOG00000010737	Mbnl2	17.63	13.65	16.27	20.24	17.65	22.06	17.16	18.74	12.45	10.38	9.44	10.89	10.68	11.44	11.67	11.53	-0.696622	4.42e-32
ENSRNOG00000014508	Mgll	30.2	37.73	29.7	29.88	33.09	33.67	24.35	34.21	19.35	18.03	18.6	21.96	17.68	20.01	18.26	26.12	-0.660006	4.73e-32
ENSRNOG00000002456	Hlf	6.9	7.89	5.3	8.31	11.57	8.99	13.42	14.11	1	1.29	1.96	2.96	1.66	1.25	2.49	1.07	-2.4832	4.94e-32
ENSRNOG00000038366	Larp1b	53.81	46.8	48.01	38.13	36.77	45.06	27.17	26.67	20.81	19.74	20.75	19.36	16.64	19.31	19.23	21.86	-1.03176	5.47e-32
ENSRNOG00000004050	Snrk	5.84	7.72	6.97	6.83	6.77	5.87	7.23	6.94	3.35	3.46	4.58	4.59	3.78	5.17	4.93	4.03	-0.676634	6.21e-32
ENSRNOG00000005917	Pawr	8.29	8.04	11.98	8.71	7.72	8.87	7.99	9.62	24.92	21.69	26.89	28.61	22.01	24.97	21.35	23.65	1.44637	6.51e-32
ENSRNOG00000027833	Fnip2	22.24	23.61	22.48	27.02	29.01	25.75	15.88	15.07	8.55	10.17	10.36	12.97	10.38	10.36	11.91	10.63	-1.08534	7.48e-32
ENSRNOG00000054519	AABR07053179.1	2.57	3.42	2.84	2.18	2.16	2.61	1.97	1.71	1.09	0.97	0.93	0.84	0.99	0.86	0.77	1.47	-1.29694	8.93e-32
ENSRNOG00000019120	Hmgcs2	1655.61	2174.67	1682.09	1748.67	1734.19	1665.28	855.39	766.02	337.02	503.36	415.63	434	408.17	437.58	345.69	663.01	-1.7929	1.07e-31
ENSRNOG00000053244	Spp2	126.46	104.91	136.84	137.52	94.87	125.22	99.9	117.64	81.4	81.2	83.96	98.17	77.34	81.29	83.55	88.6	-0.481831	1.13e-31
ENSRNOG00000012016	Npc1	23.45	21.58	15.29	23.88	21.39	18.08	17.68	19.11	14.89	13.05	13.09	14.14	12.11	14.2	15.4	14.75	-0.523489	1.13e-31
ENSRNOG00000057116	LOC102548286	35.65	40	34.37	34.01	32	34.06	27.46	31.21	26.93	25.76	26.77	25.55	21.68	26.91	24.46	35.49	-0.331745	1.15e-31
ENSRNOG00000042389	Bcl10	11.72	9.45	9.76	10.86	13.18	10.44	10.75	11.17	28.08	34.88	28.03	34.39	25.25	30.92	30.26	31.15	1.47617	1.22e-31
ENSRNOG00000024595	Cers6	6.2	6.66	8.76	6.93	6.71	7.04	6.85	5.75	4.62	4.78	3.21	3.71	3.51	4.12	4.06	3.83	-0.785966	1.26e-31
ENSRNOG00000002879	Psen2	13.18	12.49	9.94	11.45	9.73	8.65	6.1	6.82	38.23	37.2	35.26	37.94	34.61	40.14	34.95	49.98	1.97619	1.31e-31
ENSRNOG00000015859	Chdh	82.9	84.61	96.31	85.32	100.44	114.73	106.85	84.32	58.09	58.09	52.83	63.38	61.6	62.61	63.13	68.49	-0.629862	1.34e-31
ENSRNOG00000059202	AABR07021988.1	50.86	59.75	51.69	54.12	57.05	52.1	45.07	45.48	37.84	40.6	46.57	46.65	40.66	44.46	38.39	39.69	-0.313442	1.37e-31
ENSRNOG00000033608	Cd276	2.45	1.6	1.55	2.23	1.47	1.62	0.74	0.91	11.11	8.25	10.33	12.41	10.9	8.83	7.49	7.63	2.61394	1.51e-31
ENSRNOG00000020288	Slc25a20	116.66	120.67	114.44	103.92	106.45	117.23	59.15	62.07	36.58	40.55	38.47	37.85	34.46	35.82	36.19	56.39	-1.33972	1.54e-31
ENSRNOG00000051615	Hmgn2	50.48	47.92	41.8	36.31	38.11	46.61	34.92	37.08	98.95	97.15	111.08	115.68	90.38	91.52	105.97	100.77	1.28407	1.6e-31
ENSRNOG00000009243	Oaf	60.16	79.75	47.39	82.04	61.57	73.45	46.37	51.73	29.82	32.06	33.53	29.72	27.38	36.75	32.89	23.71	-1.03117	1.71e-31
ENSRNOG00000058805	Aida	4.26	5.25	4.45	6.34	3.94	4.83	3.89	4.14	14.8	16.14	15.7	12.48	13.82	11.79	15.61	12.92	1.61015	1.9e-31
ENSRNOG00000046307	Glyctk	81.98	80.99	69.61	77.79	81.76	77.36	67.88	70.21	46.71	51.67	49.97	65.08	52.58	61.67	57.22	62.64	-0.441058	1.92e-31
ENSRNOG00000000610	Cisd1	67.96	61.68	65.87	58.29	48.23	61.17	44.75	41.92	37.96	36.29	34.14	41.3	33.65	34.55	33.17	36.65	-0.644893	1.95e-31
ENSRNOG00000002433	G3bp2	17.49	19.12	17.86	20.22	18.02	19.79	21.04	21.13	44.01	44.07	41.75	41.5	44.8	44.11	40.52	47.41	1.1706	2.01e-31
ENSRNOG00000013895	Npdc1	2.54	2.94	2.83	2.81	2.57	3.19	2.63	1.98	11.05	9.64	7.52	12.1	8.12	9.21	8.67	8.43	1.79822	2.06e-31
ENSRNOG00000019387	Ifi30	30.3	33.69	29.08	34.65	33.99	30.89	26.86	29.4	79.57	67.44	73.04	97.77	73.84	64.69	76.82	74.11	1.28703	2.27e-31
ENSRNOG00000003428	Rufy3	12.41	11.78	10.4	11.49	12.6	11.22	11.13	10.61	9.1	8.93	10.46	9.52	9.59	9.77	8.76	8.92	-0.288125	2.29e-31
ENSRNOG00000048870	St6galnac4	20.11	38.38	33.19	27.89	36.86	30.85	19.87	18.09	10.85	11.63	10.75	13.17	11.92	9.45	11.17	12.49	-1.30072	2.41e-31
ENSRNOG00000014678	Fzd5	2.87	4.27	2.44	2.57	2.5	3.32	2.3	2.18	1.1	0.97	1.23	0.84	0.58	1.19	1.11	0.65	-1.54942	2.45e-31
ENSRNOG00000004959	Actr2	29.24	32.93	29.64	34.7	30.3	31.27	29.3	31.51	57.81	53.19	57.17	62.72	57.61	58.33	60.75	57.22	0.901102	2.56e-31
ENSRNOG00000013547	Slc6a12	16.29	14.23	13.02	11.29	12.93	11.44	12.83	12.83	8.53	10.17	8.18	8.75	9.44	9.53	10.11	8.84	-0.511667	2.71e-31
ENSRNOG00000000567	Unc5b	0.45	0.43	0.5	0.55	0.46	0.4	0.71	0.62	1.94	1.92	2.86	3.22	3.03	3.81	2.19	2.79	2.40096	2.85e-31
ENSRNOG00000010655	Mttp	70.9	74.29	68.65	59.92	64.23	63.79	63.59	69.83	49.72	53.26	58.41	61.75	48.3	52.21	54.95	64.75	-0.271632	3.33e-31
ENSRNOG00000022871	LOC691170	3.71	3.86	3.81	3.84	3.43	3.81	3.22	2.59	2.2	1.5	2.06	1.98	2.22	1.51	2.22	1.95	-0.854031	3.42e-31
ENSRNOG00000025001	Pcolce	3.74	2.18	2.03	2.83	2.94	3.25	2.96	3.62	13.36	11.75	12.25	9.61	10.92	10.98	12.69	8.99	1.94299	3.56e-31
ENSRNOG00000006094	Cd44	1.19	1.8	0.87	2	1.93	1.33	1.06	0.85	10.84	11.93	11.17	7.77	10.14	8.17	10.83	5.13	2.78419	3.64e-31
ENSRNOG00000008016	Ckap4	0.69	0.52	0.29	0.52	0.52	0.54	0.78	0.42	2.64	2.57	2.9	2.51	2.46	2.45	4.01	2.75	2.38071	4.16e-31
ENSRNOG00000004672	Sec14l2	64.59	63	51.41	50.02	56.89	52.93	47.47	43.63	34.9	41.38	39.75	43.29	37.24	40.95	39.55	38.68	-0.445398	4.68e-31
ENSRNOG00000043388	Irf3	16.52	18.54	15.84	18.17	16.25	14.84	15.33	17.78	15.07	13.08	13.97	14.14	13.62	14.36	11.93	12.29	-0.297189	4.79e-31
ENSRNOG00000009350	Sez6	14.66	18.74	13.35	24.16	23.32	12.98	23.14	26.76	8.1	8.07	8.59	7.22	7.85	8.13	6.64	7.76	-1.33308	4.95e-31
ENSRNOG00000013409	Gclm	80.59	84.19	75.45	64.79	83.54	59.7	84.81	86.63	37.23	43.88	61.33	46.65	38.35	44.38	42.18	43.77	-0.792538	5.3e-31
ENSRNOG00000012183	Glrx	48.64	37.95	43.18	47.67	49.26	46.07	43.97	40.44	25.94	30.24	32.66	26.38	29.7	22.54	29	32.14	-0.643826	5.4e-31
ENSRNOG00000014530	Nav2	1.69	2.44	1.79	1.71	1.93	2.45	2.85	2.82	8	7.83	6.92	8.05	8.86	9.35	7.74	10.09	1.91859	5.99e-31
ENSRNOG00000012414	Rhobtb3	6.87	5.04	3.75	5.06	4.96	5.42	5.7	4.42	3	2.89	2.92	3.25	2.72	2.8	2.97	3.51	-0.776708	6.15e-31
ENSRNOG00000006966	Nfia	18.19	18.37	20.47	23.62	19.12	20.25	18.05	15.32	13.27	13.97	13.3	14.8	13.27	14.62	16.01	14.3	-0.434004	7.18e-31
ENSRNOG00000007817	Kctd6	7.15	13.56	12.79	11.08	13	12.23	7.53	9.63	5.25	5.2	4.19	4.09	4.92	4.45	5.37	5.05	-1.17491	8.34e-31
ENSRNOG00000018825	Dcaf11	167.67	157.81	149.53	163.68	123.82	135.63	86.86	88.92	66.24	69.17	68.85	57.64	64.55	67.14	69.33	73.45	-1.00159	9.12e-31
ENSRNOG00000004276	Itga3	0.45	0.2	0.37	0.42	0.52	0.34	0.29	0.27	1.55	1.3	1.47	1.49	1.24	1.44	1.7	1.3	2.00629	1.15e-30
ENSRNOG00000009031	Gucy2c	0	0.02	0	0.02	0.02	0.03	0.02	0	10.65	2.76	2.73	3.53	3.24	6.38	7.99	1.89	8.4761	1.22e-30
ENSRNOG00000028113	Whamm	7.35	6.41	8.29	7.65	6.43	8.43	5.35	4.97	3.19	3.82	3.08	3	2.6	4.01	3.59	3.77	-1.02012	1.31e-30
ENSRNOG00000009795	Nfib	7.28	8.17	10.09	8.11	8.38	7.05	8.06	7.93	4.9	4.09	4.5	5.02	5.25	5.45	3.81	5.85	-0.743335	1.5e-30
ENSRNOG00000046439	Vps37c	2.32	2.75	2.68	2.73	2.24	2.41	3.12	3.12	7.78	6.63	6.85	7.62	8.51	7.73	6.58	8.13	1.48528	1.53e-30
ENSRNOG00000010291	Slc46a1	13.44	13.79	17.35	17.23	15.61	14.09	19.8	21.08	9.45	8.17	8.94	9.64	10.16	10.16	8.31	7.12	-0.879728	2.09e-30
ENSRNOG00000013808	Ces2g	7.5	8.32	6.32	7.42	7.17	7.2	6.98	9.02	6.05	4.38	5.31	5.66	5.65	5.77	5.86	5.57	-0.437601	2.33e-30
ENSRNOG00000006735	Cdkn2b	0.07	0.31	0.12	0.18	0.43	0.1	0.14	0.14	2.51	2.67	2.95	2.21	1.87	3.15	1.95	1.67	3.6711	2.35e-30
ENSRNOG00000016526	Dsg2	24.91	24.42	18.24	22.6	23.77	23.54	21.48	25.56	54.14	55.75	50.83	52.57	51.28	58.29	50.27	51.98	1.20406	2.47e-30
ENSRNOG00000020373	Dap3	8.29	7.63	6.95	8.25	6.45	6.54	6.44	7.35	16.39	16.74	16.44	18.17	16.92	13.86	16.11	16.86	1.18332	2.69e-30
ENSRNOG00000001211	Gatd3a	40.55	40.5	38.64	40.26	37.57	41.44	42.66	40.67	30.46	31.56	26.07	34.17	28.35	30.61	29.68	38.21	-0.371576	3.33e-30
ENSRNOG00000012192	Znf740	7.71	7.84	8.06	9.37	8.47	7.32	6.42	6.52	4.71	5.18	4.19	4.34	5.68	5.15	4.75	5.15	-0.656492	3.49e-30
ENSRNOG00000014866	Pign	15.77	18.14	18.82	16.38	17.42	15.1	12.91	12.79	12.99	9.77	11.07	11.2	10.43	11.1	11.04	11.96	-0.507646	3.53e-30
ENSRNOG00000020179	Nt5c2	9.62	8.59	6.92	7.54	7.86	6.69	11.87	12.47	35.29	28.15	33.82	33.18	33.87	30.21	33.39	28.21	1.83959	3.83e-30
ENSRNOG00000057096	Gnai1	1.88	1.41	1.48	2.18	1.22	2.97	1.08	1.19	10.05	7.4	8.93	8.59	9.44	9.17	6.9	7.96	2.35153	4.07e-30
ENSRNOG00000006238	Traf2	4.26	4	4.55	4.6	3.64	4.12	4.32	4.08	9.46	10.41	12.24	11.62	9.53	9.99	9.36	11.11	1.3184	4.79e-30
ENSRNOG00000008116	Plpp3	97.28	98.12	84.08	103.27	93.9	103.76	65.37	51.33	39.25	43.74	38.06	45.55	33.92	37.72	43.03	52.05	-1.06448	5.13e-30
ENSRNOG00000000455	Tap2	5.92	8.17	5.34	10.38	5.74	5.36	6.49	7.25	22.87	25.74	26.49	27.18	20.53	21.31	23.09	20.67	1.78152	5.51e-30
ENSRNOG00000050499	Mup4	128.99	74.17	206.98	168.58	261.27	198.72	178.35	164.01	25.14	39.76	48.56	51.38	44.55	44.49	32.71	54.39	-2.01803	5.61e-30
ENSRNOG00000009389	Ripk2	1.79	1.74	1.6	1.78	1.13	1.76	1.47	1.87	5.19	5.99	5.3	4.3	4.32	5.59	4.7	4.9	1.61646	6.69e-30
ENSRNOG00000017325	Cldn7	0.34	0.3	0.18	0.19	0	0.1	0.49	0.05	2.63	1.97	2.61	3.25	2.43	2.58	3.13	2.77	3.69505	6.9e-30
ENSRNOG00000013313	Nceh1	16.46	21.39	10.12	19.9	13.74	16.05	7.56	6.52	2.89	3.92	4.1	3.32	2.43	2.79	4.06	4.47	-1.99768	7e-30
ENSRNOG00000012204	LOC100294508	13.25	13.69	11.99	14.22	12.67	12.34	13.26	13.69	25.89	22.85	23.2	25.85	24.76	25.32	24.89	25.37	0.914547	7.68e-30
ENSRNOG00000045765	MGC94207	15.74	18.98	17.03	16.12	16.52	17.16	18.4	14.57	13.1	13.44	11.67	14.89	12.2	13.78	12.57	14.36	-0.34362	1.01e-29
ENSRNOG00000010023	Slc33a1	43.95	45	41.03	39.32	45.12	44.42	64.88	56.44	23.07	28.28	27.35	26.51	29.24	27.98	27.68	29.29	-0.793043	1.1e-29
ENSRNOG00000015866	Hint2	35.54	41.25	37.19	45.55	33.54	40.05	36.95	33.59	27.27	30.01	29.02	31.14	23.43	24.74	31.78	27.8	-0.431314	1.24e-29
ENSRNOG00000020776	Dhcr7	23.66	16.66	17.63	20.68	21.78	17.97	32.73	43.24	125.46	128.79	131.9	104.94	121.78	155.86	145.18	162.05	2.4689	1.28e-29
ENSRNOG00000001138	Taok3	9.71	12.59	9.4	9.46	8.54	9.21	10.42	10.46	5.29	7.02	6.92	7.97	6.97	6.94	5.92	7.48	-0.549687	1.29e-29
ENSRNOG00000008629	Secisbp2l	14.54	14.62	12.57	13.87	12.63	13.22	10.42	12.34	34.47	28.87	26.69	34.7	32.95	40.7	34.42	38.45	1.38013	1.36e-29
ENSRNOG00000011913	Cp	516.5	544.31	536.23	640.79	567.85	480.69	504.82	473.75	1323.28	1564.52	1199.21	1275.6	1408.44	1168.11	1290.42	1300.24	1.30388	1.45e-29
ENSRNOG00000016166	Pdlim1	10.07	11.91	11.71	10.31	11.08	12.57	22.24	24.86	96.18	79.66	71.43	94.47	83.66	96.36	85.74	63.1	2.54696	1.5e-29
ENSRNOG00000002701	Hgd	123.43	120.37	122.46	153.25	96.64	117.66	96.37	115.22	95.09	88.49	85.8	84.75	77.33	91	93.5	82.31	-0.43714	1.64e-29
ENSRNOG00000030418	Tmem47	24.6	23.96	23.84	22.11	22.61	21.52	16.47	16.8	15.19	14.68	14.5	15.94	14.23	14.16	13.6	17.25	-0.524039	1.8e-29
ENSRNOG00000019861	Tollip	15.34	15.44	15.13	16.01	15.66	14.73	14.43	17.16	33.64	33.96	32.38	37.36	33.3	43.23	33.49	40.15	1.21444	1.89e-29
ENSRNOG00000030264	Fam83h	2.07	2.18	2.33	2.05	1.95	2.19	1.5	1.58	6.25	5.37	4.75	5.4	6.54	6.39	5.63	5.39	1.52834	2.11e-29
ENSRNOG00000004686	Spop	13.59	14.7	16.39	13.53	14.19	14.83	13.66	13.56	11.85	12.08	12.23	12.46	10.8	11.99	10	12.02	-0.29276	2.14e-29
ENSRNOG00000008994	Arpc4	18.75	18.62	21.05	18.98	17.26	19.04	18.54	18.99	40.02	35.75	39.25	44.01	35.82	35.61	35.16	37.08	1.00114	2.61e-29
ENSRNOG00000050885	LOC100910526	5.27	4.9	8.82	6.97	6.72	5.36	2.83	2.49	1.83	1.05	1.17	1.16	1.08	0.72	0.66	1.09	-2.30736	2.64e-29
ENSRNOG00000001312	Pdgfa	0.82	1.64	0.98	0.54	0.97	1.09	0.99	0.82	9.23	6.33	6.54	6.59	7.47	10.54	5.01	4.38	2.83698	2.91e-29
ENSRNOG00000026880	Usp38	8.84	9.18	11.72	8.69	8.9	8.56	8.91	10.51	6.83	7.34	7.77	7.83	6.95	7.53	7.34	7.55	-0.348707	2.96e-29
ENSRNOG00000053735	Hebp2	0.2	0.26	0.35	0.3	0.33	0.31	0.42	0.24	4.38	2.46	2.82	4.2	3.38	2.07	3.31	3.96	3.46324	3.01e-29
ENSRNOG00000052247	Manba	5.2	4.38	4.83	4.51	4.46	4.21	7.44	8.21	26.54	20.12	20.06	23.78	25.14	23.54	20.5	19.09	2.04767	3.04e-29
ENSRNOG00000004130	Anapc4	5.15	5.95	4.85	4.62	4.6	4.59	3.81	4.37	11.07	10.52	10.07	10.61	12.03	11.02	10.89	10.74	1.19647	3.12e-29
ENSRNOG00000010881	Trak2	6.51	6.48	6.98	6.68	7.44	6.52	5.07	5.31	15.34	14.42	14.33	15.18	17.48	16.6	15.53	15.18	1.28275	3.19e-29
ENSRNOG00000004207	Eml5	1.03	1.02	1.46	0.93	0.76	0.94	1.02	0.9	0.4	0.37	0.34	0.33	0.42	0.55	0.48	0.53	-1.23678	3.27e-29
ENSRNOG00000006905	Hectd1	27.56	29	27.41	25.99	25.5	24.24	18.76	17.09	15.9	13.63	16.05	15.36	14.28	16.42	13.89	17.4	-0.669701	3.56e-29
ENSRNOG00000003206	Actr3	36.08	41.08	40.01	41.85	37.49	37.01	34.59	32.79	80.48	77.63	85.75	82.07	77.1	69.4	82.22	70.78	1.05556	4.75e-29
ENSRNOG00000011071	Nt5e	45.14	45.34	33.77	40.59	39.02	35.28	31.75	36.24	28.78	22.13	32	28.61	25.95	27.61	31.23	28.44	-0.450528	4.76e-29
ENSRNOG00000049944	LOC100911440	52.89	65.18	62.76	76.53	77.05	78.52	63.07	49.41	33.75	34.31	35.46	28.02	33.48	36.84	30.17	44.48	-0.926112	4.83e-29
ENSRNOG00000029939	Gypc	5.14	7.58	7.49	9.52	8.74	6.93	8.08	9.69	24.56	27.23	27.73	33.18	24.83	25.26	21.69	26.2	1.73774	5.37e-29
ENSRNOG00000009019	Slc6a6	0.65	0.84	1.04	1.07	0.82	0.75	0.61	0.7	2.58	3.5	2.67	3.39	3.08	3.58	3.38	3.82	2.00445	5.38e-29
ENSRNOG00000020309	Gfra3	2.18	2.39	1.12	1.92	1.74	2.51	1.63	1.94	7.01	7.73	6.77	13.49	9.17	9.36	7.61	8.64	2.17708	5.56e-29
ENSRNOG00000058094	AABR07028902.1	2.07	2.51	2.01	2.37	2.14	1.87	1.79	1.69	1.2	1.03	1.48	1.4	1.46	1.15	1.09	1.46	-0.679651	5.57e-29
ENSRNOG00000052087	Ubap2	5.36	5.98	4.96	5.71	4.68	5.16	6.02	6.49	12.43	10.93	12.12	13.66	11.74	11.82	12.9	11.07	1.12381	5.86e-29
ENSRNOG00000015420	Stxbp1	0.67	0.6	1	0.94	0.92	0.9	0.93	0.67	3.45	3.03	2.81	3.95	2.4	2.17	3.05	2.97	1.8457	6.31e-29
ENSRNOG00000031033	Mt-nd2	4533.73	4549.09	5339.61	4198.33	4107.73	5019.05	3838.86	3811.54	3999.81	3487.15	3580.71	3618.71	3406.86	3500.47	3530.08	3431.06	-0.30993	6.6e-29
ENSRNOG00000001531	Chac2	11.75	12.28	10.76	8.56	8.36	9.8	10.43	7.47	5.48	5.61	5.43	4.36	5.15	6.05	3.77	5.89	-0.92789	6.62e-29
ENSRNOG00000017964	Slc22a25	0.93	1.05	0.81	0.83	1.13	1.21	0.66	0.63	0.18	0.26	0.18	0.14	0.19	0.16	0.24	0.24	-2.18895	7.56e-29
ENSRNOG00000020470	Slc25a24	0.87	0.87	0.66	0.99	0.82	0.91	0.75	0.5	3.28	2.79	3.83	3.71	4.01	2.3	2.89	3.73	2.0588	9.26e-29
ENSRNOG00000006019	G0s2	19.92	47.17	84.51	39.47	41.31	16.96	29.95	46.56	7.69	6.42	6.16	6.4	5.31	10.84	7.97	9.68	-2.42992	9.85e-29
ENSRNOG00000024213	Golim4	15.93	18.43	18.35	18.09	16.8	18.9	17.05	22.37	14.96	13.09	14.3	15.23	14.01	15.81	14.07	15.06	-0.324476	1.07e-28
ENSRNOG00000009781	Dync1i2	10.68	11.42	11.57	10.05	10.19	10.22	10.13	10.29	20.66	19.62	19.26	20.47	20.36	21.61	19.83	19.33	0.930438	1.1e-28
ENSRNOG00000050408	AABR07064590.1	8.24	10.5	11.22	7.21	8.24	11.05	6.65	8.51	4.99	5.21	4.16	4.25	3.89	4.17	3.58	5.39	-1.00687	1.2e-28
ENSRNOG00000016172	Ric1	5.41	6.27	5.85	5.95	5.6	5.88	6.68	7.56	4.46	4.41	4.76	4.21	4.71	4.82	4.43	4.74	-0.429182	1.56e-28
ENSRNOG00000006514	Vezt	3.36	3.42	3.41	3.38	2.58	2.86	2.46	2.31	7.52	7.12	6.77	7.17	7	7.89	7.63	7.43	1.29943	1.63e-28
ENSRNOG00000014011	Dll4	1.06	1.33	1.37	1.44	1.28	0.97	1.39	1.25	0.56	0.58	0.51	0.55	0.43	0.84	0.68	0.64	-1.07483	1.65e-28
ENSRNOG00000002983	Nfix	9.36	9.15	8.84	10.38	8.27	10.71	7.46	7.78	6.36	6.3	5.71	5.57	4.97	6.22	4.12	5.58	-0.68253	1.67e-28
ENSRNOG00000016029	Rb1	3.71	3.86	3.66	3.85	4.2	3.84	3.63	3.66	2.9	1.85	2.7	3.16	2.65	2.4	2.54	2.65	-0.544498	1.67e-28
ENSRNOG00000001436	Ywhag	19.11	21.85	22.39	23.36	21.39	22.28	19.02	21.76	52.08	42.18	41.52	48.11	48.06	50	45.14	41.96	1.10847	1.68e-28
ENSRNOG00000011044	Clmn	10.37	11.57	10.31	11.4	12.26	13.12	12.35	10.38	6.22	6.86	7.88	8.19	7.23	9.43	7.96	8.05	-0.569792	1.78e-28
ENSRNOG00000000924	Slc7a1	0.1	0.1	0.12	0.08	0.11	0.14	0.06	0.1	1.2	0.72	0.9	0.77	0.61	0.88	0.65	0.52	2.94786	1.91e-28
ENSRNOG00000000543	Frk	6.25	6.26	7.11	6.4	7.25	7.07	6.1	6.18	5.13	5.23	5.67	5.73	5.26	5.25	4.59	5.12	-0.325909	2.15e-28
ENSRNOG00000007707	Zfp467	5.09	4.04	5.02	4.27	5.1	4.32	4.63	4.72	3.03	3.3	2.85	3.1	3.45	3.88	2.55	2.24	-0.608034	2.17e-28
ENSRNOG00000002397	Slc30a10	20.59	24.4	20.78	19.69	21.26	17.42	20.43	22.93	13.45	15.08	16.97	14.87	13.78	15.26	13.98	18.85	-0.454445	2.23e-28
ENSRNOG00000048205	Ube2h	32.2	31.11	26.41	31.5	27.4	27.51	21.48	24.2	18.32	17.86	18.12	22.29	18.96	21.76	22.99	19.37	-0.474231	2.32e-28
ENSRNOG00000006331	Elovl5	127.86	168.66	160.41	135.26	146.85	138.47	109.18	131.49	94.02	86.91	83.13	85.6	83.94	91.37	101.67	120.02	-0.582629	2.38e-28
ENSRNOG00000005669	Ca8	31.89	28.82	35.72	23.5	29.82	24.68	21.5	19.56	75.39	84.13	91.02	92.02	105.69	100.35	77.41	83.75	1.71971	2.39e-28
ENSRNOG00000018081	Lactb	29.96	35.14	29.12	33.72	32.3	27.63	35.98	38.16	75.81	73.66	79.5	72.48	70.81	75.93	69.68	73.28	1.1739	2.49e-28
ENSRNOG00000003334	Klhl21	6	6.93	6.34	7.14	5.73	7.41	4.22	4.21	3.5	2.23	2.95	2.77	2.86	3.35	3.31	3.45	-0.97437	2.55e-28
ENSRNOG00000019181	Synpo	2.55	1.82	1.59	2.12	1.52	2.6	1.08	1.74	7.1	7.27	6.41	5.77	7.61	7.85	6.34	8.02	1.90804	2.63e-28
ENSRNOG00000008829	Sorbs3	7.12	8.56	6.63	8.59	9.62	8.53	12.46	10.9	4.81	4.61	4.68	5.06	5.03	4.42	4.91	4.79	-0.918468	2.65e-28
ENSRNOG00000011647	S100a6	3.46	3.46	2.56	5.13	5.24	4.2	2.18	3.67	18.12	17.09	20.58	15.54	14.77	13.65	18.19	14.59	2.1481	2.67e-28
ENSRNOG00000010308	Nr2f2	10.3	14.22	12.19	10.38	9.67	10.1	8.66	9.59	7.25	6.73	8.24	7.81	6.87	7.22	8.34	6.48	-0.530082	2.76e-28
ENSRNOG00000058111	Itga2	0.03	0.05	0.05	0	0.05	0.02	0.03	0	0.76	1	1.19	1.14	0.89	0.78	0.61	0.87	4.97628	2.82e-28
ENSRNOG00000000520	Srsf3	15.82	19.68	18.26	16.39	17.44	15.05	16.77	17.5	37.88	34.83	42.23	37.84	38.66	31.59	34.42	34.08	1.09042	3.02e-28
ENSRNOG00000047028	Mmp24	1.33	1.11	1.1	1.33	1.07	1.57	0.93	0.9	4.46	3.8	4.25	5.8	4.8	3.43	4.43	3.13	1.86828	3.27e-28
ENSRNOG00000014935	Twnk	5.78	6.56	6.07	5.25	6.39	4.85	5.44	6.82	3.5	3.15	4.24	4.5	4.22	4.11	3.3	4.18	-0.596018	3.39e-28
ENSRNOG00000056596	Alas1	61.04	101.54	155.77	140.14	242.04	192.99	85.73	105.28	27.16	36.55	20.7	28.06	35.87	35.25	37.17	26.29	-2.1342	3.41e-28
ENSRNOG00000008996	Dpysl5	0.19	0.13	0.25	0.33	0.22	0.15	0.15	0.21	1.02	1.07	0.85	1.31	1.01	1.45	1.06	1.26	2.46985	3.43e-28
ENSRNOG00000013461	Ralbp1	10.36	10.46	9.31	10.78	9.21	9.12	8.44	9.87	20.12	17.37	18.13	20.94	20.35	20.75	18.96	20.47	1.01839	3.65e-28
ENSRNOG00000031202	Trim30c	7.85	9.26	8.5	8.13	7.19	7.61	6.1	5.89	4.63	5.05	5.71	4.25	4.07	3.53	4.24	4.98	-0.731336	3.76e-28
ENSRNOG00000011559	Cnn3	61.58	55	48.09	47.2	54.26	52.66	58.44	53.48	112.97	143.55	125.83	135.8	119.08	122.76	120.23	145.21	1.25144	4.01e-28
ENSRNOG00000024563	Ganc	2.85	2.84	2.29	2.98	2.13	2.16	2.6	2.16	1.56	1.14	1.44	1.76	1.36	1.47	1.7	1.88	-0.70089	4.07e-28
ENSRNOG00000059043	Itch	16.73	15.8	15.49	15.15	16.95	15.71	18.64	17.76	13.13	13.17	11.02	13.25	12.9	13.93	12.06	13.47	-0.361386	4.1e-28
ENSRNOG00000000692	Ung	22.6	22.61	17.16	20.52	20.74	22.84	22.75	20.5	14.85	14.61	18.77	16.53	14.54	12.89	15.93	16.73	-0.442961	4.41e-28
ENSRNOG00000010260	Dixdc1	2.9	2.23	1.94	1.86	1.81	2.26	2.8	1.73	8.54	5.34	7.21	8.02	7.74	8.06	8.23	6.25	1.76039	4.54e-28
ENSRNOG00000001555	Btg3	0.49	0.5	0.97	0.61	1.01	0.73	0.82	0.89	6.69	5.31	5.63	4.21	5.11	4.61	5.2	2.71	2.71292	4.73e-28
ENSRNOG00000032908	Acaa1a	132.97	146.77	137.72	132.27	125.59	131.47	87.79	88.82	64.82	75.18	71.46	78.18	71.17	85.06	75.88	84.23	-0.698508	4.86e-28
ENSRNOG00000018884	Ttc13	12.26	13.61	12.53	13.09	11.35	13.49	15.56	14.86	31.24	27.54	28.71	35.19	28.99	29.6	34.87	28.68	1.19749	4.93e-28
ENSRNOG00000011649	Epb42	0.22	0.36	0.08	0.1	0.14	0.17	0.12	0.13	1.23	1.08	1.51	0.85	1.23	1.25	1.41	1.15	2.87893	5.77e-28
ENSRNOG00000001261	Ftcd	156.49	141.93	129.97	141.61	119.47	118.78	94.41	87.66	54.08	68.65	55.44	63.43	58.54	75.08	59.68	86.13	-0.926528	6.16e-28
ENSRNOG00000002506	Cdkl2	0.47	0.46	0.18	0.43	0.28	0.32	0.18	0.38	1.94	1.65	1.24	2.68	1.56	2.4	1.87	1.9	2.49683	6.56e-28
ENSRNOG00000004837	Limd1	3.05	3.29	3.52	3.05	3.03	2.71	3.44	3.9	7.55	8.15	8.25	7.82	7.39	9.1	7.48	7.52	1.28334	6.65e-28
ENSRNOG00000001256	Atxn2	11	14.95	9.85	11.39	11.64	11.68	12.56	11.06	8.44	8.19	7.63	9.59	6.71	8.91	7.15	9.25	-0.515033	7.62e-28
ENSRNOG00000061543	Ap2b1	12.36	12.92	12.31	12.72	11.99	14.31	12.65	12.81	24.29	23.22	23.56	26.36	24.49	27.41	24.16	25.81	0.965383	7.67e-28
ENSRNOG00000019319	Fchsd2	17.48	18.43	17.13	15.6	21.33	19.07	18.8	18.14	13.85	13.73	15.15	16.27	13.2	13.76	14.99	13.26	-0.354082	8.75e-28
ENSRNOG00000005861	Hsd11b1	244.65	234.3	293.96	220.5	293.09	231.06	307.19	247.51	154.03	124.35	155.91	118.74	184.84	107.03	113.03	116.01	-0.948292	1.02e-27
ENSRNOG00000016105	Xrcc5	7.11	5.96	6.03	5.48	4.77	5.38	6.6	5.56	13.76	12.55	12.16	13.65	12.65	13.96	14.04	14.35	1.19188	1.09e-27
ENSRNOG00000013574	Appl1	1.9	2.43	1.44	1.9	1.79	1.72	0.85	1.36	6.36	5.61	5.2	6.43	5.66	6.76	6.59	5.25	1.83766	1.29e-27
ENSRNOG00000004137	Ubtd2	2.05	1.74	1.11	1.21	1.14	1.44	0.95	1.23	4.56	4.61	4.58	5.15	3.83	4.42	5.07	3.93	1.73364	1.35e-27
ENSRNOG00000011287	Minpp1	17.33	17	16.72	17.05	16.2	16.73	19.63	18.59	34.88	38.26	39.01	41.22	46.63	38.4	38.25	38.99	1.1806	1.37e-27
ENSRNOG00000020113	Cnnm2	3.07	3.08	2.38	3.08	2.81	2.44	3.27	2.63	1.82	1.96	1.87	2.2	1.91	1.97	1.91	1.59	-0.579585	1.4e-27
ENSRNOG00000047115	Cox16	35	37.6	36.07	35.19	34.83	37.65	38.33	39.87	35.23	25.95	28.8	31.05	27.17	28.63	33.61	32.57	-0.277448	1.4e-27
ENSRNOG00000018140	Smad2	4.59	5.83	4.4	4.14	4.3	4.76	4.61	4.45	10.73	9.49	10.04	10.18	9.2	10.12	9.66	9.03	1.08113	1.46e-27
ENSRNOG00000018524	Ezr	3	3.02	2.98	3.93	2.88	2.67	1.97	2.48	8.94	8.07	11.48	8.52	8.4	8.04	9.07	6.58	1.59145	1.87e-27
ENSRNOG00000028650	Inf2	0.7	0.97	0.97	1.33	0.86	0.63	1.41	1.76	4.92	5.63	5.32	8.17	6.06	5.07	5.99	4.47	2.40255	1.92e-27
ENSRNOG00000019417	Hsd3b5	243.44	241.62	235.92	305.64	257.2	304.36	318.18	292.66	155.97	162.66	159.59	145.04	196.12	122.67	125.56	182.61	-0.814679	2.04e-27
ENSRNOG00000001337	Setd1b	2.64	3.06	2.44	3.47	2.37	3.24	2.91	2.21	1.74	1.57	1.78	2.04	1.89	1.97	1.7	1.81	-0.623576	2.1e-27
ENSRNOG00000019892	Lrrfip1	7.52	9.25	8.18	7.96	7.83	7.82	6.48	6.46	18.3	17.61	17.15	15.73	19.04	19.05	17.09	18.24	1.20936	2.11e-27
ENSRNOG00000013911	Nagk	5.06	3.7	2.71	3.33	2.94	3.51	2.68	2.44	10.38	9.37	10.54	11.5	9.67	9.51	9.59	9.86	1.60866	2.24e-27
ENSRNOG00000050087	Mphosph6	2.09	3.3	2.98	2.06	2.09	2.15	3.99	3.37	10.44	9.46	11.93	9.42	10.41	9.48	9.09	10.96	1.88183	2.29e-27
ENSRNOG00000021130	Abcc8	0.52	0.56	0.37	0.67	0.55	0.18	0.59	0.58	0.07	0.01	0.09	0.03	0.05	0.05	0.04	0	-3.56359	2.3e-27
ENSRNOG00000003835	Slc43a2	1.39	2.15	1.29	1.54	1.2	1.59	1.24	1.11	3.85	3.94	4.37	4.9	4.44	4.18	4.69	3.63	1.56265	2.36e-27
ENSRNOG00000004791	Arf6	19.17	21.18	18.82	22.92	17.19	19.1	20.56	20.04	49.93	40.33	43	44.22	40.09	41.43	40.45	38.07	1.08613	2.5e-27
ENSRNOG00000013003	Srms	0.18	0.22	0.03	0.05	0.03	0.03	0.11	0.18	1.41	1.46	1.17	1.49	1.6	2.09	1.2	1.32	3.82218	2.67e-27
ENSRNOG00000037275	Tlcd2	0.17	0.06	0.16	0.16	0.09	0.09	0.26	0.16	1.51	1.77	1.15	1.48	1.11	1.62	2.03	1.88	3.44798	2.67e-27
ENSRNOG00000024605	Fam220a	1.97	1.5	1.74	2.15	1.73	1.82	1.92	1.97	6.27	5.97	4.75	5.04	5.73	5.3	5.17	5.36	1.5584	2.71e-27
ENSRNOG00000020342	Samd11	3.15	5.01	2.99	3.5	3.5	3.35	2.25	1.75	1.06	0.84	1.24	0.68	0.82	1.3	0.95	0.94	-1.70341	2.85e-27
ENSRNOG00000009708	Tas1r1	1.31	1.21	0.95	1.5	1.47	1.12	0.96	1	0.44	0.22	0.33	0.56	0.52	0.35	0.27	0.24	-1.70006	2.86e-27
ENSRNOG00000028783	Wdr35	1.53	1.63	1.11	1.26	1.54	1.2	1.3	1.6	3.84	3.45	3.46	3.56	3.96	3.35	3.54	3.71	1.36994	2.87e-27
ENSRNOG00000006206	Tmem106b	55.88	40.38	52.78	46.58	44	46.26	28.89	33.53	25.81	21.12	20.32	24	25.08	26.11	25.32	26.74	-0.84056	2.89e-27
ENSRNOG00000003709	Kmo	60.79	53.68	51.66	53.24	57.66	49.12	64.72	63.15	32.61	40.34	35.34	44.32	34.93	41.66	43.81	44.65	-0.515272	3.03e-27
ENSRNOG00000002947	Dpt	139.12	160.23	111.87	125.42	116	143.95	135.54	151.99	98.14	95.93	97.51	95.98	97.17	105.99	124.06	102.62	-0.40741	3.25e-27
ENSRNOG00000022576	Nudt12	8.17	9.75	6.96	5.96	6.29	7.45	6.17	7.1	5.21	4.33	3.92	4.86	4.67	4.62	5.43	5.48	-0.586709	3.31e-27
ENSRNOG00000043233	Cyp4f6	18.76	18.61	17.94	19.13	19.96	16.56	18.96	18.99	14.23	12.7	16.09	15.52	14.43	16.65	16.61	12.69	-0.324449	3.52e-27
ENSRNOG00000015857	Ctsa	99.85	87.39	105.64	100.76	104.44	106.84	81.13	85.11	75.16	72.4	73.83	84.72	75.34	80.04	81.96	74.43	-0.319704	3.76e-27
ENSRNOG00000006328	Wwp1	37.4	38.69	39.2	36.83	39.13	40.92	33.2	33.78	29.07	26.18	23.75	28.14	28.8	34.28	27.64	30.86	-0.387287	4.19e-27
ENSRNOG00000020876	Bax	8.25	7.6	5.81	8.01	5.76	6.43	5.86	8.64	20.46	20.42	19.25	25.27	17.58	19.61	18.86	17.02	1.49147	4.79e-27
ENSRNOG00000000937	Slc46a3	13.48	9.8	7.87	10.57	12.23	9.26	7.85	5.5	4.28	4.45	4.36	4.55	3.95	4.74	4.58	4.27	-1.12184	5.01e-27
ENSRNOG00000056786	Piezo1	0.7	0.72	1.02	0.91	0.87	0.94	0.69	0.59	2.22	2.43	2.3	2.37	2.11	2.18	2.78	2.5	1.55249	5.06e-27
ENSRNOG00000046890	Abca6	49.59	50.31	53.97	46.95	51.98	44.08	30.03	32.05	25.86	24.35	27.64	22.05	22.75	27.86	21.77	27.48	-0.845555	5.1e-27
ENSRNOG00000018944	Pank1	112.08	100.13	85.86	69.59	97.28	93.95	61.1	62.19	44.93	45.33	38.94	47.39	44.65	53.26	50.11	49.93	-0.865033	5.26e-27
ENSRNOG00000008517	Cdc42ep1	5.09	4.86	4.14	4.78	6	4.52	4.94	6.07	14.83	13.04	12.47	13.25	13.59	15.55	12.91	12.01	1.41392	5.53e-27
ENSRNOG00000004640	Mtfp1	8.69	9.85	8.79	8.72	8.05	8.24	11.94	11.09	6.11	6.46	6.63	6.95	5.64	5.99	5.75	5.38	-0.623861	6.01e-27
ENSRNOG00000011015	Hivep2	0.42	0.37	0.35	0.43	0.4	0.42	0.46	0.38	1.29	1.04	1.07	1.52	1.22	1.13	1.05	1.19	1.55791	6.22e-27
ENSRNOG00000000999	Smurf1	2.97	3.1	2.71	3.11	2.49	2.49	2.68	2.54	5.95	5.98	6.14	6.68	5.75	6.3	5.4	5.39	1.10727	6.77e-27
ENSRNOG00000010361	Kif3b	2.11	2.21	2.05	2.06	2.19	1.93	2.26	2.32	5.02	4.3	4.53	5.2	4.85	5.31	4.3	4.89	1.16458	7.03e-27
ENSRNOG00000005810	Nlrc4	0.46	0.54	0.72	0.22	0.26	0.31	0.28	0.26	3.94	2.97	2.52	3.21	4.64	4.96	1.61	3.1	3.1434	7.23e-27
ENSRNOG00000003897	Col1a1	2.57	2.92	1.73	2.75	2.33	2.68	2.4	3.03	12.17	10.67	12.3	11.25	7.15	13.45	19.2	7.69	2.20154	7.29e-27
ENSRNOG00000060972	Heca	11.06	10.84	10.84	10.27	10	10.14	7.71	8.07	7.11	6.95	7.72	6.73	6.46	8.16	8.09	6.8	-0.444023	7.99e-27
ENSRNOG00000001817	Tm7sf3	8.95	8.09	6.01	7.8	6.63	7.48	7.15	9.62	20.77	21.02	16.2	24.82	21.61	21.15	21.34	19.61	1.43165	8.06e-27
ENSRNOG00000016414	Slc22a17	5.39	4.32	4.49	4.71	3.74	4.57	3.31	3.57	2.42	1.58	2.1	2.4	1.7	2.89	1.76	1.41	-1.06844	8.37e-27
ENSRNOG00000029394	Dusp8	0.15	0.09	0.21	0.18	0.23	0.49	0.03	0.31	2.41	1.54	1.75	1.89	2.67	2.7	2.74	2.2	3.40486	9.73e-27
ENSRNOG00000019458	Shpk	16.08	16.23	13.32	15.59	15.76	13.05	18.58	17.96	10.75	11.48	11.66	12.19	12	12.06	12.31	12.46	-0.415303	9.83e-27
ENSRNOG00000002039	Evi5	35.99	34.53	30.77	31.14	28.63	31.81	20.78	19.62	17.6	16.39	17.96	18.86	16.9	17.54	18.79	19.73	-0.698238	9.83e-27
ENSRNOG00000012494	Kctd14	0.25	0.16	0.04	0.03	0.2	0.16	0.26	0.24	1.71	1.37	1.95	3.35	1.78	1.78	1.9	1.83	3.5477	1.02e-26
ENSRNOG00000020272	Elapor1	0.81	1.97	0.53	2.8	1.03	0.73	0.88	0.9	0.06	0.02	0.07	0.1	0.05	0.03	0.19	0.04	-4.10703	1.09e-26
ENSRNOG00000025145	Rmdn1	16.43	16.79	13.91	15.32	15.08	14.06	19.21	18.92	10.99	9.59	7.8	11.4	11.31	8.82	11.88	12.05	-0.62969	1.11e-26
ENSRNOG00000018087	Vim	12.31	14.74	14.09	16.7	12.87	13.7	12.08	12.5	51.48	46.91	44.9	46.28	38.14	34.62	57.18	28.73	1.67589	1.11e-26
ENSRNOG00000049951	Tmem151a	0.09	0.15	0.08	0.16	0.08	0.1	0.12	0.16	1.68	1.36	1.15	1.44	0.85	0.93	1.19	1.35	3.40396	1.15e-26
ENSRNOG00000025502	Arhgef37	1.12	0.73	0.4	0.9	0.5	0.31	0.64	0.39	0.07	0.05	0.1	0.05	0.05	0.02	0.04	0.15	-3.23498	1.24e-26
ENSRNOG00000047507	LOC100910829	3.38	1.97	3.46	3.57	2.33	2.31	4.42	2.98	0.26	0.57	0.83	0.37	0.56	0.19	0.19	0.49	-2.81922	1.43e-26
ENSRNOG00000057968	Nat8f2	3.38	1.97	3.46	3.57	2.33	2.31	4.42	2.98	0.26	0.57	0.83	0.37	0.56	0.19	0.19	0.49	-2.81922	1.43e-26
ENSRNOG00000008062	Dqx1	0.69	0.52	0.52	0.41	0.54	0.55	0.37	0.49	2.27	2.07	1.62	2.51	2.98	2.97	2.54	2.96	2.28404	1.48e-26
ENSRNOG00000032902	Ybx1-ps3	62.71	63.34	60.25	59.44	56.86	60.08	59.44	57.89	107.2	111.54	110.76	114.14	94.61	108.88	114.74	99.75	0.843987	1.5e-26
ENSRNOG00000023589	Gpr107	6.9	6.44	6.79	7.67	6.25	6.61	5.35	5.57	13.79	12.94	14.87	16.14	13.57	13.66	13.27	15.1	1.13577	1.64e-26
ENSRNOG00000046428	Lrrc75b	0.72	0.53	0.45	0.59	0.48	0.41	0.41	0.73	1.97	1.46	1.93	2.11	2.07	2.1	2.15	2.54	1.91842	1.71e-26
ENSRNOG00000021032	Sphk2	4.04	4.95	4.88	3.92	4.07	3.48	4.21	6.83	14.31	12.63	12.35	14.01	13.77	16.4	13.86	14.36	1.61828	1.73e-26
ENSRNOG00000046912	Nr1d2	22.84	23.93	23.23	21.27	25.46	25.67	18.54	18.92	14	15.35	17.3	15.05	15.45	17.1	15.67	11.67	-0.56485	1.88e-26
ENSRNOG00000003234	Mgrn1	10.42	11.58	10.33	10.7	8.34	10.52	8.87	9.15	23.4	22.77	23.27	33.79	23.59	25.45	22.69	30.64	1.36339	1.91e-26
ENSRNOG00000001414	Serpine1	0.46	1.36	1.08	0.96	1.1	0.94	0.38	0.58	5.64	10.97	6.33	6.3	4.89	4.78	7.36	4.9	2.89902	1.94e-26
ENSRNOG00000020904	Cdc42ep2	1.67	2.17	2.26	1.35	1.58	1.63	1.86	2.58	6.99	6.25	6.8	7.26	4.99	6.12	6.24	5.57	1.73371	2.26e-26
ENSRNOG00000013419	Hykk	11.44	9.9	6.45	7.76	10.71	7.55	5.53	4.02	1.77	1.6	1.43	2.84	2.52	3.08	2.5	2.71	-1.77995	2.39e-26
ENSRNOG00000060561	Gdpd1	4.3	4.65	5.74	4.99	5.76	5.42	5.81	6.08	3.01	2.04	2.14	3.2	3.12	3.12	2.78	2.13	-0.988906	2.45e-26
ENSRNOG00000018346	Agtr1a	48.28	47.67	52.87	46.48	48.77	36.4	42.75	34.43	29.88	32.75	26.9	30.57	28.3	26.5	29.29	36.44	-0.571732	2.54e-26
ENSRNOG00000001329	Gjc3	1.58	2.26	1.9	2.23	1.8	3.17	2.41	4.75	0.08	0.2	0.14	0.17	0.07	0.19	0.16	0.29	-3.95061	2.55e-26
ENSRNOG00000010668	Anxa6	46.11	40.77	35.59	41.71	37.08	39.97	32.69	33.21	91.26	79.75	75.19	87.27	89.38	97.38	89.36	89.12	1.18584	2.83e-26
ENSRNOG00000020853	Scap	20.12	18.08	15.62	17.32	16.26	18.19	13.53	14.76	43.72	41.04	35.95	49.8	40.62	50.92	49.97	35.98	1.37815	2.95e-26
ENSRNOG00000010793	Spryd3	4.13	4.28	3.79	3.58	3.26	2.98	4.31	3.34	9.55	9.55	8.88	9.55	9.07	8.67	7.61	9.07	1.27799	2.98e-26
ENSRNOG00000020136	Tgm1	0.57	0.36	0.74	0.24	0.15	0.69	0.43	0.35	7.26	6.64	3.36	3.06	6.19	6.56	5.66	2.17	3.53436	3.48e-26
ENSRNOG00000004132	Lasp1	37.46	40.61	33.93	34.78	32.56	29.85	20.93	23.19	93.29	96.62	86.16	90.99	88.92	104	87.3	94.47	1.55003	3.48e-26
ENSRNOG00000010540	Mrpl45	5.82	5.76	5.73	5.33	5.06	5.34	6.66	6.85	12.94	12.06	12.67	13.23	11.61	12.56	13	12.26	1.1079	3.78e-26
ENSRNOG00000008927	Hbp1	35.27	34.85	32.73	31.71	31.86	35.56	26.72	25.57	24.01	23.75	23.94	26.98	24.27	28.69	25.53	24.81	-0.332149	4.16e-26
ENSRNOG00000028896	A2m	3.9	4.39	2.87	1.98	1.91	3.82	2.19	1.02	97.43	89.49	111.92	24.98	63.13	50.77	52.59	14.88	4.51601	4.54e-26
ENSRNOG00000010124	Trim2	4.57	4.85	4.62	4.48	4.7	3.97	3.02	3.4	2.73	2.05	2.01	2.21	3.37	2.37	1.69	2.73	-0.810793	4.56e-26
ENSRNOG00000000697	Coro1c	6.84	7.49	6.33	6.3	6.32	5.75	4.52	5.41	14.33	13.02	13.36	15.78	14.51	14.07	14.62	12.58	1.1973	4.56e-26
ENSRNOG00000014869	Wdr31	0.48	0.77	0.81	0.3	0.33	0.63	0.32	0.59	3.71	2.77	2.49	2.89	3.39	2.72	2.84	2.85	2.48372	4.9e-26
ENSRNOG00000009421	Ivd	43.73	50.93	44.93	48.32	48.01	44.3	66.72	56.31	33.18	32.26	32.59	36.34	35.15	35.53	36.04	38.57	-0.528001	5.61e-26
ENSRNOG00000001621	C2cd2	13.16	16.18	12.66	13.62	13.55	11.57	11.5	14.04	10.48	9.61	9.8	10.16	9.97	12.02	11.37	11.95	-0.316238	5.71e-26
ENSRNOG00000003807	Wnt9b	0.26	0.27	0.19	0.16	0.15	0.35	0.18	0.24	1.13	1.22	1.31	2.01	1.58	1.06	1.07	1.39	2.58095	6.34e-26
ENSRNOG00000014331	Zfp810	4.22	4.78	3.73	4.47	3.44	3.45	3.39	3.68	2.91	2.93	3.16	3.15	2.88	3.3	2.7	3.09	-0.369465	6.41e-26
ENSRNOG00000016242	Fzd1	19.45	9.99	17.38	20.32	10.8	11.77	6.38	10.12	4.48	2.13	2.74	3.92	5.08	3.42	3.44	4.36	-1.84471	6.82e-26
ENSRNOG00000014668	RGD621098	9.79	9.19	6.7	9.21	9.34	10.45	8.36	9.04	5.89	5.67	5.33	5.75	6.08	7.12	6.28	6.45	-0.569534	7.19e-26
ENSRNOG00000004257	Ctps2	9.29	8.09	6.89	7.3	5.72	7.1	5.23	4.46	20.48	19.05	19.48	20.81	19.78	21.46	19.2	18.02	1.54931	8.71e-26
ENSRNOG00000006990	Grb7	7.38	9.07	7.74	8.13	8.31	7.68	6.19	4.93	3.12	3.87	2.92	3.57	2.64	4.7	4.87	3.52	-1.02473	8.83e-26
ENSRNOG00000014066	Jade1	9.54	11.14	9.42	9.06	9.35	7.31	6.17	6.07	5.22	4.56	5.41	5.76	5.02	5.17	5.59	4.22	-0.732944	8.96e-26
ENSRNOG00000001192	Gltp	3.01	3.08	3.06	3.29	2.96	2.37	2.49	3.19	7.51	6.63	9	8.7	7	7.81	7.43	7.1	1.38347	9.04e-26
ENSRNOG00000009322	Ccdc126	5.75	4.1	5.81	3.31	3.03	3.05	5.04	5.2	1.95	1.88	1.93	1.91	2.32	1.64	2.06	2.02	-1.16758	9.1e-26
ENSRNOG00000002199	Tmem165	5.08	5.14	5.18	4.9	5.22	4.14	4.4	4.51	13.55	11.12	13.6	12.51	12.52	10.2	12.25	9.84	1.30938	9.14e-26
ENSRNOG00000014532	Lbp	55.09	46.65	53.99	67.01	55.62	60.14	24.71	27.73	208.89	282.4	247.45	244.83	223.21	342.6	187.56	256.31	2.3501	9.91e-26
ENSRNOG00000052664	Tnks2	14.66	16.82	15.93	16.5	16.73	15.64	16.02	16.65	12.43	10.95	12.29	11.79	11.15	12.3	12.17	16.39	-0.374478	1.01e-25
ENSRNOG00000012582	Eif4ebp1	17.83	14.25	13.19	17.28	12.51	12.64	12.81	12.11	36.69	35.88	29.8	37.11	36.32	39.01	34.11	34.36	1.33077	1.09e-25
ENSRNOG00000018964	Gss	33.29	30.31	22.87	22.03	22.88	27.36	26.19	20.35	61.73	70.53	71.77	69.75	64.49	68.21	60.78	80.52	1.416	1.11e-25
ENSRNOG00000004206	Glrx5	22.5	25.82	23.63	25.3	21.18	18.74	20.52	25.89	17.48	17.43	15.75	17.74	16.58	17.57	18.27	21.8	-0.364233	1.16e-25
ENSRNOG00000016541	Enc1	7.43	5.59	8.52	5.46	6.1	5.56	3.81	3.45	21.95	29.38	20.33	23.02	24.44	24.83	19.43	25.13	2.03745	1.17e-25
ENSRNOG00000009448	Papln	1.53	1.27	1.07	1.21	1.15	1	0.92	1.12	0.77	0.66	0.67	0.59	0.46	0.44	0.62	0.64	-0.934585	1.28e-25
ENSRNOG00000004284	Btg1	60.49	67.84	70.25	75.83	68	85.55	67.84	82.85	47.32	55.45	57.68	58.38	44.94	51.78	52.63	58.09	-0.440923	1.64e-25
ENSRNOG00000011632	Cct5	65.09	66.33	75.16	63.47	65.66	70.52	71.26	81.12	135.43	140.02	140.49	158.54	138.97	140.39	141.67	150.03	1.03611	1.67e-25
ENSRNOG00000007706	Prkaa2	21.05	22.22	26.91	17.83	19.6	24.69	23.85	18.32	12.92	8.18	9.52	12.46	12.86	14.6	10.85	14.56	-0.862624	1.81e-25
ENSRNOG00000006027	Eif2ak4	1.29	1.38	1.15	1.2	1.31	0.89	0.91	1.26	3.07	2.59	2.97	3.33	2.57	3.51	3.25	3.07	1.37532	2.04e-25
ENSRNOG00000015021	Naxd	26.09	28.77	25.13	25.3	19.06	19.96	16.62	18.94	13.79	12.96	11.79	16.19	12.24	16.47	15.24	15.34	-0.657668	2.25e-25
ENSRNOG00000001237	Cabin1	1.77	1.96	1.82	3.01	1.62	1.63	2.17	2.29	5.55	4.76	5.25	4.98	4.76	5.1	6.25	4.8	1.34916	2.31e-25
ENSRNOG00000012442	Cemip	0.45	0.48	0.21	0.58	0.44	0.46	0.28	0.55	1.85	2.66	2.45	2.02	1.77	1.99	2.73	3.97	2.49436	2.5e-25
ENSRNOG00000027360	Srsf7	7.22	7.3	7.42	7.02	4.52	6.28	5.41	5.8	20.14	17.68	20.5	19	16.95	13.41	16.88	16.4	1.46757	2.67e-25
ENSRNOG00000016984	Atg13	20.21	20.06	17.6	19.5	17.87	20.26	26.43	24.63	14.61	13.72	13.56	15.66	14.79	14.57	15.24	15.62	-0.50007	2.73e-25
ENSRNOG00000003809	Sat1	34.13	31.52	34.67	34.62	28.05	28.2	31.43	31.61	94.03	76.31	84.38	91.3	97.54	72.18	106.19	60.93	1.42546	2.79e-25
ENSRNOG00000008237	Unc13b	0.53	0.51	0.62	0.44	0.38	0.61	0.4	0.69	1.97	1.75	1.51	2.49	2.13	2.49	1.53	2.29	1.95085	2.81e-25
ENSRNOG00000046864	Acot4	15.84	19.87	23.68	18.62	19.15	20.11	7.59	6.11	4.11	4.84	3.74	4.14	3.06	4.23	4.03	6.05	-1.93717	2.88e-25
ENSRNOG00000013536	Cdc42	85.71	90.01	90.28	88.76	81.7	84.95	79.25	87.99	156.73	145.25	149.75	163.7	150.51	146.78	152.08	134.27	0.800073	2.98e-25
ENSRNOG00000018207	Dynlt1	4.64	3.98	4.43	5.38	2.52	4.36	2.9	3.15	13.35	15.56	14.56	13.67	13.15	11.05	14.46	11.36	1.77277	3.32e-25
ENSRNOG00000028366	Gphn	23.4	22.75	22.62	23.25	19.91	21.06	13.94	15.06	14.29	11.07	12.34	12.59	12.9	14.2	12.21	13.98	-0.645159	3.47e-25
ENSRNOG00000003084	Parp1	11.83	12.52	9.71	10.96	9.5	10.49	12.48	12.33	25.03	23.19	21.86	24.52	24.81	23.1	22.79	22.6	1.06486	3.63e-25
ENSRNOG00000042471	RGD1560324	1.93	2.28	2.15	2.02	1.38	1.99	1.69	1.24	1	1.11	0.92	0.97	0.83	0.7	0.79	1.13	-0.97854	4.05e-25
ENSRNOG00000027617	Ttc26	0.41	0.41	0.54	0.35	0.29	0.32	0.57	1.07	2.01	2.13	2.06	2.49	2.16	1.95	1.73	2.48	2.10281	4.87e-25
ENSRNOG00000002135	Sgcb	0.73	0.55	0.45	0.43	0.49	0.78	0.43	0.53	2.35	2.83	2.48	3.4	2	1.51	2.8	1.98	2.14004	4.97e-25
ENSRNOG00000056550	Epb41l4b	19.81	19.72	16.5	18.33	19.09	17.81	16.38	16.1	14.06	15.83	14.82	14.98	16.62	15.05	13.4	14.48	-0.269593	5.08e-25
ENSRNOG00000055089	Slc44a1	6.89	6.38	6.64	5.97	5.74	5.97	6.01	7.35	13.08	14.62	13.39	12.89	12.6	13.17	12.87	15.42	1.08441	6.22e-25
ENSRNOG00000002210	Hsd17b11	318.88	290.35	304.35	275.04	300.95	311.77	194.56	172.18	145.84	159.96	157.45	152.8	146.34	164.88	143.96	181.11	-0.791792	6.61e-25
ENSRNOG00000016610	Arhgap1	5.93	5.79	5.78	5.66	6.23	5.83	6.22	6.53	12.84	13.25	12.81	13.83	11.34	11.67	11.89	12.44	1.06081	6.92e-25
ENSRNOG00000015582	Me2	1.73	2.17	1.66	2.2	1.5	2.05	1.37	1.86	5.82	4.99	5.68	6.45	5.91	4.57	6.65	4.54	1.61734	7.81e-25
ENSRNOG00000001884	Ranbp1	15.41	13.9	14.13	12.71	12.36	13.46	19.78	17.86	42.1	38.68	43.82	42.05	36.56	34.64	39.84	38.42	1.40209	8.46e-25
ENSRNOG00000016815	Tmem135	30.83	27.8	29.65	22.71	23.6	27.71	20.65	22.01	16.78	18.26	16.12	17.93	12.82	19.84	17.57	19.39	-0.563271	8.55e-25
ENSRNOG00000026965	Tmem140	30.63	32.58	31.69	43.19	32.19	34.63	21.48	16.48	11.7	13.28	13.55	11.86	12.28	13.73	16.02	16.74	-1.15374	8.65e-25
ENSRNOG00000003686	Tbl1x	11.52	12.12	11.44	11.91	10.53	11.28	9.75	10.07	22.29	20.23	20.8	23.25	21.58	25.64	22	20.49	0.992165	8.75e-25
ENSRNOG00000010519	Cyp39a1	49.33	43.32	39.18	41.83	45.56	38.1	63.11	60.03	25.4	28.18	33.09	29.52	29.43	24.07	27.21	29.4	-0.749508	8.89e-25
ENSRNOG00000002032	Ifngr2	8.63	8.24	5.44	7.05	5.85	5.08	4.22	4.29	18.46	22.61	20.7	21.83	17.12	19.21	20.32	20.95	1.7239	9.16e-25
ENSRNOG00000003847	Gid4	7.35	7.1	6.56	6.3	6.84	6.39	6.76	7.03	5.75	5.02	5.23	5.74	4.96	6.38	4.55	6.12	-0.312466	9.2e-25
ENSRNOG00000014462	Fnta	11.93	11.86	12.88	11.69	10.52	10.88	9.35	9.24	28.19	23.85	25.65	22.67	25.62	27.32	22.97	26.63	1.19947	9.38e-25
ENSRNOG00000019424	Aspdh	37.42	42.23	44.64	42.96	37.27	38.37	37.65	34.5	26.7	33.73	30.67	37.38	25.49	29.76	27.97	34.39	-0.356349	1e-24
ENSRNOG00000014840	Gna14	0.58	0.38	0.84	0.38	0.6	0.57	0.84	0.53	2.94	2.51	2.36	2.6	3.25	2.8	2.03	2.36	2.14319	1.18e-24
ENSRNOG00000037753	Slc10a2	0.34	0.61	0.35	0.25	0.34	0.38	0.48	0.21	2.43	2.18	2.73	2.72	3.35	1.94	2.03	2.75	2.76568	1.21e-24
ENSRNOG00000053023	Taz	8.07	8.26	7.54	8.53	8.1	7.83	7.18	7.36	7.47	6.09	6.86	6.6	6.13	6.85	5.98	6.37	-0.264182	1.22e-24
ENSRNOG00000015589	Smyd5	2.02	2.56	2.12	1.95	1.85	2.05	1.99	1.76	4.82	4.61	5.23	5.39	5	5.1	4.87	4.95	1.29405	1.24e-24
ENSRNOG00000016097	Kyat1	17.82	16.98	15.85	18.15	14.9	22.07	23.09	26.48	9.78	10.17	8.94	8.53	11.26	10.76	12.83	10.86	-0.901988	1.26e-24
ENSRNOG00000011669	Gstcd	0.91	0.96	0.67	0.79	0.51	0.65	1.07	0.75	2.12	2.5	2.78	2.57	2.39	2.25	2.61	2.63	1.65343	1.33e-24
ENSRNOG00000016180	Pdp1	0.95	1.13	0.91	0.73	0.86	0.91	1.5	0.89	3.54	3.58	3.79	3.12	3.36	3.36	2.81	3.12	1.75949	1.4e-24
ENSRNOG00000003538	Adamts4	0.12	0.02	0.07	0.04	0.02	0.03	0.01	0	0.56	0.54	0.52	0.63	0.53	0.36	0.48	0.65	3.7839	1.43e-24
ENSRNOG00000050183	RT1-CE1	1.17	2.09	0.56	2.67	1.48	1.37	1.98	2.53	9.6	12.44	14.11	9.9	8.55	8.17	9.95	8.63	2.55426	1.53e-24
ENSRNOG00000017354	Zyx	4.52	5.69	5.99	7.64	5.82	5.04	5.63	6.84	19.71	18.29	19.09	16.98	15.91	17.3	14.29	13.81	1.52107	1.6e-24
ENSRNOG00000015514	Bcat1	0.09	0.15	0.05	0.02	0.1	0	0	0	1.32	1.75	1.69	0.94	1.55	1.55	1.29	0.73	4.72193	1.82e-24
ENSRNOG00000051238	Mphosph8	8.77	8.39	10.72	8.33	7.06	8.31	8.5	8.67	6.91	6.39	6.96	5.64	6.31	5.24	7.2	6.57	-0.424652	1.83e-24
ENSRNOG00000028585	Tceal8	20.92	20.24	22.21	19.2	17.56	17.76	20.89	20.8	47.47	44.01	42.86	44.03	43.39	36.64	43.19	37.39	1.08692	1.87e-24
ENSRNOG00000003400	Fmo4	5.08	4.63	4.27	5.26	5.16	4.39	9.23	7.1	2.46	2.32	2.13	2.61	2.77	2.54	2.28	2.59	-1.19557	1.87e-24
ENSRNOG00000009377	Nelfb	9.83	9.69	8.8	10.13	8.1	7.88	8.77	8.75	17.68	16.97	17.84	21.42	18.54	19.03	16.97	20.08	1.04569	1.93e-24
ENSRNOG00000039091	Pnpla8	34.54	32.14	34.56	31.26	32.5	35.33	23.65	24.55	20.5	22.11	18.44	21.94	22.49	20.61	18.7	24.88	-0.550689	1.96e-24
ENSRNOG00000016991	Arl2bp	9.62	10.2	8.99	8.79	9	8.23	8.25	8.46	17.81	18.82	15.57	19.15	18.54	18.04	18.28	16.71	0.998386	2.07e-24
ENSRNOG00000039560	LOC103690116	5.5	4.57	5.12	4.74	6.72	5.74	9.05	5.52	1.21	1.61	1.53	1.39	3.18	2.28	1.15	1.73	-1.73779	2.13e-24
ENSRNOG00000019316	Sh3bp4	2.56	2.22	1.81	1.74	1.8	1.81	1.29	1.1	7.23	6.06	7.44	7.24	6.23	10.25	5.46	6.38	1.97384	2.17e-24
ENSRNOG00000014689	Zbtb4	2.51	2.77	2.23	2.48	2.08	2.12	2.45	2.46	6.74	5.46	5.05	7.38	6.95	6.72	6.04	5.24	1.37619	2.35e-24
ENSRNOG00000052810	Cyp2c11	1031.61	937.07	1105.11	966.86	1497.62	981.72	2490.9	1699.35	191.14	218.39	168.44	178.3	417.6	224.61	237.22	266.93	-2.49292	2.45e-24
ENSRNOG00000038483	AABR07018323.1	2.45	1.41	1.9	2.86	1.67	2.83	1.79	2.38	10.53	9.35	10.67	16.83	12.68	9.77	9.86	8.51	2.35084	2.68e-24
ENSRNOG00000016596	Hspa4	22.04	24.42	26.78	25.97	23.27	22.96	24.7	27.81	46.63	49.36	51.27	49.06	48.4	50.9	46.58	49.74	0.985497	2.82e-24
ENSRNOG00000014481	Adtrp	300.44	321.89	335.97	342.66	331.3	295.98	203.42	244.98	210.27	208.85	195.06	210.45	199.83	211.36	200.14	231.3	-0.511444	2.84e-24
ENSRNOG00000053961	Med9	3.96	4.64	3.59	4.23	6.04	3.63	3.39	2.61	13.01	8.25	10.67	14.11	9.87	12.44	13.03	11.15	1.5278	2.96e-24
ENSRNOG00000012702	Nfya	2.53	2.5	2.68	2.25	2.3	2.53	2.05	1.88	5.81	4.97	5.68	5.17	4.6	4.94	5.44	5.63	1.17403	3.02e-24
ENSRNOG00000030334	Adck5	13.15	14.85	13.84	11.89	9.81	12.99	7.82	8.15	5.97	6.65	6.1	8.03	5.66	7.11	6.84	6.62	-0.804006	3.27e-24
ENSRNOG00000007541	Fhl3	0.56	0.87	0.76	0.52	0.64	0.97	0.51	0.6	2.82	3.76	2.94	4.03	2.38	2.71	3.28	2.68	2.17963	3.45e-24
ENSRNOG00000002728	Btc	0.12	0.24	0.27	0.47	0.64	0.24	0.49	0.41	4.18	1.96	3.1	2.62	3.95	3.96	2.46	2.2	3.08451	3.47e-24
ENSRNOG00000006570	Plekhg3	4.26	4.96	3.86	4.93	3.85	4.71	3.87	3.78	3.44	2.94	3.79	3.58	2.74	3.4	3.55	3.31	-0.355301	3.93e-24
ENSRNOG00000008933	Plbd1	49.71	52.48	42.53	51.7	48.03	43.61	48.81	62.57	38.31	38.78	41.31	33.93	35.09	33.16	43.66	38.21	-0.401282	3.94e-24
ENSRNOG00000014008	Mfsd2a	45.72	48.76	98.96	97.38	111.82	93.58	42.44	47.11	12.03	23.14	18.35	19.71	19.37	23.07	13.98	26.26	-1.90962	4.53e-24
ENSRNOG00000014837	Emilin2	0.4	0.3	0.29	0.77	0.55	0.33	0.21	0.21	2.72	2.84	3.78	2.61	2.87	2.07	2.46	1.72	2.78359	5.01e-24
ENSRNOG00000009719	C2cd2l	7.16	9.58	7.15	8.29	7.75	8.07	11.17	11.86	4.45	4.76	5.54	6.44	3.81	4.43	4.84	3.63	-0.906231	5.66e-24
ENSRNOG00000025115	Exph5	2.09	1.32	0.74	1.42	0.88	1.12	2.04	1.5	0.49	0.46	0.4	0.53	0.49	0.36	0.65	0.52	-1.51031	6.02e-24
ENSRNOG00000045843	Rusc2	5.96	7.43	4.39	5.75	5.31	4.67	8.19	6.5	2.68	3.17	3.53	3.04	2.97	3.97	3.69	2.52	-0.914581	7.41e-24
ENSRNOG00000021012	Rfx5	1.34	1.82	1.34	1.52	1.4	1.25	2.09	2.1	5.07	5.22	5.29	4.78	5.17	4.58	3.95	5.32	1.61457	8.25e-24
ENSRNOG00000014168	Xylb	75.27	78.03	63.02	76.18	67.25	66.47	44.64	45.56	38.71	36.95	41.66	43.84	38.46	45.46	38.28	44.6	-0.655025	8.46e-24
ENSRNOG00000052506	Ak3	72.37	62.33	65.79	67	68.81	76.18	78.48	65.89	56.46	56.13	50.9	62.92	55.92	60.17	53.91	61.44	-0.282414	9.12e-24
ENSRNOG00000017589	Gnat1	0.3	0.31	0.31	0.27	0.2	0.33	0.14	0.18	1.41	1.27	1.41	1.44	1.51	1.37	1.48	1.32	2.45815	9.59e-24
ENSRNOG00000015447	Calcoco1	6.73	5.97	5.22	5.49	5.14	5.99	4.03	3.78	2.73	3.52	2.86	3.32	3.4	3.5	3.56	3.04	-0.70774	9.96e-24
ENSRNOG00000005228	Gnptab	4.58	4.64	3.77	3.88	4.24	4.31	4.03	4.92	9.96	9.7	8.38	11.45	9.03	9.8	10.98	8.39	1.17658	1.09e-23
ENSRNOG00000005190	Nipal2	4.45	3.52	3.18	3.75	2.97	2.4	3.66	4.07	10.64	8.23	8.4	12.45	10.43	10.27	9.87	9.62	1.51295	1.1e-23
ENSRNOG00000020830	LOC108348128	1.3	2.37	2.9	0.54	2.45	2.41	1.77	1.69	11.36	10.92	9.75	12.64	10.72	9.5	7.45	14.53	2.49312	1.21e-23
ENSRNOG00000040287	Cyp1b1	0.06	0.27	0.17	0.13	0.1	0.29	0.08	0.07	1.53	1.4	1.26	0.91	1.54	1.61	1.75	1.43	3.28824	1.36e-23
ENSRNOG00000011431	Mfhas1	0.42	0.4	0.38	0.42	0.52	0.34	0.34	0.6	2.1	1.59	1.76	2.24	1.85	2.27	1.21	1.8	2.11548	1.36e-23
ENSRNOG00000016384	Pik3cb	12.07	10.78	9.44	9.12	8.85	9.63	8.19	7.96	8.2	7.37	7.29	7.55	7.72	7.99	7.51	8.04	-0.30219	1.38e-23
ENSRNOG00000052391	Sh3bp5	29.59	18.5	28.42	24.52	28.83	27.24	18.21	14.27	10.38	11.04	8.49	10.15	12.62	10.71	14.13	10.77	-1.10248	1.49e-23
ENSRNOG00000011008	Bet1	31.74	28.15	25.16	23.16	20.66	23.87	25.65	22.28	20.58	20.29	18.63	18.79	21.17	18.86	20.61	20.9	-0.328287	1.52e-23
ENSRNOG00000001299	Sun1	2.11	2.37	2.08	1.8	1.88	1.73	2.13	2.02	4.46	3.93	4.31	5.02	4.46	4.23	4.91	3.81	1.12385	1.64e-23
ENSRNOG00000004403	Slc25a32	9.83	9.19	13.99	13.91	26.15	16.49	10.14	10.98	4.29	3.92	4.92	4.53	5.81	4.23	4.27	5.53	-1.56143	1.77e-23
ENSRNOG00000001009	Bri3	30.26	25.99	27.93	34.1	31.36	35.41	26.26	29.76	19.58	21.61	19.52	25.26	19.26	23.27	20.19	15.88	-0.550751	1.89e-23
ENSRNOG00000047369	LOC100910057	15.44	13.34	13.67	17.55	14.37	15.65	8.89	10.01	8.52	5.3	5.29	6.94	6.99	5.66	3.68	7.22	-1.13486	1.98e-23
ENSRNOG00000049203	Pex5	23.12	23.13	20.95	22.66	18.01	17.95	14.78	18.54	14.53	16.83	16.56	18.47	14.75	17.41	15.44	17.19	-0.278749	1.98e-23
ENSRNOG00000049768	Adcy9	4.85	3.42	3.33	3.75	2.62	4.22	2.47	2.4	1.67	1.6	1.51	1.79	1.45	1.46	1.33	2.29	-1.0466	1.99e-23
ENSRNOG00000028129	Fktn	6.76	7.35	6.5	6.39	7.18	7.22	6.61	6.45	5.36	4.35	4.9	5.62	5.56	5.57	4.97	6.65	-0.341531	2e-23
ENSRNOG00000059801	Lima1	13.69	17.27	13.16	13.15	12.47	10.39	12	12.68	9.29	9.97	11.45	10.69	10.07	10.41	10.87	8.29	-0.37107	2.05e-23
ENSRNOG00000052990	Cers5	1.81	2.21	1.68	2.26	2.05	1.73	1.85	1.74	5.43	4.93	5.64	6.18	4.76	4.11	6.17	5.9	1.492	2.06e-23
ENSRNOG00000029698	Pim3	19.28	25.06	37.52	18.72	21.67	13.71	15.41	12.34	8.42	6.45	4.92	4.23	8.79	7.65	6.87	7.1	-1.58867	2.08e-23
ENSRNOG00000014251	Capn5	1.03	1.51	0.68	1.22	0.94	0.85	1.31	1.28	3.37	2.72	3.19	4.27	3.86	3.53	3.37	3.31	1.64686	2.16e-23
ENSRNOG00000013147	Cacna1d	1.48	1.66	1.02	1.13	1.23	1.31	1.02	0.96	0.53	0.37	0.51	0.8	0.7	0.55	0.79	0.6	-1.01627	2.44e-23
ENSRNOG00000036571	Ces2c	12.19	9.49	7.18	11.2	9.63	10.54	6.79	4.95	33.15	42.63	27.75	34.97	32.72	33.86	35.54	45.95	1.99342	2.49e-23
ENSRNOG00000013195	Ruvbl1	8.72	9.4	6.99	7.95	7.33	8.15	8.89	8.31	16.81	17.45	17.19	16.56	15.8	16.88	18.33	18.77	1.06763	2.57e-23
ENSRNOG00000008788	Mpp5	7.54	6.57	6.26	5.91	6.71	5.93	7.97	7.1	5.98	5.02	5.56	5.78	5.34	5.05	5.47	5.33	-0.310682	2.65e-23
ENSRNOG00000032745	Slc17a3	35.7	24.27	17.55	30.5	20.22	20.4	25.19	33.93	93.38	75.48	72.08	84.37	88.45	99.36	101.78	81.81	1.74564	3.01e-23
ENSRNOG00000004621	Rtn4	14.55	18.62	9.06	14.69	7.37	9.78	5.67	7.9	36.77	30.17	32.74	35.78	28.4	30.81	51.58	30.88	1.6609	3.13e-23
ENSRNOG00000010489	Samd4a	3.71	4.03	3.47	2.35	2.46	2.5	1.45	1.31	12.72	10.17	10.26	10.52	10.33	10.3	10.12	9.66	1.98226	3.3e-23
ENSRNOG00000019550	Slc11a2	6.9	6.67	6.69	7.33	5.7	6.48	8.32	8.19	18.24	18.05	18.89	18.75	17.87	16.33	17.55	27.12	1.44095	3.31e-23
ENSRNOG00000057451	Itga5	4.63	6.92	4.44	6.11	4.88	4.3	5.93	7.74	16.4	14.98	17.1	17.12	13.78	15.58	15.33	18.06	1.51369	3.32e-23
ENSRNOG00000009605	Tfe3	4.88	6.21	6.01	5.76	4.75	4.78	4.25	5.2	11.75	11.57	10.95	12.44	10.28	12.13	10.85	11.57	1.12952	3.34e-23
ENSRNOG00000011260	Cmbl	168.18	161.54	184.65	163.74	157.19	145.35	102.13	116.19	103.92	90.96	89.36	96.77	85.16	94.22	100.97	119.09	-0.619417	3.36e-23
ENSRNOG00000008810	Nsmf	2.36	2.52	1.69	0.88	2.12	1.9	1.46	1.76	6.4	6.34	6.17	6.52	5.44	5.81	5.57	6.42	1.7282	3.54e-23
ENSRNOG00000012862	Spsb4	2.31	2.88	1.79	2.97	2.29	3.53	2.03	3.79	9.93	12.46	10.15	9.04	7.17	10.18	10.04	9.75	1.86637	3.55e-23
ENSRNOG00000003745	Atf3	1.7	3.34	2.14	2.69	2.32	2.99	1.72	4.85	14.78	10.83	14.71	12.82	9.81	16.38	12.09	10.76	2.23203	3.91e-23
ENSRNOG00000028063	Tmem38b	18.35	15.49	22.86	18.91	21.34	19.26	24.91	22.26	11.62	12.31	15.05	12.71	14.21	12.89	13.87	14.64	-0.606581	4.75e-23
ENSRNOG00000022555	LOC497899	5.37	4.08	5.58	5.26	5.9	4.65	6.95	7.29	2.2	3.18	2.55	2.39	2.48	2.57	3.51	2.96	-1.04551	5.36e-23
ENSRNOG00000040289	Xkr9	16.51	15.93	15.75	14.69	12.49	11.29	10.98	9.96	7.69	7.55	8.54	10.99	9.08	9.09	7.9	7.7	-0.65066	5.41e-23
ENSRNOG00000020583	Fcgrt	97.32	99.62	105.75	100.17	97.6	97.85	74.05	75.44	70.24	81.24	75.8	79.23	72.79	75.77	73.31	77.97	-0.302502	5.74e-23
ENSRNOG00000008012	Abcb4	62.8	54.6	61.23	45.74	41.41	56.91	19.85	17.25	320.42	246.03	238.61	384.84	236.52	317.84	197.91	295.33	2.63666	5.83e-23
ENSRNOG00000003003	Tbc1d19	0.86	0.6	0.49	0.85	0.66	0.31	0.44	0.59	2.81	2.35	2.05	2.56	3.14	2.48	2.75	2.46	2.10154	6.58e-23
ENSRNOG00000036659	Fn3k	5.58	3.29	3.27	5.52	2.71	3.62	4.72	2.64	0.43	0.61	1.24	0.6	0.96	1.04	1.39	1.24	-2.06158	6.8e-23
ENSRNOG00000049504	AABR07009221.1	10.26	17.16	14.08	12.62	14.19	14.46	9.9	9.86	6.7	6.17	5.36	5.67	6.69	6.12	5	9.77	-0.993962	7.35e-23
ENSRNOG00000052968	Hnrnpa3	71.46	67.54	83.51	60.9	65.81	80.43	58.94	63.79	162.05	145.16	179.61	164.01	148.95	137.54	150.81	158.63	1.17445	7.35e-23
ENSRNOG00000000991	Arpc1b	20.28	25.31	24.93	30.2	23.42	24.55	17.63	18.92	58.24	62.09	59.11	67	59.04	54.22	61.34	49.63	1.34532	7.51e-23
ENSRNOG00000023079	Nras	9.09	8.44	11.11	11.34	7.68	10.65	7.98	9.36	22.25	21.56	22.25	22.12	20.05	22.18	20.7	20.34	1.18038	8.53e-23
ENSRNOG00000058053	Ube2n	17.38	22.6	22.52	20.63	16.76	18.69	21.92	23.58	46.6	44.44	47.44	44.82	44.44	38.69	44.83	42.69	1.10915	9.06e-23
ENSRNOG00000007478	Cry2	8.67	9.76	5.47	6.75	7.95	7.35	9.63	8.92	4.71	4.94	5.07	5.9	4.57	5.73	4.69	3.91	-0.706716	1.03e-22
ENSRNOG00000007359	Gca	0.35	0.42	0.55	0.19	0.07	0.26	0.16	0.39	1.72	1.38	2.11	2.01	1.71	1.66	2.36	1.82	2.62759	1.06e-22
ENSRNOG00000026243	Ap2a1	10.54	11.51	10.64	11.42	10.18	10.17	12.14	12.62	22.61	22.75	22.35	29.03	23.28	23.66	21.17	23.26	1.07614	1.07e-22
ENSRNOG00000011295	Anapc2	9.27	9.58	8.86	8.9	8.14	7.19	6.12	6.8	18.93	17.81	16.91	19.79	17	18.69	17.33	17.31	1.14836	1.07e-22
ENSRNOG00000050343	Jmy	1.64	1.43	1.11	1.76	1.46	1.63	1.02	1.06	0.49	0.5	0.53	0.81	0.51	0.61	0.69	0.77	-1.17806	1.08e-22
ENSRNOG00000059538	Clec2g	96.54	90.49	94.79	102.21	87.21	91.63	74.36	77.79	67.5	78.95	86.71	70.19	69.31	65.28	71.91	70.77	-0.300389	1.1e-22
ENSRNOG00000038001	Slc25a1	46.46	54.83	48.16	51.23	52.39	46.55	63.54	73.95	150.27	145.94	127.44	151.69	134.02	169.07	142.86	136.64	1.40548	1.23e-22
ENSRNOG00000015840	Hsd17b4	287.3	290.27	296.61	272.67	275.24	297.01	191.46	193.08	170.34	189.59	182.5	185.12	168.92	190.48	170.03	207.69	-0.522312	1.28e-22
ENSRNOG00000004280	Tcn2	31.7	28.45	35.24	38.92	30.45	33.31	37.64	39.19	28.07	26.52	30.17	28.66	24.18	24.73	28.62	26.18	-0.340348	1.29e-22
ENSRNOG00000006663	Usp2	10.03	10.47	19.49	21.89	32.22	25.01	29.58	28.28	5.08	6.34	6.9	6.5	7.41	7.09	5.27	5.36	-1.82495	1.32e-22
ENSRNOG00000005082	Irf6	12.38	13.72	12.59	10.95	12.23	10.17	12.31	10.21	23.16	26.02	23.26	26.28	25.34	27.91	23.91	25.03	1.08725	1.42e-22
ENSRNOG00000025327	Tert	4.13	4.71	3.33	3.02	4.28	3.29	3.06	3.29	1.8	2.03	2.53	2.21	2.1	2.58	2.52	2.5	-0.672038	1.42e-22
ENSRNOG00000025596	Ago4	1.86	2.38	1.8	1.77	1.82	1.77	1.7	1.38	0.96	0.85	0.97	0.9	0.86	1.44	1.1	1.14	-0.816851	1.46e-22
ENSRNOG00000002545	RGD1309748	12.97	11.5	13.71	10.97	12.74	11.67	9.89	9.52	9.72	8.32	8.37	9.27	9.56	9.72	9.37	8.89	-0.344527	1.47e-22
ENSRNOG00000020081	As3mt	83.34	78.49	87.26	89.52	84.35	82.43	92.31	84.52	53.54	68.29	65.26	54.38	55.12	60.58	56.92	80.61	-0.463683	1.55e-22
ENSRNOG00000020626	Snrnp25	30.57	28.52	30.34	26.46	29.43	32.87	35.8	43.67	20.91	24.36	23.89	21.08	18.47	19.43	20.58	18.9	-0.620274	1.56e-22
ENSRNOG00000002389	Morf4l2	49.82	52.69	55.96	51.98	48.4	52.35	69.77	63.99	124.53	129.35	125.75	129.91	129.88	121.77	122.38	133.19	1.19223	1.6e-22
ENSRNOG00000053145	Vwa8	19.93	26.68	24.52	23.13	20.87	22.59	11.11	10.81	7.07	8.22	7.61	7.31	6.04	9.63	7.96	10.82	-1.30388	1.61e-22
ENSRNOG00000001388	Sds	56.49	39.34	213.45	120.69	76.83	256.02	66.35	79.93	6.3	0.53	7.47	3.77	4.97	8.01	4.87	0.98	-4.62275	1.62e-22
ENSRNOG00000055295	Pecr	285.91	305.79	298.93	280.41	271.65	277.94	238.89	246.79	197.73	253.15	227.56	212.82	205.87	249.72	211.57	255.56	-0.282477	1.8e-22
ENSRNOG00000006403	Nectin1	5.92	6.26	4.79	4.87	4.95	4.77	3.91	3.9	12.96	11.48	11.71	11.72	11.04	13.62	10.96	10.95	1.2623	1.94e-22
ENSRNOG00000025695	Tns3	4.15	4.37	3.91	3.74	3.75	3.6	3.28	2.99	7.4	7.4	7.76	7.87	7.45	6.88	7.59	8.02	1.019	2.02e-22
ENSRNOG00000020635	Exosc5	9.85	10.61	12.2	11.25	10.52	10.77	12.98	11.68	8	8.48	7.93	8.88	7.39	8.35	8.01	10.1	-0.420507	2.09e-22
ENSRNOG00000048782	Wnt7a	0	0	0	0	0.02	0.04	0.04	0.02	1.46	1.16	1.68	0.83	1.04	1.34	1.08	1.07	6.33092	2.27e-22
ENSRNOG00000004725	Cela1	9.45	9.9	14.3	8.35	7.17	11.62	8.26	6.98	4.64	4.76	6.16	3.89	3.2	3.1	4.4	3.44	-1.17854	2.49e-22
ENSRNOG00000019943	Slc7a6	0.26	0.25	0.33	0.33	0.35	0.35	0.2	0.32	1.53	1.65	1.58	1.22	1.34	0.92	1.59	1.09	2.19189	2.61e-22
ENSRNOG00000022507	Twf1	12.93	16.38	16.66	13.78	13.81	15.43	14.2	17.06	30.94	27.61	31.55	30.08	31.77	29.69	29.96	31.92	1.018	2.65e-22
ENSRNOG00000000500	Scube3	0.16	0.08	0.18	0.12	0.15	0.12	0	0.21	1.19	1.88	1.1	1.5	1.15	0.83	1.56	2.66	3.54068	2.89e-22
ENSRNOG00000017319	Mertk	8.49	8.67	7.4	7.15	5.87	7.43	3.93	3.8	3.15	3.61	2.52	3.03	3.01	2.53	3.55	3.25	-1.09731	2.95e-22
ENSRNOG00000021117	Rps6ka4	3.26	4.29	3.47	3.38	3.4	3.2	3.34	3.53	7.28	7.13	7.25	8.45	7.18	7.33	6.91	6.52	1.05858	3.04e-22
ENSRNOG00000023850	Tbrg1	18.96	19.09	20.57	23.05	13.69	19.31	21.48	20.94	45.26	48.91	44.19	43.44	41.19	43.3	44.67	45.95	1.18397	3.74e-22
ENSRNOG00000011352	Furin	67.22	74	56.47	62.74	68.95	62.52	57.24	54.05	44.92	50.81	47.21	60.15	51.79	54.65	50.9	54.92	-0.276776	3.79e-22
ENSRNOG00000020456	Nucb2	24.54	22.54	24.02	22.51	22.46	22.07	22.76	18.62	12.9	16.2	21.17	13.74	14.94	17.16	15.14	16.12	-0.495119	3.95e-22
ENSRNOG00000009538	Etfdh	192.46	202.42	184.44	185.21	187.91	182.37	111.72	108.98	81.54	98.14	96.95	73.79	83.95	85.6	75.43	118.57	-0.9249	4.57e-22
ENSRNOG00000013517	Phtf2	6.71	5.5	4.73	5.22	5.39	5.64	5.55	5.24	3.97	4.07	4.92	4.41	3.95	4.58	4.73	4.87	-0.309029	5.04e-22
ENSRNOG00000014064	Ctsh	198.03	208.35	197.18	260.27	289.92	241.01	250.84	273.55	150.36	153.38	170.15	152.59	169.66	146.01	186.77	175.48	-0.557081	5.71e-22
ENSRNOG00000004327	Ddc	10.93	9.4	7.05	8.2	7.49	6.99	13.85	15.31	3.6	3.3	4.75	3.68	4.2	5.5	4.37	4.49	-1.22501	5.84e-22
ENSRNOG00000018659	Csf1	3.24	3.41	2.85	4.13	2.05	2.47	2.49	2.91	10.29	9.72	10.23	8.41	7.37	7.15	9.69	7.89	1.587	5.96e-22
ENSRNOG00000060410	Pcdh1	9.19	8.32	6.97	8.51	8.27	7.79	8.56	8.99	7.86	5.9	7.09	6.48	6.17	7.66	6.51	6.66	-0.293773	6.4e-22
ENSRNOG00000000841	Ddx39b	13.24	15.29	12.34	13.36	11.93	13.17	12.17	12.47	28.86	23.23	28.2	33.45	25.99	22.8	28.22	28.15	1.0741	7.19e-22
ENSRNOG00000016187	Tmem67	0.85	0.76	0.85	1.07	0.67	0.92	0.6	0.7	2.29	2.11	1.86	2.79	2.19	2.37	2.57	2.47	1.53853	7.19e-22
ENSRNOG00000019215	LOC100911730	0.52	1.04	0.76	1.49	0.23	0.33	0.11	0.3	7.93	5.21	5.02	5.06	5.32	3.86	6.66	5.02	3.20504	7.71e-22
ENSRNOG00000014900	Crem	17.51	18.36	33.69	16.89	16.75	15.16	23.9	23.27	16.43	9.14	11.69	10.52	10.14	10.19	15.52	7.79	-0.856511	7.87e-22
ENSRNOG00000000523	Ppil1	3.52	3.93	3.24	3.09	3.05	2.48	4.16	4.28	9.02	10.1	10.09	11.49	9.79	8.97	7.87	9.46	1.46843	8.55e-22
ENSRNOG00000020308	Ech1	474.4	501.82	496.36	439.2	380.86	519.92	77.68	76.5	32.9	50.71	45.34	41.19	33.04	35.55	32.69	63.32	-3.14777	8.81e-22
ENSRNOG00000012302	Gucy1a1	2.73	2.69	2.45	2.54	3.05	2.54	2.24	2.34	2.39	2.01	1.91	2.04	1.69	1.73	1.89	1.73	-0.41925	8.92e-22
ENSRNOG00000052690	AABR07042361.1	4.95	6.55	3.94	4.12	2.92	4.4	3.77	2.51	1.81	1.2	2.21	1.71	1.38	1.94	1.29	1.53	-1.34318	9.06e-22
ENSRNOG00000018179	Glt8d1	3.76	3.63	3.33	2.93	3.06	4.39	3.11	2.84	9.17	7.76	9.74	8.64	8.4	8.97	7.45	8.46	1.34237	9.09e-22
ENSRNOG00000036798	Dusp3	10.8	12.71	11.27	10.38	13.72	11.58	12.86	17.88	40.12	28.51	36.01	40.63	39.31	44.58	31.27	37.97	1.56004	9.41e-22
ENSRNOG00000008373	Colec11	30.92	28	28.55	33.22	32.72	24.28	27.4	23.67	22.07	22.31	18.48	22.82	15.4	14.77	20.86	18.94	-0.555529	9.5e-22
ENSRNOG00000022372	Kdm1a	4.43	5.41	4.67	4.33	3.8	4.28	4.06	4.58	10.14	8.66	10.22	9.71	10.2	11.14	10.35	8.33	1.14702	9.85e-22
ENSRNOG00000039504	LOC360919	52.29	37.78	39.17	36.41	36.25	49.97	35.4	34.43	22.67	28.4	28.82	23.19	26.72	24.58	29.96	30.29	-0.583864	1.05e-21
ENSRNOG00000017260	Cdr2	0.7	0.49	0.63	0.42	0.22	0.74	0.9	0.71	3.62	2.77	3.06	2.76	2.34	2.01	2.9	2.62	2.19863	1.06e-21
ENSRNOG00000020822	Atp8b2	0.53	0.5	0.42	0.67	0.58	0.62	0.57	0.59	2.19	1.75	2.34	2.75	1.67	1.58	2.53	1.44	1.85887	1.1e-21
ENSRNOG00000020450	Slc26a6	0.5	0.72	0.34	0.64	0.42	0.55	0.69	1.04	2.47	2.81	2.06	3.29	2.63	2.45	2.26	2.2	2.04136	1.1e-21
ENSRNOG00000040110	Foxn2	5.35	6.05	5.19	5.5	5.12	5.49	4.87	5.12	4.39	3.82	5.43	4.95	3.52	3.59	3.78	3.96	-0.352323	1.11e-21
ENSRNOG00000010676	Smarce1	20.57	18.28	17.67	18.46	16.97	17.09	16.41	17.98	30.91	30.46	33.25	32.63	29.93	30.08	32.43	35.88	0.833372	1.21e-21
ENSRNOG00000029535	Nrbp2	9.67	7.65	7.3	8.2	8.43	7.21	6.13	5.35	3.49	3.47	4.07	2.21	3.1	4.76	2.5	4.57	-1.08936	1.22e-21
ENSRNOG00000005341	Upp2	115.48	63.95	86.63	133.93	131.98	144.99	28.41	18.08	6.54	8.11	5.94	10.95	12.29	9.11	15.14	5.59	-3.29574	1.23e-21
ENSRNOG00000001964	Cd47	37.86	39.45	35.47	53.76	39.38	36.19	30.87	36.55	96.46	97.27	105.13	103.58	98.18	92.94	95.48	90.17	1.33193	1.3e-21
ENSRNOG00000025689	Abhd1	7.88	9.26	11.04	8.23	9.47	8.94	4.95	5.6	4.54	4.47	4.23	5.43	3.7	4.35	4.71	4.66	-0.85703	1.32e-21
ENSRNOG00000012363	Peli2	2.51	2.25	2.36	2.08	2.67	2.62	3.11	2.67	1.72	1.57	1.19	1.51	1.29	1.53	2	1.62	-0.70552	1.4e-21
ENSRNOG00000002461	Nid1	5.31	5.13	5.09	4.65	4.36	5.19	4.43	4.64	9.54	10.81	9.6	9.82	9.28	8.31	10.06	10.22	1.00074	1.46e-21
ENSRNOG00000006715	Ccr1	0.35	0.36	0.44	0.34	0.27	0.26	0.16	0.12	1.66	1.94	2.35	2.01	2.69	1.15	2.19	1.7	2.77014	1.49e-21
ENSRNOG00000017613	Tent4a	8.16	7.75	6.89	8.42	7.62	6.33	6.7	8.65	5.22	5.82	5.96	4.85	5.61	6.83	4.99	5.17	-0.445229	1.52e-21
ENSRNOG00000030187	Mmp12	0.16	0.57	0.45	0.39	0.64	0.4	0.27	0.19	2.01	2.27	2.74	2.91	3.8	3.01	2.43	1.69	2.76443	1.69e-21
ENSRNOG00000018616	Cdc42ep5	0.44	0.58	0.51	0.22	0.12	0.69	0.46	0.64	3.71	4.06	4.32	5.61	5.91	4.31	4.09	7.68	3.43886	1.75e-21
ENSRNOG00000017188	Cyp27a1	123.32	103.59	96.45	130.87	121.07	132.51	147.42	131.52	100.38	86.63	88.05	82.54	80.59	87.61	101.57	75.21	-0.490022	1.82e-21
ENSRNOG00000011677	Slc39a10	0.86	0.89	1.09	0.95	0.98	1.02	0.84	1.17	1.98	3.12	3.38	3.22	2.66	2.84	2.43	3.29	1.55506	1.84e-21
ENSRNOG00000026978	Oscp1	1.75	1.66	1.37	1.47	1.78	1.19	1.66	1.43	5.41	4.18	4.64	5.25	3.96	4.11	4.02	4.46	1.54937	1.91e-21
ENSRNOG00000050994	Cttn	13.03	11.23	10.97	11.15	11.22	10.99	11.85	10.93	30.32	29.11	30.44	34.21	20.62	20.56	30.1	27.43	1.28589	2.06e-21
ENSRNOG00000053498	Dnajc22	40.8	41.45	40.37	39.66	38.41	35.86	48.27	48.23	31.57	31.91	32.6	35.21	30.24	36.76	37.94	36.94	-0.28594	2.13e-21
ENSRNOG00000033529	Amy1a	228.38	248.16	246.34	262.99	294.39	186.32	337.66	344.43	173.32	161.38	188.63	144.41	162.34	146.56	182.41	157.25	-0.706956	2.16e-21
ENSRNOG00000020038	Chpf	1.3	0.64	1.61	1.26	0.91	1.11	1.37	0.67	4.61	3.42	3.95	4.91	3.87	4.04	4.11	3.67	1.87698	2.24e-21
ENSRNOG00000004442	Dglucy	1.79	1.54	1.37	1.81	1.63	1.74	1.2	1.51	1.31	0.83	0.98	0.96	1.07	1.07	1.08	1.13	-0.578674	2.26e-21
ENSRNOG00000030763	Dpp4	65.79	59.13	54.55	61.34	60.34	61.31	53.45	58.43	120.02	113.61	107.64	115.97	114.82	134.44	126.42	127.87	1.0183	2.33e-21
ENSRNOG00000002440	Ralb	3.99	4.43	3.43	4.68	3.42	3.61	3.08	4.07	9.31	8.29	8.9	10.34	8.1	7.95	8.06	9.33	1.19441	2.4e-21
ENSRNOG00000021137	Kctd15	0.31	0.38	0.27	0.14	0.03	0.11	0.24	0.07	1.34	0.96	1.55	1.48	1.2	1.51	1.42	1.23	2.78592	2.46e-21
ENSRNOG00000002191	LOC498368	13.2	13.65	13.34	14.86	14.79	12.48	14.01	14.43	8.88	11.41	12.89	11.84	9.58	11.54	11.24	11.82	-0.312321	2.49e-21
ENSRNOG00000002906	Nr1i2	38.2	37.17	39.81	46.25	47.52	52.98	54.47	53.57	28.01	32	27.43	31.32	27.88	30.14	30.82	37.16	-0.59604	2.53e-21
ENSRNOG00000011871	AABR07066180.1	15.78	15.24	14.04	13.59	11.49	12.13	9.2	8.8	8.78	8.11	8.94	9.75	7.88	7.64	8.49	8.54	-0.557528	2.59e-21
ENSRNOG00000008634	Cc2d1b	4.93	5.38	5.13	4.87	4.29	4.26	4.74	5.06	10.6	9.52	9.08	10.67	8.38	9.71	11.19	9.08	1.01688	2.6e-21
ENSRNOG00000002860	Ccdc181	1.07	0.98	0.95	0.85	0.5	0.88	0.98	0.82	3	3.41	2.79	2.85	2.94	2.85	2.41	2.93	1.72128	2.93e-21
ENSRNOG00000015077	Acsf3	6.3	6.76	5.02	5.92	4.49	5.76	5.71	5.61	12.33	12.16	10.87	13.68	13.42	12.93	11.56	13.81	1.14477	2.93e-21
ENSRNOG00000014598	Abhd13	6.39	6.31	6.79	6.87	6.1	7.11	8.53	9.06	4.96	5.39	5.79	5.36	5.22	5.35	5.19	5.12	-0.431622	3.05e-21
ENSRNOG00000051952	Tes	0.77	0.92	0.74	2.2	1.13	0.76	0.9	1.09	6.24	6.17	5.54	5.92	5.37	4.18	6.01	3.44	2.33274	3.14e-21
ENSRNOG00000008807	Rp1	0.02	0.02	0	0.01	0.07	0.01	0	0	0.35	0.39	0.35	0.38	0.41	0.32	0.3	0.22	4.38702	3.3e-21
ENSRNOG00000017981	Mcm10	3.35	3.38	5.41	5.51	4.14	5.72	3.12	3.67	1.73	1.43	2.75	1.66	1.7	1.19	2.39	1.79	-1.22829	3.31e-21
ENSRNOG00000015551	Fuca2	11.59	10.03	8.43	11.04	8.76	10.29	9.16	8.16	6.93	6.27	7.36	8.15	7.52	5.21	7.49	7.36	-0.460573	3.37e-21
ENSRNOG00000047499	Rbm15	2.27	2.3	2.5	2.14	2.05	2.41	2.15	2.59	1.92	1.93	1.59	1.61	1.48	1.58	1.25	1.53	-0.514237	3.43e-21
ENSRNOG00000016010	Mul1	4.57	4.39	4.11	4.25	4.43	4.6	5.53	4.7	3.32	3.3	3.88	3.58	4.01	3.66	3.09	3.27	-0.379972	3.45e-21
ENSRNOG00000056438	AC112624.1	7.05	11.12	11.32	8.9	8.5	10.51	7.23	7.15	5.47	4.09	4.41	5.37	5.63	4.05	4.17	6.73	-0.84647	3.48e-21
ENSRNOG00000002538	Epb41l5	6.27	4.9	6.39	5.37	4.2	5.71	6.81	7.68	13.82	13.95	16.26	16.73	15.94	16.1	15.25	15.84	1.38823	3.48e-21
ENSRNOG00000001973	Ugt2a3	38.12	30.19	27.19	48.14	24.8	20.5	32.04	37.98	8.53	13.35	17.03	14.53	12.57	13.45	10.56	20.06	-1.23418	3.86e-21
ENSRNOG00000006941	Thumpd3	6.57	6.47	7.34	6.7	7.02	6.22	5.84	7.23	13.32	13.17	14.38	15.01	12.42	14.22	12.44	14.17	1.03141	4.01e-21
ENSRNOG00000011976	Nudt7	24.3	24.59	25.01	20.78	20.9	19.89	13.27	11.99	8.32	8.15	11.2	9.63	8.75	9.93	8.59	13.5	-1.0418	4.56e-21
ENSRNOG00000001135	Wsb2	18.72	20.44	16.61	17.59	17.46	17.8	15.5	16.33	31.86	32.51	30.31	36.4	31.84	35.14	33.73	33.79	0.91909	4.76e-21
ENSRNOG00000004657	Sec23a	24.2	26.2	28.97	24.92	24.4	29.97	32.01	31.19	23.6	21.35	21.04	24.39	21.27	23.05	24.19	24.21	-0.277018	5.16e-21
ENSRNOG00000008816	Gpnmb	7.79	8.15	8.31	19.45	13.56	10.44	8.94	6.52	47.88	58.74	55.9	77.48	67.49	36.65	77.23	36.63	2.46139	5.5e-21
ENSRNOG00000002662	Pbdc1	2.94	3.64	3.67	3.65	3.23	3.13	3.56	3.81	8.58	6.87	9.53	8.14	8.8	7.85	7.87	8.93	1.26864	5.58e-21
ENSRNOG00000053410	Adcy10	2.63	2.08	4.78	2.01	2.37	2.79	0.6	0.27	0.19	0.17	0.09	0.2	0.21	0.17	0.18	0.12	-3.72033	6.05e-21
ENSRNOG00000053691	Lama5	0.26	0.19	0.16	0.22	0.24	0.29	0.17	0.14	0.8	0.6	0.95	1.02	0.64	0.73	0.87	0.65	1.90631	6.62e-21
ENSRNOG00000001288	Gpr146	25.42	17.48	29.42	23.57	23.2	27.25	18.29	20.77	13.97	14.16	14.92	16.89	16.57	12.87	14.99	10.58	-0.689635	6.74e-21
ENSRNOG00000010833	Mthfd2	0.51	0.65	0.33	0.53	0.43	0.67	0.5	0.71	3.2	2.63	2.38	2.77	2.54	4.42	2.88	1.63	2.37428	6.79e-21
ENSRNOG00000008673	Arpc3	41.65	44.42	39.52	41.16	39.65	39.39	36.14	39.93	71.92	66.34	74.76	75.65	77.73	68.03	74.46	68.7	0.843612	6.9e-21
ENSRNOG00000013538	Capza1	11.01	11.89	14.85	13.53	11.46	11.38	11.82	14.51	25.84	24.7	27.15	28.08	24.43	24.22	26.98	24.65	1.03652	7.62e-21
ENSRNOG00000010580	Acot7	22.98	23.57	22.87	19.99	20.12	25.24	13.47	13.95	13.3	12.05	12.01	13.08	9.34	13.23	12.76	12.99	-0.715686	8.52e-21
ENSRNOG00000005888	Fsip1	0.21	0.07	0.04	0.03	0.11	0.22	0.25	0.27	1.42	1.16	1.33	1.28	1.74	1.39	1.37	1.31	3.1964	8.82e-21
ENSRNOG00000033402	Gsta6	8.44	6.04	6.62	7.37	4.48	6.09	3.76	3.84	2.26	2.72	2.49	2.05	1.84	2.45	3.36	3.26	-1.19088	9.09e-21
ENSRNOG00000002469	Trim7	0.11	0.04	0	0.04	0	0.04	0.12	0.11	1.54	1.43	1.31	1.83	1.17	1.44	1.11	1.42	4.61215	9.37e-21
ENSRNOG00000058316	LOC686087	5.81	4.86	6.37	4.93	6.42	5.52	9.03	8.53	3.48	3.72	3.67	3.49	3.61	2.9	3.64	3.33	-0.886573	9.57e-21
ENSRNOG00000056033	AC111632.2	3.41	5.74	4.54	3.82	4.96	4.42	3.4	3.73	2.63	1.93	1.78	2.26	2.67	1.87	1.42	2.9	-0.96233	9.82e-21
ENSRNOG00000025730	Armcx3	4.6	3.87	5.21	4.47	4.88	4.25	3.84	3.73	11.55	10.25	10.32	9.75	11.37	10.98	10.6	8.82	1.26303	9.92e-21
ENSRNOG00000017737	Dgkz	14.72	15.24	12.51	11.5	11.38	12.28	12.73	11.52	23.42	23.23	22.91	27.38	24.04	24.17	24.5	23.6	0.923598	1.02e-20
ENSRNOG00000007197	Nr1h4	21.89	26.72	23.13	20.36	17.24	13.99	24.96	27.13	15.4	14.45	14.25	16.64	13.1	11.66	14.01	12.02	-0.653381	1.05e-20
ENSRNOG00000059016	Tspan12	59.25	63.56	57.8	54.52	39.52	49.33	47.73	42.81	41.59	41.93	41.9	37.7	43.87	36.32	44.62	37.05	-0.351091	1.07e-20
ENSRNOG00000058186	Errfi1	307.63	372.78	401.31	395.46	430.36	390.26	317.97	318.62	158.6	215.11	81.39	144.96	196.01	129.76	69.95	140.85	-1.3683	1.12e-20
ENSRNOG00000055391	Eif4ebp2	39.85	35.07	33.76	40.05	39.22	39.67	32.54	33.92	28.66	27.85	23.19	34.07	25.11	30.22	27.83	33.61	-0.351192	1.17e-20
ENSRNOG00000018000	Ranbp10	11.57	10.09	9.69	13.33	9.28	10.84	7.56	7.15	6.34	6.47	6.68	7.05	6.54	6.91	6.7	7.59	-0.550716	1.18e-20
ENSRNOG00000055259	Phldb3	0.55	0.69	0.84	0.78	0.66	0.66	1.04	0.47	3.01	2.69	3.14	2.27	2.42	3.68	2.54	3.15	2.00885	1.18e-20
ENSRNOG00000011016	Slc7a2	73.16	84.59	109.25	129.74	129.57	152.41	77.07	96.23	41.61	33.26	31.06	37.83	43.11	64.09	50.59	56.38	-1.25121	1.19e-20
ENSRNOG00000005045	Ppp2r5e	11.46	12.08	14.67	14.31	14.07	13.34	13.93	16.74	11.49	9.23	11.16	12.38	11.78	12.11	11.32	10.54	-0.297194	1.22e-20
ENSRNOG00000001062	Kmt5a	5.8	6.76	6.51	6.72	4.69	7.18	4.57	4.89	14.18	13.99	15.94	15.95	15.51	14.55	13.04	13.17	1.30381	1.27e-20
ENSRNOG00000010488	Zmiz1	2.45	3.13	3.13	2.92	3.09	2.82	3.07	3.23	6.2	6.82	6.97	8.26	8.73	9.81	6.88	7.42	1.35755	1.32e-20
ENSRNOG00000058461	Sfpq	12.94	12.98	15.55	13.42	11.58	15.17	11.34	13.15	29.96	27.26	30.8	25.81	27.12	26.04	29.08	25.83	1.06408	1.32e-20
ENSRNOG00000009411	Chn2	17.56	14.67	13.58	18.71	16.27	12.07	13.45	13.28	10.77	11	9.76	14.09	10.58	11.86	11.88	11.9	-0.380902	1.37e-20
ENSRNOG00000048812	Gpx1	498.85	499	388.29	464.35	403.38	362.18	433.45	477.47	378.71	345.29	305.69	332.11	355.69	417.47	382.6	365.69	-0.290733	1.42e-20
ENSRNOG00000011714	Sat2	6.92	8.49	7.98	8.43	6.72	7.19	4.46	3.99	2.99	2.58	2.86	3.29	1.13	2.32	2.04	3.48	-1.38883	1.45e-20
ENSRNOG00000017824	Ncoa5	2.37	2.61	3.24	2.14	2.24	2.12	2.08	2.53	6.15	5.41	5.96	5.62	5.24	6.78	5.88	5.14	1.25643	1.47e-20
ENSRNOG00000014361	Edn1	0.13	0	0.1	0.17	0	0	0.09	0.04	1.82	1.68	1.79	1.89	1.49	2.82	1.86	0.97	4.7559	1.48e-20
ENSRNOG00000014744	Pacs2	3.56	3.76	3.15	3.51	2.81	3.19	2.8	2.54	6.65	6.39	6.48	7.56	5.97	7.49	7.28	6.82	1.10968	1.48e-20
ENSRNOG00000009954	Cacul1	17.5	15.98	19.83	16.96	17.61	17.33	20.92	18.82	38.89	37.33	41.94	38.92	41.32	41.1	36.67	36.47	1.10895	1.69e-20
ENSRNOG00000010497	RGD1305807	14.25	13.11	22.18	15.1	14.81	21.53	24.77	18.62	68.01	49.22	59.15	50.87	63.98	63.23	72.24	54.82	1.73782	1.71e-20
ENSRNOG00000046629	AABR07048419.2	1.07	1.02	2.87	1.62	2.77	1.58	1.49	2.16	0.3	0.5	0.36	0.56	0.55	0.17	0.29	0.42	-2.21057	1.83e-20
ENSRNOG00000020698	Rnd2	23.34	19.88	24.42	24.14	25.42	30.66	29.18	29.6	12.48	17.23	17.52	17.04	18.68	12.44	12.33	16.08	-0.739108	1.84e-20
ENSRNOG00000055846	AABR07013065.1	5.12	5.93	4.54	5.35	4.08	4.25	3.77	3.23	2.43	2.89	2.67	3.55	2.54	2.65	2.04	2.63	-0.761166	1.86e-20
ENSRNOG00000028341	Alkbh5	8.98	9.33	9.92	9.3	9.06	9.49	11.06	11.43	7.51	7.54	8.09	8	7.55	9.15	8.28	9.02	-0.270435	1.97e-20
ENSRNOG00000005290	Ywhae	112.57	115.41	107.5	104.56	101.2	105.4	106.9	107.85	168.75	176.7	166.46	191.6	169.67	177.34	176.16	175.47	0.702902	2.05e-20
ENSRNOG00000007713	Tmcc3	1.97	2.24	1.82	2.07	1.96	1.62	4.33	4.19	11.51	11.06	13.88	12.85	9.78	11.97	11.08	12.81	2.23266	2.09e-20
ENSRNOG00000049604	Mvk	2.75	2.8	2.15	2.14	2.46	2.48	5.6	5.41	12.61	21.02	15.73	21.69	13.67	17.92	17.59	13.71	2.3767	2.25e-20
ENSRNOG00000016239	Zadh2	16	13.29	10.7	13.1	12.14	13.21	13.04	11.79	9.68	11.53	10.63	10.16	10.61	10.3	10.61	11.54	-0.279868	2.33e-20
ENSRNOG00000023538	Aldh5a1	10.71	13.43	9.92	10.95	10.25	13.43	11.67	11.52	10.05	7.9	7.04	10.56	9.49	8.62	9.55	8.18	-0.364029	2.39e-20
ENSRNOG00000019924	Thop1	2.91	3.38	2.4	2.48	2.88	2.75	3.72	3.98	7.68	6.82	8.06	8.88	8.51	7.3	7.76	7.96	1.36188	2.53e-20
ENSRNOG00000011817	Rpl22l1	17.92	22.02	21.38	16.47	15.17	14.36	18.79	20.87	40.97	40.88	39.13	52.07	42.32	40.72	44.64	51.48	1.26082	2.54e-20
ENSRNOG00000008961	Mapre3	7.17	5.82	6.18	6.16	4.91	6.14	4.52	5.01	4.41	4.38	3.39	4.23	3.38	4.54	4.02	4.18	-0.497038	2.65e-20
ENSRNOG00000016486	Nop58	4.7	5.88	8.14	6.19	3.16	5.78	6.8	6.76	21.98	20.12	22.86	18.65	18.9	15.6	18.34	16.51	1.68989	2.83e-20
ENSRNOG00000060168	Prkx	2.1	2.74	1.99	2.59	2.52	2.59	3.26	3.38	7.44	6.04	6.32	7	6.56	7.41	7.51	6.77	1.37872	2.86e-20
ENSRNOG00000036696	Hgs	5.06	6.76	7.1	7.26	5.6	6.49	5.98	6.88	14.13	13	13.55	13.5	13.07	15.17	12.95	12.66	1.07919	2.99e-20
ENSRNOG00000058750	Vkorc1l1	12.05	10.67	14.35	11.38	13.13	14.84	10.97	12.75	8.82	8.93	7.73	8.75	7.45	5.73	10.03	6.23	-0.653333	3.15e-20
ENSRNOG00000006859	Insig1	38.42	35.71	69.34	84.67	109.54	71.6	49.16	88.78	334.37	332.55	341.28	379.05	269.82	394.55	292.24	324.22	2.28561	3.25e-20
ENSRNOG00000026248	Nmt2	1.16	1.24	1.16	1.24	1.88	0.78	1.08	1.21	3.82	4.29	4.7	4.27	4.88	5.4	4.87	3.14	1.85905	3.3e-20
ENSRNOG00000054780	AC132740.1	5.56	8.59	5.5	6.24	6.38	7.9	6.11	4.63	3.63	2.77	3.62	3.72	3.69	3.45	3.57	4.99	-0.790171	3.33e-20
ENSRNOG00000000588	Slc16a10	5.81	5.92	6.1	9.9	10.17	14.13	5.61	5.91	3.07	2.54	2.54	2.88	2.55	2.01	4.52	2.71	-1.47759	3.34e-20
ENSRNOG00000018342	Ctif	3.62	5.39	4.39	3.71	4.8	4.25	8.8	7.04	2.33	2.25	3.26	2.83	1.82	2.29	2.54	2.01	-1.11955	3.37e-20
ENSRNOG00000030580	LOC317588	2.77	4.6	3.18	2.61	5.13	3.12	3.14	4.37	1.84	1.9	1.95	1.52	1.62	1.68	1.07	1.95	-1.09591	3.44e-20
ENSRNOG00000011861	Aadat	100.63	98.89	108.95	90.64	105.08	87.16	129.65	121.22	81.7	78.36	81.85	80.78	81.16	76.65	93.19	83.25	-0.358436	3.51e-20
ENSRNOG00000008812	Tmem214	9.03	10.89	9.24	10.14	8.41	9.1	11.77	10.48	21.63	18.39	20.04	19.68	20.33	19.71	20.45	19.42	1.01389	3.53e-20
ENSRNOG00000015437	Tmem14c	114.71	120.61	134.49	119.96	127.62	118.43	79.13	80.7	65.64	75.14	77.59	83.87	63.56	65.45	63.23	88.17	-0.620306	3.7e-20
ENSRNOG00000010695	Pdgfc	6.02	4.25	5.48	5.13	4.56	5.31	3.99	3.51	3.59	2.06	3.12	3.1	2.85	2.52	2.34	2.78	-0.77454	3.91e-20
ENSRNOG00000029038	Gemin8	5.54	6.88	5.11	3.68	3.67	5.9	2.87	4.25	15.27	12.75	14.21	17.5	12.97	15.38	13.07	17.05	1.64096	4e-20
ENSRNOG00000001376	Mettl7a	53.64	39.62	45.19	41.43	41.92	50.87	40.87	33.14	34.91	23.63	32.75	32.72	31.98	31.39	32.04	33.52	-0.454809	4.11e-20
ENSRNOG00000008822	Fkbp1a	44.19	41.87	40.97	42.21	40.11	42.46	44.12	41.35	82.1	76.54	71	84.69	83.15	80.06	71.06	77.97	0.893529	4.29e-20
ENSRNOG00000007839	Slc16a7	30.13	28.19	27.96	29.99	29.71	29.67	23.14	23.73	22.63	21.25	19.98	20.55	24.11	23.98	22.94	25.16	-0.301137	4.32e-20
ENSRNOG00000000921	Ubl3	29.39	31.8	28.95	29.52	31.22	29.89	34.49	38.95	72.48	67.06	67.32	68.5	71.13	75.44	59.73	71.99	1.12295	4.35e-20
ENSRNOG00000017078	Selenon	3.34	3.29	3.28	3.5	2.87	2.46	2.69	3.36	7.75	7.75	6.53	9.47	8.08	6.97	9.32	7.51	1.35427	4.47e-20
ENSRNOG00000017531	Akr1c3	3.65	4.28	5.04	6.6	4.33	5.68	7.47	9.02	1.5	1.11	1.87	1.16	2.47	0.83	1.56	2.67	-1.80657	4.53e-20
ENSRNOG00000010277	Idh3a	8.18	7.57	7.44	6.42	6.44	7.1	10.2	9.32	18.22	18.68	20.63	23.23	18.25	18.76	18.58	17.98	1.30017	4.62e-20
ENSRNOG00000012729	Mfsd8	7.06	10.47	12.22	6.26	7.73	6.72	9.39	8.89	4.93	5.33	5.36	4.09	5.35	4.51	5.07	5.37	-0.780789	5.27e-20
ENSRNOG00000006807	Aldob	1556.85	1625.81	1600.83	1561.83	1635.71	1582.19	2463.9	2319.67	1034.5	1251.77	1161.16	1131.27	1103.48	1248.6	1193.87	1251.72	-0.613627	5.28e-20
ENSRNOG00000002278	Tec	9.45	8.85	6.71	7.28	7.72	7.32	5.73	6.16	5.42	4.52	5.05	4.16	3.98	4.43	4.73	6.38	-0.61487	5.3e-20
ENSRNOG00000012088	LOC100364265	1.07	2.5	1.7	1.84	1.38	1.45	1.42	1.74	0.94	0.61	0.76	0.73	0.61	0.82	0.82	0.59	-1.15568	5.67e-20
ENSRNOG00000018669	Jak3	1.06	1.61	1.11	1.98	1.46	1.68	0.78	1.11	4.83	5.22	4.38	6.43	4.55	4.43	5.01	3.7	1.83704	5.76e-20
ENSRNOG00000049918	Lrg1	8.63	10.05	8.77	7.94	6.74	8.09	6.73	8.07	4.88	5.72	5.92	6.1	5.75	7.08	6.57	6.93	-0.409575	5.84e-20
ENSRNOG00000016847	Bace1	2.67	4.02	2.93	2.59	3.3	2.45	3.12	3.59	1.91	1.92	1.9	2.3	1.76	1.7	2.35	2.14	-0.62649	6.07e-20
ENSRNOG00000002240	Slc49a4	9.17	9.25	8.56	9.74	11.68	10.79	10.73	11.14	8.36	6.89	6.82	7.9	7.85	8.78	7.51	7.58	-0.393954	6.45e-20
ENSRNOG00000059015	Triobp	5.93	7.71	4.89	5.99	4.99	4.06	4.17	4.51	14.8	12.89	14.09	15.28	14.11	14.28	11.68	11.75	1.36572	6.58e-20
ENSRNOG00000031032	Hmgn3	1.89	1.68	2.02	1.6	1.91	2.81	1.37	1.24	9.69	6.26	5.93	10.64	9.03	6.49	8.22	6.14	2.1035	6.62e-20
ENSRNOG00000005905	Pde4b	1.08	3.92	1.01	3.62	2.42	2.37	1.61	2.71	13.04	12.27	17.46	12.6	8.13	13.25	13.63	17.5	2.52523	6.64e-20
ENSRNOG00000009585	Tcf20	3.69	4.15	3.47	4.11	3.66	3.59	3.67	3.86	6.53	6.84	7.46	6.95	7.22	7.23	7.43	6.72	0.900635	6.83e-20
ENSRNOG00000018567	Slc20a1	8.55	11.88	10.11	12.18	11.54	13.22	9.92	9.42	24.72	48.9	29.31	32.36	34.71	44.58	32.52	46.62	1.75834	7.11e-20
ENSRNOG00000019500	Cyp1a1	0.75	0.48	0.41	1.11	2.09	3.53	3.42	2.37	43.84	91.51	7.55	56.64	124.92	68.1	76.93	90.06	5.30437	7.26e-20
ENSRNOG00000018561	Pprc1	1.12	1.2	1.59	1.34	0.83	1.49	1.07	1.33	4.52	2.98	3.66	3.34	3.43	3.27	3.3	3.01	1.46429	8.05e-20
ENSRNOG00000019142	Fas	5.07	3.76	2.66	3.5	2.04	2.26	1.61	2.02	12.15	11.05	11.48	10.3	11.14	10.08	11.23	14.21	1.99937	8.08e-20
ENSRNOG00000013704	Cps1	661.22	520.13	666.94	709.14	556.96	883.71	989.16	899.35	507.28	246.43	338.03	311.9	307.79	371.44	433.98	419.17	-1.00358	8.41e-20
ENSRNOG00000001713	LOC100360218	24.52	23.12	18.16	22.62	19.18	21.92	20.93	26.7	45.93	55.73	45.58	45.99	50.24	46.14	48.69	49.11	1.12889	8.84e-20
ENSRNOG00000033076	Thnsl1	1.2	1.54	1.64	1.38	1.71	1.17	2.06	2.18	4.73	4.09	5.76	5.51	6.31	5.32	4.85	4.61	1.67681	9.57e-20
ENSRNOG00000047045	LOC108348111	12.12	14.36	14.76	12.58	12.64	12.89	12.82	13.84	35.65	30.57	26.51	34.49	32.56	34.14	27.12	43.79	1.32087	9.69e-20
ENSRNOG00000014289	Arpc2	92.21	89.94	92.2	85.55	88.87	92.26	83.4	91.58	157.48	154.22	147.71	161.97	161.97	151.12	158.12	138.33	0.781685	9.87e-20
ENSRNOG00000053272	Chi3l1	0.51	0.5	0.44	0.41	0.38	0.23	0.2	0.28	2.16	3.58	1.5	1.71	2.2	2.17	2.59	1.99	2.60117	9.88e-20
ENSRNOG00000004786	Cyp4f1	225.73	223.95	207.47	221.74	258.19	180.37	272.66	258.34	170.36	160.98	185	186.34	174.36	190.75	192.61	147.01	-0.393273	1.02e-19
ENSRNOG00000018651	Agtpbp1	0.4	0.5	0.71	0.67	0.42	0.42	0.45	0.81	2.12	1.51	2.11	2.43	2.02	1.86	1.76	1.51	1.80641	1.08e-19
ENSRNOG00000002810	Gfpt2	0.18	0.32	0.29	0.37	0.23	0.18	0.18	0.19	1.16	1.49	1.02	1.19	0.95	1.68	1.2	1.05	2.32787	1.11e-19
ENSRNOG00000020897	Prpf19	37.33	39.97	36.91	35.62	29.78	39.66	40.65	41.13	76.72	70.5	74.16	68.86	71.82	79.7	78.69	72.98	0.979075	1.22e-19
ENSRNOG00000053229	AABR07007905.2	5.65	9.75	6.4	7.04	6.63	7.61	6.01	6.97	4.49	4.54	3.87	5.42	5.15	3.72	4.51	4.9	-0.615128	1.23e-19
ENSRNOG00000016011	Plekhg1	0.42	0.48	0.51	0.48	0.51	0.56	0.5	0.53	1.18	1.13	1.23	1.56	1.48	1.53	1.45	1.29	1.44323	1.3e-19
ENSRNOG00000002864	Nacc1	4.85	6.6	6.08	6.13	5.44	6.1	6.73	8.03	14.36	13.14	15.9	19.87	14.93	13.64	14.92	13.87	1.27174	1.36e-19
ENSRNOG00000018051	Farp2	7.08	8.59	6.63	9.54	6.76	6.76	7.72	8.07	5.55	5.19	6.87	4.46	4.97	5.66	5.35	3.89	-0.544026	1.37e-19
ENSRNOG00000024533	Eogt	1.52	1.86	1.44	1.62	1.81	1.95	2.02	2.13	4.57	3.76	4.7	4.09	5.4	4.63	4.36	4.11	1.31164	1.41e-19
ENSRNOG00000001216	Trpm2	3.12	1.95	1	1.97	1.04	2.13	2.74	2.58	8.73	6.51	12.72	9.26	13.49	14.59	11.09	9.6	2.37908	1.47e-19
ENSRNOG00000032798	Slco3a1	0.86	0.77	0.64	0.83	0.44	0.62	0.6	0.84	2.72	3.97	2.29	4.07	2.66	2.66	2.84	2.31	2.07039	1.64e-19
ENSRNOG00000017680	Dennd2d	1.09	1.19	1.22	1.53	0.99	0.72	0.57	0.84	3.95	2.73	3.95	3.46	2.94	3.48	4.26	3.84	1.81165	1.67e-19
ENSRNOG00000020075	Eef1g	109.76	104.37	101.35	98.04	95.4	101.67	107.17	106.51	184.07	177.96	165.6	219.14	180.19	183.89	191.33	188.84	0.855111	1.69e-19
ENSRNOG00000013090	Gadd45g	17.93	5.27	8.08	22.59	8.26	10.74	32.46	26.16	3.3	2.48	2.66	1.83	1.9	1.48	1.8	3.03	-2.83092	1.72e-19
ENSRNOG00000019073	Ikbkb	6.92	7.77	6.22	8.24	7.16	6.43	7.99	7.91	14.94	14.47	15.16	15.73	15.27	18.64	15.33	15.82	1.09612	1.84e-19
ENSRNOG00000010537	Dis3l	7.41	7.27	6.79	6.01	5.84	6.13	5.61	6.53	12.16	11.19	11.32	12.74	12.27	12.83	12.86	12.28	0.920529	1.84e-19
ENSRNOG00000018996	Phf7	4.05	4.6	3.65	3.24	3.98	4.35	4.31	4.72	2.56	2.73	2.9	3.12	2.76	3.37	2.93	3.01	-0.492813	1.9e-19
ENSRNOG00000019651	Slc12a4	5.03	4.69	4.64	4.77	4.8	5.11	5.15	4.69	10.02	8.77	9.5	9.14	9.93	10.65	9.36	9.76	0.988264	1.97e-19
ENSRNOG00000001409	Gnb2	34.52	36.88	34.58	35.32	29.71	31.08	30.02	28.44	59.37	57.32	55.86	65.11	55.38	63.7	59.78	56.74	0.861073	2.03e-19
ENSRNOG00000056651	LOC103690068	6.62	3.28	6.79	6.88	3.96	6.47	3.33	7.37	20.92	18.74	16.99	22.47	16.28	18.04	20.29	21.79	1.79875	2.04e-19
ENSRNOG00000025608	Lrat	9.76	8.61	9.22	8.72	10.32	9.47	13.94	11.86	7.82	6.79	6.6	7.37	6.75	4.86	5.63	4.35	-0.707039	2.22e-19
ENSRNOG00000015205	Cyb5a	927.69	815.49	908.79	861.99	822.48	934.29	779.27	745.09	587.93	702.4	520.29	620.47	631.87	662.72	657.53	835.66	-0.380755	2.33e-19
ENSRNOG00000007332	Sstr3	0.02	0.03	0.03	0.03	0.07	0	0	0.01	0.56	0.43	0.37	0.49	0.52	0.67	0.59	0.56	4.46288	2.41e-19
ENSRNOG00000028616	Pck1	1291.35	1191.35	1168.23	1374.72	1323.77	1342.17	744.09	713.61	236.19	483.15	305.72	407.65	481.73	590.38	511.18	645.4	-1.32126	2.48e-19
ENSRNOG00000052062	Tut4	8.56	8.33	6.8	9.83	7.18	7.51	8.48	8.13	6.3	6.71	7.62	6.72	6.08	7.26	5.76	6.64	-0.287999	2.63e-19
ENSRNOG00000030547	Dpp6	0.25	0.35	0.44	0.28	0.84	0.25	0.72	0.58	0.03	0	0.08	0.03	0.09	0.05	0	0.04	-3.53528	2.68e-19
ENSRNOG00000018131	Slc16a4	39.58	37.34	47.35	34.65	45.42	30.37	19.11	28.38	21.86	15.43	19.2	13.61	18.29	15.15	20.82	12.34	-1.0457	2.68e-19
ENSRNOG00000000459	Psmb9	11.26	18.32	14.6	31	10.92	12.7	10.82	12.62	71.26	69.51	89.37	70.56	52.28	50.39	72.15	55.61	2.11935	2.7e-19
ENSRNOG00000019776	Sh3gl3	19.56	22.95	17.52	16.85	18.32	16.82	13.11	14.97	12.66	14.38	14.45	15.12	13	12.28	13.01	14.17	-0.361203	2.72e-19
ENSRNOG00000055078	Cyp4b1	4.59	4.97	5.33	6.7	6.44	6.28	6.23	6.95	2.04	1.98	3.27	2.11	1.85	2.76	2.69	4.63	-1.15474	2.74e-19
ENSRNOG00000014882	Fgf11	0.62	0.66	0.39	0.37	0.52	0.55	0.31	0.36	0.1	0.05	0.04	0.11	0.11	0.15	0.09	0	-2.53987	3.11e-19
ENSRNOG00000011970	Tmem82	5.67	6.39	6.63	6.8	5.76	6.05	5.45	4.92	14.04	11.9	12.53	15.28	14.25	12.27	12.68	16.21	1.19529	3.25e-19
ENSRNOG00000013391	Sorbs2	14.69	15.22	16.6	13.21	12.76	10.69	10.47	13.28	36.96	33.76	30.01	30.12	36.33	44.47	28.91	39.78	1.39065	3.27e-19
ENSRNOG00000033697	Casp4	1.86	2.12	1.54	2.92	2.07	1.23	1.58	1.83	4.77	7.06	6.56	6.66	6.19	6.63	7.23	5.31	1.73439	3.63e-19
ENSRNOG00000014215	Klf9	19.63	16.19	25.15	18.78	22.6	28.5	9.33	8.05	6.7	6.22	4.02	5.96	8.65	6.64	5.31	5.56	-1.59522	3.65e-19
ENSRNOG00000024886	Ext1	6.55	7.79	7.43	7.4	7.56	8.1	11.18	10.24	23.74	21.28	19.87	20.4	20.81	20.9	21.68	21.71	1.36285	3.68e-19
ENSRNOG00000039902	Lbh	3.46	3.85	4.13	3.71	3.4	5.05	2.58	3.3	13.94	13.54	14.77	13.36	11.41	11.34	12.67	9.77	1.77369	3.68e-19
ENSRNOG00000001691	Cldn14	13.88	11.48	12.44	12.34	11.64	12.04	9.4	6.48	5.16	6.43	6.41	5.76	3.96	5.65	6.55	8.1	-0.901473	3.7e-19
ENSRNOG00000054724	Pycr3	16.02	15.49	11.83	11.59	11.28	13.42	11.91	9.68	7.48	10.39	8.78	9.82	8.5	7.55	8.05	9.92	-0.522004	3.78e-19
ENSRNOG00000002592	Rps6ka6	0.21	0.21	0.1	0.12	0.08	0.08	0.05	0.07	0.72	0.59	0.72	0.63	0.61	0.62	0.67	0.78	2.53713	3.95e-19
ENSRNOG00000002724	Prpsap2	5.47	6.67	5.5	5.48	4.38	5.21	4.45	5.88	10.35	11.28	11.71	12	10.47	10.88	11.36	11.42	1.05573	4e-19
ENSRNOG00000017752	Mccc2	36.83	31.25	25.86	31.5	29.97	30.02	38.78	36.35	26.23	23.72	24.91	27.85	26.41	27.6	26.51	28.13	-0.301913	4.03e-19
ENSRNOG00000038140	Nsd2	2.48	2.37	2.24	2.12	2.05	2.73	1.68	2.3	5.99	4.91	6.64	5.71	5.22	4.56	5.74	4.57	1.27011	4.14e-19
ENSRNOG00000018627	Plekhb1	27.11	31.03	34.16	24.93	29.87	29.67	10.93	11.96	9.9	9.99	9.04	9.41	11.67	10.88	9.64	8.75	-1.33252	4.3e-19
ENSRNOG00000033262	Reep6	46.17	51.9	38.04	46.83	36.34	37.9	38.53	36	96.5	97.65	82.13	126.55	99.32	83.38	87.1	113.75	1.2453	4.31e-19
ENSRNOG00000009084	Rpusd3	5.64	7.22	6.07	6.88	4.91	4.22	5.16	5.37	3.81	2.74	4.32	4.57	3.48	3.47	4.04	4.02	-0.578473	4.34e-19
ENSRNOG00000006338	Lrp6	11.07	11.48	14.69	10.17	11.08	12.59	12.19	12.3	9.91	8.61	8.74	9.55	10.11	10.65	11.16	9.62	-0.286625	4.37e-19
ENSRNOG00000026748	Dennd2a	3.16	3.48	2.97	3.62	2.9	3.85	3.71	4.77	9.11	9.23	9.63	9.38	9.55	8.57	9.59	6.8	1.33625	4.38e-19
ENSRNOG00000003649	Qsox1	4.47	3.83	3.89	3.64	4.59	4.3	3.07	3.61	9.04	10.39	12.24	11.85	8.27	8.28	9.97	9.21	1.33565	4.56e-19
ENSRNOG00000024629	Hadha	213.77	242.63	229.77	209.03	223.14	242.05	102.49	108.9	82.9	103.79	103.23	92.21	86.78	96.07	85.93	113.78	-1.03945	4.62e-19
ENSRNOG00000019018	Plat	3.35	2.47	1.53	2.2	2.19	2.57	1.9	1.35	9.44	7.88	8.1	7.91	5.44	7.31	8.84	6.14	1.79793	4.84e-19
ENSRNOG00000018257	Hpx	3916.35	4108.49	4423.36	5137.99	4172.13	4622.14	3409.84	3974.51	10175.5	9574.41	9356.92	7867.69	9562.05	9417.66	9379.44	8725.54	1.13316	5.25e-19
ENSRNOG00000047247	Ptprs	10.27	12.42	10.48	11.22	13.36	10.6	7.74	10.09	8.48	7.25	9.46	8.69	8.16	8.15	8.06	7.44	-0.391679	5.33e-19
ENSRNOG00000056216	Casp7	9.19	9.72	8.22	11.69	6.78	7.95	9.85	10.01	21.62	21.19	21.81	20.4	18.47	19.11	22.33	19.6	1.1643	5.44e-19
ENSRNOG00000022514	Tor2a	19.46	19.15	18.83	19.85	20.26	20.6	17.7	17.67	35.75	35.84	35.23	36.9	31.93	37.56	34.88	37.79	0.896983	6.2e-19
ENSRNOG00000005486	Phf20l1	3.83	4.68	4.67	3.76	4.09	4.33	4.82	5.31	3.79	3.32	3.3	3.75	3.38	3.76	2.85	3.65	-0.352328	6.7e-19
ENSRNOG00000043503	Ehd1	18.43	17.69	15.69	16.61	17.03	14.97	19.78	19.29	35.34	31.56	33.77	36.1	36	38.84	34.83	37.38	1.02481	6.71e-19
ENSRNOG00000008615	Mal2	14.05	19.51	13.16	13.21	14.46	13.19	13.31	20.49	36.97	35.63	33.55	36.5	37.87	40.7	35.54	43.17	1.3051	6.95e-19
ENSRNOG00000028461	Gnl3	18.41	19.11	23.9	20.16	18.94	22.81	16.22	19.29	16.79	15.57	19.69	15.97	14.92	14.8	15.25	15.94	-0.300986	7.1e-19
ENSRNOG00000014096	Nr3c1	28.15	23.48	31.19	25.16	23.15	22.58	18.92	19.65	20.01	17.35	18.55	20.84	20.02	18.42	18.42	17.03	-0.352104	7.38e-19
ENSRNOG00000037768	Rab43	20.35	24.55	20.32	20.9	19.02	20.19	13.73	16.78	13.08	14.69	14.19	15.99	14.47	13.9	14.2	17.55	-0.400423	7.48e-19
ENSRNOG00000021013	Stx3	0.99	1.42	1.67	1.7	1.61	1.21	1.01	1.25	3.78	3.57	3.27	3.79	3.65	4.18	3.29	3.78	1.43237	7.79e-19
ENSRNOG00000010855	Mrpl57	16.25	18.97	18.7	16.51	15.78	18.76	19.31	17.63	14.88	14.69	13.4	12.99	13.2	14.97	12.86	17.45	-0.310385	8.38e-19
ENSRNOG00000015644	Ugcg	3.21	3.19	3.64	2.29	2.14	2.24	2.22	2.12	6.71	7.54	6.64	7.55	8.01	6.44	7.76	5.8	1.42315	8.58e-19
ENSRNOG00000019721	Ypel3	14.66	13.27	13.77	14.31	12.64	10.82	7.7	5.87	4.82	5.41	7.22	6.63	4.33	5.28	5.42	4.75	-1.08495	8.6e-19
ENSRNOG00000018898	Mpi	1.46	2.75	2.26	1.67	1.97	2.49	1.95	2.21	6.15	6.11	5.64	5.26	5.03	5.41	5.87	5.39	1.42041	8.82e-19
ENSRNOG00000029478	Cyp4f39	3.9	6	5.59	5.44	5.04	2.86	2.84	3.16	2.29	1.55	1.92	2.51	2	2.36	1.85	2.44	-1.0416	9.12e-19
ENSRNOG00000023579	Tet2	1.14	1.29	1.01	1.01	0.96	1.04	1	1.12	0.92	0.79	0.8	0.81	0.83	0.85	0.86	1	-0.321087	9.22e-19
ENSRNOG00000002615	Pmm2	15.53	16.12	16.84	18.32	14.74	15.26	20.66	18.44	37.58	37.37	37.17	36.21	32.67	32.98	36.31	40.47	1.09718	1e-18
ENSRNOG00000012966	Acadl	394.48	483.62	370.95	418.96	403.83	457.87	261.58	280.52	204.17	247.02	296.29	261.91	205.99	257.54	217.99	279.59	-0.640527	1.04e-18
ENSRNOG00000005506	Arhgef5	3.24	3.9	3.44	3.36	2.85	3.08	2.44	3.02	7.23	6.71	6.66	7.98	6	7.9	6.41	6.07	1.11753	1.08e-18
ENSRNOG00000000081	Antxr2	12.41	12.32	13.94	12.42	15.21	13.58	15.75	14.37	10.09	11.49	10.11	12.35	10.88	9.44	11.7	11.26	-0.333119	1.09e-18
ENSRNOG00000036680	Notum	17.06	15.46	14.6	14.24	14.94	12.26	14.76	13.92	9.82	11.57	14.1	11.51	12.79	9.47	11.94	11.77	-0.334628	1.2e-18
ENSRNOG00000020862	Ptpn23	2.04	2.03	2.13	2.32	1.83	2.13	1.71	1.84	4.41	4.5	4.61	4.39	3.82	5.53	4.17	5.01	1.18475	1.21e-18
ENSRNOG00000016631	Zfp276	1.36	1.88	2.39	2.12	2	1.82	1.79	1.85	7.35	5.2	5.58	4.72	5.25	6.18	4.41	5.1	1.52558	1.44e-18
ENSRNOG00000055909	Apoa4	256.18	326.22	388.84	245.19	413.17	301.62	409.67	362.72	123.45	202.7	205.42	217.34	180.33	166.57	101.67	144.03	-1.01103	1.52e-18
ENSRNOG00000000221	Abhd5	32.43	29.45	32.78	23.82	21.8	22.95	22.09	19.54	18.45	19.46	18.32	21.36	18.97	19.55	20.54	18.4	-0.401905	1.62e-18
ENSRNOG00000059786	AC107531.3	5.57	6.96	7.79	6.03	6.67	6.66	6.23	3.54	3.59	3.21	3.35	4.07	3.36	4.11	3.25	4.57	-0.744767	1.63e-18
ENSRNOG00000007604	Igsf8	1.26	1.47	0.83	1.14	1.02	1.1	1.56	1.39	3.93	4.33	5.78	4.27	3.68	3.4	3.74	3.11	1.72242	1.63e-18
ENSRNOG00000013577	Kdelr3	1.53	1.44	1.41	1.34	0.86	1.63	0.53	0.79	4.5	4.74	4.78	5.07	3.64	3.64	4.99	5.22	1.94051	1.7e-18
ENSRNOG00000031328	Zfp110	11.74	12.31	13.59	11.61	11.58	12.96	15.53	16.69	9.39	9.84	9.71	8.69	10.9	10.38	10.18	10.45	-0.414448	1.7e-18
ENSRNOG00000014475	Slc31a1	77.12	70.85	73.86	77.73	77.96	82.99	107.16	103.55	61.35	63.35	65.89	61.17	62.83	60.65	68.08	58.59	-0.419357	1.72e-18
ENSRNOG00000014903	Zfyve27	2.7	2.34	3.18	2.96	2.52	2.71	2.95	2.79	6.96	4.9	6.71	7.38	6.26	6.29	6.04	6.56	1.20602	1.75e-18
ENSRNOG00000050231	Gng12	12.95	14.53	11.42	15.09	8.88	10.7	12.23	10.92	29.95	27.53	26.07	28.56	31.44	28.2	24.2	28.5	1.21451	1.79e-18
ENSRNOG00000018876	Entr1	27.57	26.88	28.45	27.33	24.85	27.33	26.03	25.78	44.62	42.24	43.73	50.85	47.92	48.78	45.54	48.01	0.795007	1.9e-18
ENSRNOG00000001377	Ddx54	6.1	7.08	7.18	7.11	6.14	7.14	7.53	8.56	14.45	14.83	14.84	15.55	13.38	16.32	13.74	14.15	1.04473	2.13e-18
ENSRNOG00000008757	Tmem218	10.38	8.96	8.09	9.72	10.2	9.7	11.28	10.08	6.22	7.47	8.29	7.67	6.25	7.11	8.82	7.69	-0.397663	2.2e-18
ENSRNOG00000033508	Mink1	14.72	15.32	13.2	14.4	11.96	13.07	12.08	12.44	24.47	24.44	23.5	30.06	24.99	25.7	24.11	27.14	0.931295	2.3e-18
ENSRNOG00000036661	Rab40b	2.6	3.28	1.82	3.34	2.53	1.31	3.28	2.32	0.72	1.11	0.9	1.4	1.1	1.28	0.84	1.1	-1.27719	2.3e-18
ENSRNOG00000037225	Tyms	4.72	3.87	3.43	2.11	3.15	4.08	2.57	3.65	11.79	9.58	12.38	14.46	9.43	7.83	11.26	11.3	1.67437	2.38e-18
ENSRNOG00000007400	Srebf2	6.56	7.67	6.74	9.02	8.77	5.61	8.9	10.18	20.25	22.22	18.85	21.2	20.68	21.44	20.68	21.16	1.39166	2.39e-18
ENSRNOG00000050780	Fpgs	19.93	21.96	20.52	20.34	18.99	20.36	16.84	16.86	14.85	18.17	15.97	16.25	13.44	15	13.42	19.18	-0.303069	2.42e-18
ENSRNOG00000003185	Acbd3	6.15	7.59	7.67	5.73	5.46	6.15	7.17	7.07	12.43	12	13.09	15.27	13.09	14.4	12.94	14.32	1.02108	2.5e-18
ENSRNOG00000033772	Serpinb9	9.92	14.87	11.4	16.93	11.21	11.01	9.2	9.13	34.8	34.2	34.64	32.67	28.31	26.04	33.4	27.65	1.4261	2.54e-18
ENSRNOG00000022730	Zfp57	0.25	0.1	0.35	0.55	0.3	0.13	0.54	0.44	2.08	1.65	2.2	1.53	1.95	2.55	1.9	1.71	2.54927	2.55e-18
ENSRNOG00000002553	Smim14	90.48	97.78	118.78	95.6	98.53	99.97	147.58	149.18	70.35	75.94	66.27	76.51	83.62	71.3	72.59	77.85	-0.595048	2.73e-18
ENSRNOG00000056728	G6pd	4.34	5.74	4.69	4.31	4.48	4.21	4.96	5.97	15.16	13.75	13.18	15.6	14.53	12.58	22.44	9.6	1.59413	2.75e-18
ENSRNOG00000002671	Nme2	101.02	86.04	95.39	90.73	76.15	91.07	103.28	107.34	194.16	179.12	190.19	210.2	190.45	167.34	187.01	181.89	0.998385	2.82e-18
ENSRNOG00000017593	Mtr	4.61	5.31	4.75	5.36	5.51	4.95	5.34	4.95	3.05	3.5	5.07	3.56	3.53	4.42	3.92	4.13	-0.387241	2.87e-18
ENSRNOG00000057957	Crybg2	4.94	6.02	6.25	5.29	4.11	4.37	3.18	3.99	3.09	3.19	2.74	3.68	2.84	3.6	2.97	3.52	-0.57385	3.02e-18
ENSRNOG00000055672	Gpx2	2.55	0.6	0.73	0.23	0.25	1.61	0.12	0.67	18.62	32.4	8.55	18.03	18.83	22.74	18.93	28.13	4.62001	3.11e-18
ENSRNOG00000018657	Scrn3	15.32	15.29	14.11	14.47	13.29	12.78	17.1	17.69	12.56	10.63	12.21	13.82	11.74	11.31	12.99	14.2	-0.271447	3.18e-18
ENSRNOG00000011441	Tpd52	9.58	9.5	8.09	8.79	8.91	7.93	7.86	9.54	15.84	16.59	18.13	20.54	18.17	16.02	18.36	14.46	0.976275	3.2e-18
ENSRNOG00000019456	Kars	29.71	30.11	28.76	32.17	24.89	26.42	25.64	25.09	48.92	50.16	49.11	51.35	47.13	47.71	49.36	47.28	0.811558	3.21e-18
ENSRNOG00000005715	Lgr4	19.8	18.15	21.14	17.3	20.35	17.53	26.93	24.63	15.54	16.19	16.21	16.62	15.44	14.26	14.54	14.56	-0.42683	3.24e-18
ENSRNOG00000013919	Ift46	7.33	7.29	6.55	6.51	6.69	6.06	7.79	6.33	6.01	5.02	4.65	5.2	5.82	4.28	5.76	5.58	-0.36624	3.28e-18
ENSRNOG00000014660	Usp53	1.44	1.39	1.32	1.18	1.16	1.24	1.41	1.45	0.94	0.86	1.21	1.06	1.05	1.14	0.9	0.92	-0.390275	3.28e-18
ENSRNOG00000016926	Plekhs1	0.12	0.17	0.27	0.21	0.1	0.19	0.12	0.13	0.98	1.75	1.21	1.25	0.78	1.05	1.27	2.59	3.05404	3.3e-18
ENSRNOG00000046333	AABR07007032.1	3.24	3.83	3.22	3.09	2.21	3.11	2.21	2.75	6.67	7.75	7.16	7.94	7.08	8.5	6.2	8.63	1.34083	3.34e-18
ENSRNOG00000016367	Vasp	5.07	5.5	5.99	4.85	4.2	5.07	3.57	3.76	12.43	12.85	12.47	13.45	11.6	11.72	12.1	8.49	1.32322	3.44e-18
ENSRNOG00000019616	Prss8	0.55	0.63	0.21	0.24	0.17	0.16	0.27	0.43	1.76	1.72	2.01	2.11	2.29	3.25	1.34	2.48	2.67264	3.49e-18
ENSRNOG00000059961	Rapgef3	0.13	0.09	0.27	0.07	0.27	0.16	0.09	0.13	0.65	0.78	0.79	1.06	0.95	1.03	0.7	1.19	2.56294	3.52e-18
ENSRNOG00000053230	Fopnl	1.64	2.12	2.22	2.02	1.44	1.65	2.2	2.34	5.31	5.72	5.12	6.01	5.02	4.5	4.95	6.58	1.46705	3.57e-18
ENSRNOG00000006469	Cdk2	5.59	5.98	4.94	4.76	4.51	5.61	5.57	5.61	3.55	3.11	4.89	3.45	2.98	2.36	4.4	3.27	-0.603895	3.6e-18
ENSRNOG00000012683	Abhd17c	14.66	14.71	14.52	14.78	13.48	15.05	15.67	15.8	27.58	25.67	26	30.45	24.52	29.48	26.62	26.9	0.872202	3.64e-18
ENSRNOG00000033164	Cyp2b3	490.57	520.55	550.38	567.48	625.47	488.46	855.19	859.51	397.36	368.96	432.12	311.6	337.59	322.85	386.86	269.6	-0.810404	3.69e-18
ENSRNOG00000006410	Akap5	3.13	4.16	1.82	2.99	2.77	2.53	2.44	3	1.53	1.25	2.23	1.22	1.03	1.55	1.36	1.58	-0.958902	3.7e-18
ENSRNOG00000024501	Rgs3	9.62	6.25	7.88	6.54	5.38	7.78	7.33	6.38	4.41	4.77	3.85	4	3.86	4.67	5.46	5.93	-0.629432	3.82e-18
ENSRNOG00000019481	Cyp8b1	565.79	543.19	534.48	664.84	367.17	673.7	36.36	28.54	5	16.55	19.82	4.89	3.95	10.96	2.82	32.07	-5.15141	3.91e-18
ENSRNOG00000028872	Rai14	3.67	3.94	3.37	3.12	3.84	3.09	3.45	2.67	6.65	6.83	7.24	7.19	6.35	8.32	7.22	7.58	1.0796	3.95e-18
ENSRNOG00000004421	Rxylt1	3.65	3.68	3.6	3.2	3.35	3.09	2.75	2.63	2.76	2.52	2.71	2.14	2.54	2.7	2.38	2.77	-0.338704	4.03e-18
ENSRNOG00000018985	Grk2	9.58	9.7	10.16	9.25	9.05	8.74	9.06	10.01	18.13	17.13	17.41	18.89	17.17	16.57	18.65	14.9	0.878024	4.1e-18
ENSRNOG00000017523	H6pd	38.71	38.47	39.87	45.12	50.96	48.85	34.82	28.4	22.78	25.33	21.26	24.24	24.82	28.52	24.67	33.64	-0.663875	4.33e-18
ENSRNOG00000047005	Kcnk5	1.18	1.76	0.7	1.66	2.16	1.51	2.65	2.73	9.38	6.56	10.08	8.76	7.33	9.91	9.06	6.59	2.23747	4.35e-18
ENSRNOG00000014571	Dbndd2	2.56	3.22	1.97	2.58	1.64	2.12	1.87	1.2	6.85	6.04	5.58	7.24	6.93	6.36	8.52	6.4	1.65177	4.45e-18
ENSRNOG00000003714	Clk4	5.59	6.27	8.13	6.89	5.75	5.57	5.4	7.53	4.54	4.23	5.28	3.78	4.9	3.91	4.36	3.47	-0.568829	4.55e-18
ENSRNOG00000009104	AABR07029605.1	5.3	4.8	6.55	6.13	6.52	6.1	3.43	3.15	2.88	2.82	2.46	2.97	2.59	3.56	2.92	2.85	-0.864935	4.61e-18
ENSRNOG00000001592	Cct8	37.44	34.78	41.86	39.29	34.93	37.04	35.14	36.53	64.28	65.04	68.53	65.78	65.93	64.14	64.23	68.81	0.82658	4.77e-18
ENSRNOG00000011311	Papss1	2.65	2.54	2	2.19	2.03	1.94	1.93	2.31	4.67	6.06	5.38	6.7	5.67	5.13	5.13	4.95	1.31255	5.02e-18
ENSRNOG00000052574	AABR07021955.1	1.13	1.78	1.44	1.33	1.53	1.71	1.23	1.35	4.27	3.74	4.36	4.76	4.06	3.46	4.34	3.06	1.47869	5.07e-18
ENSRNOG00000005218	Sf3a1	2.68	3.14	2.73	2.75	2.58	2.54	3.47	3.43	5.95	5.95	6.21	6.19	5.8	5.87	6.21	5.63	1.03574	5.11e-18
ENSRNOG00000011751	Ncdn	1.17	1.66	1.07	1.27	0.82	1.47	1.86	2.12	5.78	4.47	4.2	5.09	5.26	4.5	4.2	4.28	1.72354	5.16e-18
ENSRNOG00000019318	Syt3	0.7	1.04	0.73	0.92	0.75	0.74	0.47	0.92	0.29	0.29	0.53	0.34	0.24	0.48	0.23	0.33	-1.19956	5.19e-18
ENSRNOG00000010859	Zyg11b	7.14	8.67	7.68	7.47	8	7.93	8.65	9.25	5.41	5.94	5.85	7.17	6.67	7.29	6.31	7.52	-0.312827	5.3e-18
ENSRNOG00000022623	Ttll12	1.91	1.88	1.53	1.34	1.81	1.84	1.96	2.36	5.26	4.96	4.23	6.16	4.45	6.87	5.18	4.8	1.51836	5.62e-18
ENSRNOG00000015445	Mal	0.41	0.45	0.5	0.48	0.59	0.5	0.27	0.25	2	2.52	2.63	1.55	1.77	1.71	2.2	1.38	2.1916	5.99e-18
ENSRNOG00000011282	Ppp2r1a	37.72	41.43	34.46	37.37	33.12	32.34	37.26	34.2	65.71	63.24	59.1	69.7	64.11	69.62	60.99	63.6	0.841999	6.46e-18
ENSRNOG00000034116	Gk	150.65	184.91	139.82	144.08	126.47	124.49	36.82	36.83	29.24	33.01	35.26	27.27	25.79	22.85	24.34	38.12	-2.00084	6.55e-18
ENSRNOG00000006355	Akap8l	5.99	7.31	4.58	7.08	5.88	5.2	5.14	5.04	4.61	4.02	4.47	4.54	4.7	4	3.83	4.56	-0.412335	6.78e-18
ENSRNOG00000022066	Fam117b	8.03	5.11	7.25	6.16	4.76	8.24	4.76	5.89	5.09	3.17	3.79	3.66	3.57	4.2	4.2	3.59	-0.682908	6.9e-18
ENSRNOG00000009849	Eef1akmt1	2.15	3	2.21	2.39	1.58	2.01	1.44	1.97	6.13	6.95	5.52	6.12	5.06	5.19	5.85	5.71	1.474	7.03e-18
ENSRNOG00000023150	Gpi	60.01	65.45	43.41	64.93	55.22	58.92	74.92	64.94	48.2	40.8	43.29	59.09	46.66	42.59	45.61	44.19	-0.397089	7.71e-18
ENSRNOG00000013783	Efhd2	15.64	19.28	15.48	18.96	16.28	15.58	13.61	15.13	30.65	38.82	36.24	38.58	32.42	32.64	29.93	34.43	1.07458	7.77e-18
ENSRNOG00000017181	Malt1	2.11	2.04	1.47	1.91	1.84	1.6	1.65	1.95	1.48	1.29	1.58	1.47	1.33	1.42	1.08	1.49	-0.387252	8.22e-18
ENSRNOG00000004063	Sh3pxd2b	0.65	0.75	0.57	0.65	0.26	0.59	0.34	0.73	3.49	1.95	2.49	2.64	2.2	1.67	1.66	1.75	1.97516	8.68e-18
ENSRNOG00000047493	Slco1a4	250.59	210.35	158.93	187.52	137.85	166.57	80.67	65.87	71.12	63.23	73.56	61.31	70.02	50.82	68.18	56.1	-1.29074	1.04e-17
ENSRNOG00000022485	Chuk	15.91	17.99	18.25	17.44	14.63	16.7	19.74	21.97	14.65	15.68	15.47	14.13	12.17	13.96	16.02	15.79	-0.275081	1.07e-17
ENSRNOG00000009878	Crtapl1	5.08	4.48	4.71	5.39	3.95	4.2	4.66	4.34	9.68	9.89	12.08	12.68	9.71	10.6	9.65	8.82	1.17492	1.09e-17
ENSRNOG00000059947	Sdc1	43.61	48.59	36.45	40.98	41.88	42.88	37.84	43.21	97.12	101.9	79.77	78.23	88.79	102.24	91.98	117.51	1.17527	1.09e-17
ENSRNOG00000011216	Tbl1xr1	15.1	17.58	16.3	14.34	14.79	14.21	7.69	8.4	7.65	7.63	7.02	7.41	8.11	8.06	7.06	9.16	-0.803833	1.11e-17
ENSRNOG00000008113	RGD1561149	4.24	2.78	3.15	2.97	2.75	3.87	1.26	1.93	12.94	10.31	9.3	11.81	11.1	13.48	10.45	8.75	1.9413	1.2e-17
ENSRNOG00000051499	Tcf3	3	2.88	3.61	2.89	1.95	2.02	2.16	2.37	6.06	6.11	6.54	7.58	5.68	5.97	6.77	5.59	1.26844	1.21e-17
ENSRNOG00000028380	Ccdc66	0.86	1	0.88	0.65	0.76	0.49	0.6	0.46	2.61	2.34	2.25	2.42	2.38	1.99	1.82	1.92	1.63716	1.24e-17
ENSRNOG00000048506	Inpp5b	11.09	11.55	10.54	12.78	10.52	12.01	9.92	14.51	9.6	10.93	10.05	10.34	8.2	9.69	9.91	8.54	-0.266267	1.27e-17
ENSRNOG00000012073	Abhd14b	132.34	142.34	91.91	120.4	120.69	118.82	99.74	100.05	79.17	102.81	82.63	84.32	86.25	94.98	69.22	90.51	-0.425098	1.37e-17
ENSRNOG00000013828	Sirt3	18.26	23.16	20.77	20.14	19.58	14.36	12.11	17.87	11.17	10.95	9.28	11.43	10.79	13.25	10.36	15.75	-0.653444	1.46e-17
ENSRNOG00000015813	Ubr2	14.38	14.69	13.43	14.2	13.94	14.42	19.12	18.61	11.75	11.51	11.88	13.47	12.58	13.73	12	11.65	-0.316973	1.67e-17
ENSRNOG00000022694	Plekhg5	4.15	4.72	3.02	5.39	4.85	5.14	3.11	3.62	2.59	2.09	2.81	3.43	1.6	2.53	2.24	1.99	-0.81843	1.7e-17
ENSRNOG00000020010	Kctd13	1.13	1.49	0.83	1.36	0.86	0.71	0.89	0.72	3.58	3.49	2.83	3.28	2.82	3.2	3.46	2.7	1.66629	1.79e-17
ENSRNOG00000022305	Abcc1	0.4	0.4	0.4	0.36	0.32	0.38	0.36	0.26	1.03	0.85	1.15	1.37	1.43	1.26	1	1.19	1.68806	1.81e-17
ENSRNOG00000060348	Zdhhc23	10.09	13.79	12.93	9.49	12.01	11.02	4.66	4.09	3.82	3.4	4.44	3.88	4.4	3.89	2.9	4.72	-1.31189	1.82e-17
ENSRNOG00000017496	Cnp	3.93	4.49	5.47	12.15	4.79	3.34	4.15	3.77	44.65	27	32.79	25.54	20.74	21.35	22.17	25.06	2.38136	1.89e-17
ENSRNOG00000021840	Cped1	8.04	7.55	8.08	6.77	8.91	7.57	9.2	10.09	6.14	7.09	6.39	6.97	5.99	6.33	5.75	7.16	-0.35354	1.89e-17
ENSRNOG00000006118	Klf10	5.94	5.86	7.39	8.53	7.18	6.58	6.53	7.1	4.28	2.85	2.81	2.72	3.88	4.56	5.04	5.09	-0.819382	1.9e-17
ENSRNOG00000021475	Ldah	4.28	4.52	3.72	3.88	4.07	3.57	4.82	4.66	8.48	7.85	7.93	8.9	8.33	8.57	8.52	8.28	0.996121	1.94e-17
ENSRNOG00000017029	Snx1	9.18	10.07	8.52	9.13	7.5	7.49	7.34	7.47	17.59	15.24	16.33	16.55	14.99	16.41	17.84	14.55	0.957193	1.97e-17
ENSRNOG00000017795	Hspbp1	6.56	6.55	8.45	7.45	5.2	6	5.88	6.87	15.32	13.51	13.24	14.84	12.98	15.03	14.64	12.83	1.08554	1.97e-17
ENSRNOG00000022800	Sp140	2.4	2.83	2.59	4.53	2.64	1.95	2.83	3.08	8.23	9.06	9.17	7.18	7.86	7.8	7.88	7.66	1.50469	1.97e-17
ENSRNOG00000011276	Tmem254	8.42	10.26	7.9	8.88	7.2	8.52	14.8	17.19	36.09	37.96	31.72	39.61	35.22	34.52	40.81	32.64	1.79479	2.01e-17
ENSRNOG00000001068	Rac1	82.27	85.38	83	84.4	73.41	84.97	79.49	75.19	139.5	133.81	131.18	159.22	138.75	135.46	134.13	126.07	0.760725	2.13e-17
ENSRNOG00000013102	Entpd2	0.73	1.01	0.84	0.87	0.8	1	0.57	0.7	2.78	2.31	3.01	4	2.11	2.26	3.17	3.37	1.81932	2.19e-17
ENSRNOG00000017819	Cd14	22.43	23.99	21.86	30.29	23.11	18.63	21.58	20.55	18.2	16.67	16.54	13.84	19.15	16.16	14.87	19.52	-0.434997	2.19e-17
ENSRNOG00000001215	Cfap410	4.02	4.23	2.82	3.33	2.7	3.46	3.79	3.91	7.89	7.34	7.86	10.6	8.33	8.91	7.74	8.21	1.24281	2.28e-17
ENSRNOG00000004364	Babam2	12.34	13.45	13.04	14.49	12.95	11.09	10.42	10.22	24.41	25	25.99	25.54	22.86	23.66	22.83	24.99	0.994691	2.42e-17
ENSRNOG00000053560	Rhou	4.33	5.35	3.94	5.93	4.95	4.3	4.49	5.24	13.67	11.18	15.61	13.44	10.5	12.19	10.85	11.81	1.36508	2.54e-17
ENSRNOG00000017723	Cept1	53.76	41.05	52.57	45.85	37.62	49.01	35.09	36.56	40.31	34.93	35.09	33.98	35.26	32.81	33.65	34.3	-0.32644	2.67e-17
ENSRNOG00000012007	Slc38a7	4.37	4.31	4.05	4.19	4.09	4.26	3.23	4.3	7.63	7.49	7.78	8.56	8.62	9.42	8.38	8.13	1.00899	2.68e-17
ENSRNOG00000018745	Sgsm3	2.67	2.92	3.15	2.68	2.44	3.2	3.86	3.27	1.89	1.78	1.71	2.01	2.15	2.63	1.94	2.15	-0.573084	2.76e-17
ENSRNOG00000000420	Nelfe	11.49	10.73	11.16	11.43	8.5	10.76	9.01	8.57	22.09	19.37	20.05	23.29	19.6	19.22	22.19	18.03	1.00476	2.78e-17
ENSRNOG00000025443	Map1lc3a	9.09	11.6	10.76	9.22	8.51	10.28	8.3	10.45	20.51	19.22	18.64	22.48	17.32	20.99	19.8	20.05	1.02369	2.9e-17
ENSRNOG00000019492	Pomgnt2	2.25	2.45	2.22	2.36	1.97	3.08	2.51	1.98	1.36	1.4	1.34	1.9	1.69	1.42	1.4	0.98	-0.711888	2.97e-17
ENSRNOG00000009639	Zrsr1	4.01	3.77	4.82	4.33	3.15	4.26	4.12	2.84	1.94	1.95	1.65	1.7	1.73	2.73	2.41	3.1	-0.862916	3.04e-17
ENSRNOG00000045679	Apoa1	2368.13	1963.54	2630.33	1727.92	2097.05	2239.33	1672.67	1377.7	5085.39	5767.58	4873.94	6177.25	5655.18	4484.86	4823.09	5337.61	1.39244	3.14e-17
ENSRNOG00000015441	Il4r	30.93	41.47	24.73	31.37	37.14	28.44	30.78	26.79	21.57	25.03	24.44	28.42	23.62	22.94	24.99	24.97	-0.360712	3.22e-17
ENSRNOG00000015685	Mfsd3	4.68	5.12	4.71	4.92	4.96	5.2	4.65	4.92	4.08	3.76	3.6	4.28	4.32	4.8	3.22	3.57	-0.308087	3.28e-17
ENSRNOG00000011853	Mbd2	23.08	23.73	22.49	25.11	21.32	23.6	16.88	20.04	42.3	41.28	41.92	42.73	42.38	42.77	41.9	40.01	0.927786	3.34e-17
ENSRNOG00000045597	AABR07018132.1	7.58	13.18	10.87	10.34	8.59	9.71	6.79	6.05	5.06	4.53	4.34	5.02	5.94	4.06	4.23	6.9	-0.867186	3.41e-17
ENSRNOG00000008193	Cr1l	26.11	24.01	27.43	26.64	25.57	27.27	17.66	18.54	57.66	47.93	52.77	60.6	63.5	62.42	57.2	52.39	1.23387	4.07e-17
ENSRNOG00000001297	Prmt2	0.8	1.38	0.82	1.26	0.93	0.85	0.49	0.57	3.32	2.56	3.64	3.69	3.37	3.62	3.39	2.27	1.86483	4.27e-17
ENSRNOG00000009734	Akr1b8	0.51	0.61	0.56	0.36	0.19	0.09	0.51	0.14	1.85	2.74	2.75	2.9	2.29	1.98	2.11	2.18	2.6622	4.32e-17
ENSRNOG00000016257	Cotl1	7.74	9.75	8.34	11.14	8.34	7.4	4.22	5.12	26.9	25.58	27.7	29.74	27.83	19.19	27.85	19.78	1.72109	4.5e-17
ENSRNOG00000032202	Creb3l3	321.83	308.72	296.14	301.11	271.95	308.74	176.02	167.56	134.85	183.19	155.97	164.62	131.99	156.2	134.89	206.97	-0.762397	4.65e-17
ENSRNOG00000049232	Tcf7l2	4.28	4.85	3.94	3.29	3.06	2.75	2.22	2.87	1.4	2.12	1.88	2.09	2.08	2.48	1.96	1.81	-0.785036	4.67e-17
ENSRNOG00000026564	Ptpdc1	1.46	1.62	1.32	0.92	1.11	1.23	2.31	1.93	0.79	0.41	0.73	0.55	0.63	0.51	0.87	0.71	-1.19438	4.77e-17
ENSRNOG00000015948	Slc1a5	0.3	0.49	0.47	0.56	0.28	0.39	0.56	0.17	1.73	2.3	2.51	1.98	1.7	1.46	2.2	1.12	2.21983	4.94e-17
ENSRNOG00000024945	Dusp18	0.46	0.24	0.3	0.37	0.37	0.37	0.42	0.47	1.39	1.01	1.4	1.67	1.25	1.34	1.13	1.1	1.77821	4.98e-17
ENSRNOG00000012830	Paqr8	0.47	0.53	0.34	0.47	0.2	0.34	0.26	0.14	2.25	1.76	1.35	2.27	1.81	1.51	3	1.61	2.50034	5.29e-17
ENSRNOG00000009449	Trim35	1.19	1.56	1.24	1.65	1.52	1.52	1.09	1.6	4.27	3.44	3.09	3.96	3.2	3.25	3.56	3	1.28829	5.32e-17
ENSRNOG00000007561	Glb1l2	0.91	0.79	0.41	0.36	0.44	0.69	0.25	0.64	2.61	1.75	2.49	2.44	2.28	2.15	2.9	1.79	2.0357	5.37e-17
ENSRNOG00000046619	Pla2g12b	26.36	26.06	23	28.49	29.05	24.69	22.26	24.11	53.83	57.98	54.28	59.51	53.74	48.84	46.71	65.8	1.11105	5.37e-17
ENSRNOG00000015886	Cnnm4	2.05	2.1	2.15	1.88	2.2	1.68	2.5	2.69	6.1	4.85	5.58	4.95	5.08	5.65	5.67	4.16	1.28517	5.48e-17
ENSRNOG00000014549	Arhgef26	7.74	5.87	10.35	6.67	8.44	7.24	8.97	8.97	4.95	4.96	5.76	6.94	5.08	4.62	5.79	4.09	-0.606795	5.5e-17
ENSRNOG00000001501	Snrpa	1.99	1.37	1.59	1.66	1.33	1.15	4.33	3.32	10.04	11.5	10.51	10.88	9.61	9.23	9.32	10.66	2.28792	5.55e-17
ENSRNOG00000003634	Zfp354a	4.45	11.8	53.64	31.02	79.52	20.92	54.33	51.24	3.24	3.64	3	3.71	6.49	3.75	2.82	3.36	-3.35435	5.61e-17
ENSRNOG00000006426	Syt1	0.03	0	0	0.03	0	0	0	0	0.68	0.64	0.43	0.69	0.96	0.99	0.5	0.9	6.59246	5.68e-17
ENSRNOG00000001877	Med15	3.72	4.51	4.23	5.28	3.93	4.66	4.85	5.07	9.44	9.92	8.47	10.01	9.22	10.51	9.44	9.39	1.07559	6.02e-17
ENSRNOG00000001885	Trmt2a	2.87	3.33	2.86	3.42	3.12	2.98	4.37	3.48	8.66	6.99	7.29	7.26	7.12	7.92	7.32	7.41	1.18206	6.29e-17
ENSRNOG00000001090	Stard13	4.76	5.66	4.27	4.46	3.52	3.57	5.71	5.93	2.92	3.68	3.58	3.29	3.13	3.3	2.99	3.68	-0.511638	6.3e-17
ENSRNOG00000045775	Rnpepl1	17.31	20.83	16.73	18.85	16.56	19.62	15.39	16.17	37.04	34.94	28.77	39.25	35.82	34.56	33.75	33.77	0.974172	6.33e-17
ENSRNOG00000014711	Meiob	0.7	1.13	1.3	0.87	1.15	0.91	0.47	0.44	0.14	0.16	0.16	0.14	0.33	0.21	0.11	0.07	-2.40062	6.38e-17
ENSRNOG00000023509	Irs2	5.79	4.8	3.71	6.59	4.18	7.78	3.05	1.12	0.83	1.97	1.11	1.58	1.08	1.23	1.34	1.25	-1.83311	6.39e-17
ENSRNOG00000002180	Tbc1d1	0.7	0.87	0.81	0.82	0.86	0.75	0.71	0.66	1.96	1.83	2.65	2.21	1.61	1.65	2.16	1.84	1.36426	6.54e-17
ENSRNOG00000004503	L3hypdh	2.35	2.5	1.43	2.07	2	2.06	3.29	3.87	1.09	0.71	0.83	1.45	0.68	1.15	1.07	1.07	-1.28158	6.7e-17
ENSRNOG00000030938	AABR07049499.1	2.27	2.78	3.4	3.59	1.62	1.9	1.88	2.51	6.41	9.38	7.74	7.33	6.84	7.5	6.83	8.69	1.60578	6.78e-17
ENSRNOG00000014367	Ephb6	4.1	3.82	3.92	4.5	5.01	4.21	4.85	7.61	2.48	2.83	3.06	2.42	2.1	3.28	2.92	1.93	-0.854996	6.81e-17
ENSRNOG00000008602	Steap4	18.62	13.13	13.57	15.47	15.88	14.94	13.34	14.06	53.1	40.6	37.37	39.11	32.74	27.31	43.57	35.73	1.379	6.91e-17
ENSRNOG00000049062	Trappc2b	12.4	13.61	14.09	12.39	11.91	11.67	9.68	10.63	11.02	8.59	9.32	7.64	8.74	10.22	10.52	10.08	-0.340269	7.03e-17
ENSRNOG00000053036	AC123427.1	5.71	7.31	8.46	4.91	9.51	4.86	6.63	7.41	3.77	3.57	3.27	3.61	3.49	4.12	2.06	4.04	-0.97236	7.22e-17
ENSRNOG00000020923	Tuft1	0.32	0.32	0.24	0.1	0.45	0.18	0.27	0.3	1.44	1.3	0.85	1.4	1.73	1.2	1.62	1.63	2.35723	7.46e-17
ENSRNOG00000003890	Nap1l1	22.03	20.99	25.4	19.99	19.34	22.15	18.56	18.28	43.93	39.03	40.11	40.89	36.8	39.53	38.12	38.37	0.925881	8.49e-17
ENSRNOG00000026821	Arhgap42	6.75	6.78	6.48	6.17	7.03	5.78	4.94	5.19	12.81	12.81	11.14	15.07	15.16	15.61	13.39	14.18	1.16535	8.78e-17
ENSRNOG00000028185	Tstd3	3.51	3.37	4.26	2.35	1.99	2.9	1.63	3.33	8.87	7.93	8.01	8.4	9.15	7.9	8.15	9.55	1.54188	9.39e-17
ENSRNOG00000018689	RGD1305464	1.68	2.44	1.96	1.71	1.64	2.24	2.19	2.05	7.08	4.26	4.96	5.09	5.21	7.3	7.17	6.41	1.57739	9.49e-17
ENSRNOG00000030055	Vamp3	16.3	14.47	15.71	15.24	14.77	12.8	14.55	13.71	26.11	25.22	27.86	26.89	25.39	25.33	26.96	26.74	0.840546	9.85e-17
ENSRNOG00000037580	Psmd8	60.94	63.74	71.29	62.89	54.68	64.29	55.7	59.23	116.59	117.81	105.4	113.64	109.67	117.94	108.92	130.42	0.90136	9.99e-17
ENSRNOG00000052415	Gstt2	46.44	45.92	34.47	42.31	34.18	32.86	29	24.67	25.83	25.73	24.26	26.42	27.61	27.33	26.21	23.08	-0.489374	1e-16
ENSRNOG00000015182	Ppp2cb	20.9	21.62	21.39	18.19	19.96	22.27	15.41	19.76	42.01	38.8	40.44	40.14	35.75	42.05	35.61	41.46	0.987555	1.05e-16
ENSRNOG00000020412	Sf3b2	18.65	17.98	16.75	17.38	15.03	15.86	17.46	16.6	28.54	27.92	29.74	29.3	26.78	29.48	27.8	29.62	0.755954	1.08e-16
ENSRNOG00000047053	Thyn1	6.78	8.8	7.74	7.12	6.31	7.54	8.29	8	17.48	14.77	15.64	21.1	14.6	15.44	16.86	17.88	1.14284	1.12e-16
ENSRNOG00000014118	Klkb1	229.52	182.03	165.2	171.46	172.12	187.09	201.02	149.88	168.35	140.21	122.25	115.34	156.42	142.94	130.32	136.72	-0.390437	1.16e-16
ENSRNOG00000012027	Bco1	13.36	13.1	11.65	11.3	11.39	9.91	9.08	10.42	21.34	26.52	21.82	25.71	22.95	23.06	22.56	21.6	1.04053	1.19e-16
ENSRNOG00000015288	Dip2c	3.55	4.33	3.14	3.19	3.43	3.72	3.8	3.18	2.82	2.82	2.59	3.08	2.9	3.57	3.14	2.62	-0.267725	1.2e-16
ENSRNOG00000012622	Mmp15	4.08	4.12	3.38	4.46	4.91	3.4	7.38	8.42	19.86	17.77	20.26	20.5	17.49	22.12	16.88	15.22	1.90245	1.22e-16
ENSRNOG00000019618	Hdac3	13.17	14.38	12.29	13.53	10.7	12.29	12.4	11.71	23.27	22.26	21.63	28.23	21.96	23.11	24.45	22.51	0.89951	1.24e-16
ENSRNOG00000014257	Ces4a	2.73	3.35	1.96	2.74	2.24	2.24	2.46	3.03	2.2	1.67	1.6	1.86	1.34	1.59	2.1	1.81	-0.550272	1.29e-16
ENSRNOG00000022877	Poldip3	5.42	5.81	5.79	5.27	5.38	5.87	5.59	5.54	9.22	11.16	10.42	11.22	9.26	11.05	10.79	11.28	0.917937	1.32e-16
ENSRNOG00000005279	Ndufaf7	2.61	2.52	1.76	2.02	2.03	2.3	2.53	3.07	4.98	6.13	5.48	5.75	5.91	5.97	5.33	6.24	1.28123	1.34e-16
ENSRNOG00000002258	Tmem150c	2.09	1.68	1.58	2.3	1.94	2.4	1.81	1.56	6.07	3.81	5.33	5.47	5.35	6.84	4.68	5.16	1.4754	1.36e-16
ENSRNOG00000011718	C1rl	54.14	53.5	46.62	67.07	50.24	55.27	30.49	30.26	27.75	32.09	32.34	26.81	27.37	30.16	31.85	28.39	-0.711106	1.37e-16
ENSRNOG00000001982	Cblb	3.42	3.28	2.37	2.98	3.14	2.65	2.74	2.01	1.94	2.11	2.19	2.28	2.13	2.07	2.17	2.36	-0.389088	1.4e-16
ENSRNOG00000010906	Ccl5	4.92	6.65	8.89	7.72	7.21	6.61	4.66	5.23	4	4.3	3	3.24	3.4	2.4	3.13	2.47	-1.00028	1.4e-16
ENSRNOG00000010967	Cdc37l1	14.32	17.18	17.9	15.45	19.27	16.48	16.8	16.03	12.37	15.21	12.57	11.91	12.35	14.38	15.68	14.86	-0.287394	1.4e-16
ENSRNOG00000050323	Srsf1	12.13	12.63	12.56	11.61	10.3	12.89	15.14	14.72	26.45	24.75	27.89	27.89	24.98	22.75	27.68	26.4	1.03377	1.47e-16
ENSRNOG00000024874	Prtfdc1	4.17	3.54	2.22	2.59	2.38	2.8	1.99	2.25	9.72	6.43	7.4	8.38	7.93	9.77	8.84	7.02	1.57771	1.48e-16
ENSRNOG00000037443	Pgam5	4.19	5.22	5.57	4.2	4.68	4.73	6.56	7.21	13.74	12.09	13.65	13.93	11.54	13.12	13.02	14.11	1.31236	1.48e-16
ENSRNOG00000001957	Sult1e1	1378	1369.26	1679.82	1460.45	1327.01	1555.83	1443.47	1848.28	888.41	978.37	1178.27	522.51	755.84	638.47	1041.7	1043.31	-0.775427	1.5e-16
ENSRNOG00000019277	Vdac3	79.31	67.39	77.14	68.5	69.23	65.66	72.64	77	126.87	123.23	128.07	140.43	129.61	127.56	126.35	142.09	0.856094	1.51e-16
ENSRNOG00000018765	Pold4	31.49	24.64	25.17	24.81	22.29	23.96	21.55	18.26	49.84	49.86	44.81	59.15	53.7	51.96	54.4	56.18	1.12766	1.54e-16
ENSRNOG00000004673	Rbm43	0.58	0.86	0.46	0.73	0.9	0.6	0.67	0.86	2.05	2.77	2.42	2.27	2.3	2.92	1.93	2.63	1.76898	1.66e-16
ENSRNOG00000012454	Trmt10b	3.14	2.79	2.54	2.88	2.98	2.86	2.79	2.58	7.21	6.16	5.56	7.73	7.84	7.32	6.56	6.63	1.28593	1.67e-16
ENSRNOG00000020205	Agrn	3.04	3.71	3.06	5.05	2.71	2.81	2.79	3.29	9.73	8.47	10.45	8.85	7.34	6.86	8.49	8.08	1.36744	1.69e-16
ENSRNOG00000014316	Rapgef1	6.03	5.65	5.03	5.86	5.08	6.03	4.67	4.85	10.25	10.65	9.67	11.69	10.87	11.85	9.87	11.6	1.00083	1.91e-16
ENSRNOG00000009653	Numb	10.96	10.93	14.41	14.72	12.09	16.33	12.64	13.14	10.13	8.64	10.41	12.55	9.99	10	10.44	9.54	-0.365001	1.95e-16
ENSRNOG00000007426	Tmem64	6.45	7.79	6.96	5.46	5.34	6.16	4.99	4.91	3.26	4.15	3.94	5.52	3.54	4.37	3.6	4.27	-0.557754	2.05e-16
ENSRNOG00000001201	Cstb	39.19	38.15	41.72	39.55	33.39	43.33	29.29	30.93	79.62	75.69	74.92	80.16	81.63	66.78	74.17	76.45	1.04403	2.06e-16
ENSRNOG00000003597	Tuba4a	7.65	9.89	10.82	7.37	7.71	8.08	18.92	19.27	46.19	50.02	46.53	43.75	47.71	54.13	40.37	47.01	2.06628	2.16e-16
ENSRNOG00000013922	Dok2	1	0.88	1.48	1.25	1.2	1.13	0.71	0.7	3.36	3.17	4.04	2.8	3.03	2.89	3.82	2.77	1.63199	2.21e-16
ENSRNOG00000003302	Flcn	14.51	13.18	14.03	13.7	14.1	14.38	5.67	6.15	6.07	5.53	5.22	6.37	4.95	6.46	6.65	5.27	-1.04097	2.33e-16
ENSRNOG00000008706	Tbx3	1.26	2.85	1.98	1.99	2.08	1.74	2.21	1.57	1.04	1.13	1.27	0.89	1.16	1.12	1.43	1.21	-0.7614	2.49e-16
ENSRNOG00000002332	Mospd1	4.7	4.13	4.98	4.69	4	5.16	6.27	5.13	1.53	2.19	3.38	3.03	2.91	2.89	2.91	2.07	-0.901499	2.56e-16
ENSRNOG00000022356	Zc2hc1a	0.9	1.06	1.15	0.86	1.37	0.58	0.84	0.88	2.5	2.12	2.56	2.7	2.5	2.51	2.38	2.24	1.35257	2.58e-16
ENSRNOG00000002794	Selp	2.5	1.85	2.1	1.8	2.12	2.5	1.32	1.22	1.17	0.97	0.75	1.03	0.72	0.78	0.92	1.36	-1.00094	2.61e-16
ENSRNOG00000015036	Ccn2	0.88	1.66	1.85	1.66	2.2	0.82	2.08	1.79	7.02	10.4	6.33	8.62	7.42	4.32	6.51	5.71	2.12207	2.63e-16
ENSRNOG00000017063	Fcna	22	30.2	24.22	20.8	25.94	23.79	21.69	24.74	16.64	15.3	19.76	16.27	15.29	14.05	24.65	12.51	-0.524154	2.7e-16
ENSRNOG00000012378	Dbnl	8.74	9.64	9.67	10.88	8.56	8.21	6.9	7.58	18.71	18.37	17.42	19.93	17.73	15.62	18.57	17.05	1.03091	2.77e-16
ENSRNOG00000004754	Tc2n	4.81	3.97	4.1	3.23	4.11	3.6	2.36	3.33	2.48	2.44	2.52	2.82	2.46	2.67	2.85	2.33	-0.520662	2.88e-16
ENSRNOG00000006632	Rps6ka3	1.51	1.36	1.74	1.42	1.42	1.73	1.28	0.97	3.88	3.36	3.66	3.18	3.75	3.17	3.28	3.17	1.26398	2.95e-16
ENSRNOG00000000130	Dnajb5	2.96	3.89	3.02	3.11	3.28	4.13	4.46	5.06	11.47	9.69	12.38	12.39	10.37	7.83	9.57	9.35	1.47335	2.96e-16
ENSRNOG00000007722	Tlcd3a	0.44	0.29	0.57	0.22	0.06	0.34	0.17	0.69	2.29	1.82	2.4	3.17	2.27	1.62	2.03	2.12	2.67222	3.07e-16
ENSRNOG00000004601	Hao1	211.8	231.49	235.99	178.86	239.29	167.74	316.57	300.42	127.17	148.28	177.97	166.54	159.39	154.35	166.34	143.2	-0.598284	3.13e-16
ENSRNOG00000013429	Tbl3	3.18	4.02	3.06	3.14	3.23	2.99	3.74	3.63	7.21	6.28	7.27	7.51	6.25	7.23	6.31	7.23	1.03459	3.14e-16
ENSRNOG00000004857	L2hgdh	4.7	6.11	4.37	4.45	4.62	4.34	4.93	5.74	3.6	4.08	4.63	3.79	3.84	3.9	3.31	4.34	-0.318166	3.27e-16
ENSRNOG00000006545	Septin7	20.55	22.47	22.05	21.11	18.88	19.12	20.43	19.41	37.62	34.89	38.09	34.61	35.07	33.57	36.52	36.45	0.806274	3.34e-16
ENSRNOG00000010448	Ptbp1	34.03	38.49	33.77	34.84	32.12	33.36	34.09	37.36	66.17	57.55	60.15	60.92	56.1	53.5	60.73	57.17	0.764277	3.47e-16
ENSRNOG00000020457	Tacc2	2.11	2.14	2.38	2.8	2.82	2.26	2.31	1.66	4.69	4.14	4.33	5.5	4.69	5.1	4.7	2.98	0.967232	3.59e-16
ENSRNOG00000019080	Hsd3b7	88.39	87.94	78.95	82.28	70.79	77.07	50.23	42.87	46.36	46.87	49.57	48.28	48.32	54.01	49.52	44.88	-0.577017	3.8e-16
ENSRNOG00000004577	Fez2	11.62	13.84	10.65	10.84	9.65	9.52	9.96	12.52	21.62	21.04	20.07	21.59	20.26	22.23	20.26	20.69	0.92102	3.84e-16
ENSRNOG00000015180	Kdm8	4.27	4.47	4.04	3.63	3.14	3.61	2.67	3.45	2.22	2.51	3.09	2.41	2.74	2.86	3.1	2.88	-0.424926	4.27e-16
ENSRNOG00000004205	Pkdcc	24.53	20	27.48	31.77	30.66	20.16	17.47	21.8	113.88	69.99	67.07	55.19	94.24	81.22	78.34	66.24	1.69146	4.4e-16
ENSRNOG00000013954	Alpl	4.09	3.92	2.65	3.81	5.67	3.99	6.85	6.47	14.96	16.79	14.88	16.04	14.09	18.29	15.39	16.08	1.75633	4.4e-16
ENSRNOG00000001035	Gtf2h3	1.61	1.35	1.47	1.89	1.59	1.4	2.24	1.83	4.51	5.53	4.16	4.28	4.4	3.85	4.58	4.41	1.41665	4.49e-16
ENSRNOG00000028730	Lcn12	3.04	2.52	2.58	3.49	3.84	4.16	1.77	1.39	0.42	0.15	1.33	0.63	0.31	0.72	0.86	0.4	-2.2413	4.49e-16
ENSRNOG00000000923	Cct6a	35.74	33.51	43.01	32.81	33.49	36.78	36.86	38.84	66.51	71.19	70.59	71.17	63.24	69.33	67.43	74.68	0.929033	4.86e-16
ENSRNOG00000019246	Psme2	31.39	34.83	35.09	44.25	30.9	33.46	30.24	37.16	73.83	77.47	83.07	70.46	67.47	60.83	76.43	70.29	1.06413	4.93e-16
ENSRNOG00000030126	Clk3	10.02	10.35	10.55	13.46	12.95	10.93	11.12	10.92	8.79	8.82	8.86	10.26	7.74	10.14	10.48	9.49	-0.275937	5.28e-16
ENSRNOG00000026940	AABR07021424.1	0.09	0.4	0.69	0.77	0.46	0.89	1.27	0.23	0	0	0.03	0	0	0	0	0	-7.32193	5.33e-16
ENSRNOG00000003533	Clcn4	18.07	19.64	19.17	21.95	21.31	18.62	20.05	25.06	40.96	39.22	40.5	41.26	43.86	46.79	40.06	45.82	1.04648	5.37e-16
ENSRNOG00000007519	Tmem43	1.59	1.29	1.69	1.63	1.69	1.66	1.35	1.76	4.31	3.64	4.4	3.79	4.02	4.14	5.37	3.08	1.37122	5.39e-16
ENSRNOG00000003397	Adprm	9.5	10.84	11.1	8.17	8.7	9.73	10.62	10.87	18.27	20.18	23.33	21.71	20.19	22.92	18.66	22.43	1.07623	5.46e-16
ENSRNOG00000009078	Mrpl37	23.43	25.43	23.11	22.67	21.59	23.61	26.83	26.28	44.88	48.34	42.66	61.15	46.96	52.1	44.83	52.12	1.02645	5.61e-16
ENSRNOG00000026742	Ypel5	35.39	28.43	26.13	30.83	25.06	26.1	18.98	20.62	21.18	20.24	21.69	21.45	19.57	19.63	20.73	21.01	-0.354099	5.64e-16
ENSRNOG00000055331	Ints10	3.85	4.33	3.4	3.22	3.35	2.96	3.62	4.07	7.93	7.03	7.96	8.07	6.94	8.06	6.66	8.36	1.08298	5.7e-16
ENSRNOG00000000245	Slc16a6	0.34	0.51	0.33	0.23	0.4	0.2	0.42	0.36	2.47	0.95	1.44	2.96	1.63	1.54	1.81	2.17	2.42374	5.73e-16
ENSRNOG00000013653	Pdlim7	1	1.54	1.07	1.26	1.2	1.06	1.32	1.49	3.94	3.66	4.18	4.31	2.9	3.09	2.91	3.44	1.5161	5.93e-16
ENSRNOG00000004783	Fam171b	0.74	1.02	0.72	1.66	0.92	1.18	0.51	1.03	0.29	0.24	0.51	0.21	0.42	0.17	0.29	0.3	-1.67881	6.14e-16
ENSRNOG00000000814	Fabp7	418.82	470.72	449.57	270.84	283.61	328.84	59.17	49.14	31.08	57.28	52.17	35.39	52.32	30.03	31.45	36.29	-2.83778	6.23e-16
ENSRNOG00000018109	Clic4	14.76	18.43	14.63	17.24	14.45	13.26	13.84	11.92	29.13	33.77	30.57	33.39	26.91	35.2	32.66	28.43	1.07702	6.39e-16
ENSRNOG00000020793	Ruvbl2	4.16	4.42	4.13	4.69	4.12	4.28	6.01	5.76	10.1	11.81	12.2	11.23	9.75	9.98	10.93	11	1.21143	6.4e-16
ENSRNOG00000020465	Ripk3	0.82	1.9	2.05	2.04	1.05	1.05	1	1.12	6.8	6.06	7.15	6.67	5.2	4.02	6.97	3.36	2.0674	6.52e-16
ENSRNOG00000002192	Rell1	1.86	1.47	1.97	1.79	2.98	2.31	2.83	4.13	7.59	7.78	7.5	9.29	8.8	8.51	8.16	8.35	1.77044	6.99e-16
ENSRNOG00000003403	Slc35f5	27.66	25.48	24.05	23.18	23.62	25.32	16.25	17.21	17.7	15.1	16.74	17.37	18.55	19.41	17.27	18.65	-0.376484	7.05e-16
ENSRNOG00000020383	Dapk3	10.13	10.69	10.39	9.55	9.75	12.16	11.98	11.89	22.97	22.91	21.57	24.96	23.12	27.38	20.38	20.88	1.0896	7.08e-16
ENSRNOG00000021185	Bola1	11.26	13.37	9.74	11.44	8.41	9.98	11.84	10.64	8.3	9.49	8.21	8.92	6.57	8.77	6.77	9	-0.392578	7.27e-16
ENSRNOG00000017075	Slc35e2b	16.74	17.27	12.89	12.97	12.78	14.77	10.4	10.71	10.54	10.19	10.45	11.79	11	10.48	10.81	12.03	-0.314206	7.71e-16
ENSRNOG00000015588	Nol3	0.39	0.52	0.4	0.23	0.13	0.32	0.2	0.26	2.88	1.92	1.22	2.57	1.01	1.7	2.25	2.14	2.67899	7.75e-16
ENSRNOG00000014002	St7l	4.63	4.24	4.05	4.02	4.13	4.52	4.49	5.02	2.99	3.8	3.66	3.3	3.5	4.26	3.1	3.04	-0.344192	7.76e-16
ENSRNOG00000016896	Rpl3	177.58	159.73	146.27	121.67	133.31	144.04	173.04	162.35	300.1	288.47	286.76	350.55	317.62	319.14	303.24	312.13	1.02468	8.47e-16
ENSRNOG00000012660	Postn	0.04	0.04	0.02	0.07	0	0.19	0	0.04	0.69	0.74	0.79	0.72	0.43	1.28	1.53	0.59	4.08108	8.57e-16
ENSRNOG00000053196	Slc48a1	15.35	10.45	9.89	11.35	10.27	13.05	9.33	10.72	25.04	23.8	25.11	26.94	23.55	24	22.81	27.45	1.13604	8.66e-16
ENSRNOG00000003398	Tomm40l	1.44	1.92	1.98	1.88	1.86	1.67	2.12	2.4	6.42	4.84	4.83	7.63	4.72	7.32	5.52	4.89	1.59626	8.73e-16
ENSRNOG00000015225	Gramd2b	7.5	7.46	6.52	5.82	6.75	5.92	5.89	6.09	11.68	13.76	13.12	15.11	13.14	14.72	11.73	15.89	1.07112	8.84e-16
ENSRNOG00000016410	Prelid1	99.72	109.66	100.76	95.64	96.77	94.17	105.6	102.69	169.97	162.6	156.62	186.18	157.41	174.98	169.11	167.74	0.740109	8.96e-16
ENSRNOG00000016488	Pltp	14.44	19.74	21.72	17.54	14.42	22.2	12.04	17.76	12.03	6.92	11.52	9.04	7.94	5.77	13.91	8.13	-0.894028	9.32e-16
ENSRNOG00000010128	Slc27a2	408.6	442.42	511.29	467.37	450.51	479.6	244.91	247.58	216.33	277.32	236.09	246.32	208.53	242.12	205.95	287.9	-0.759924	9.35e-16
ENSRNOG00000023923	Fastkd2	4.32	3.93	4.57	3.84	3.91	4.05	4.33	4.35	8.2	7.28	9.38	8.79	8.87	7.97	7.71	8.87	1.01015	9.49e-16
ENSRNOG00000019744	AABR07032097.1	8.04	7.81	8.98	8.22	10.84	8.38	11.71	10.99	6.28	6.35	6.04	7.33	7.25	7.28	6	7.37	-0.476028	9.54e-16
ENSRNOG00000036701	Actg1	1.27	6.66	5.29	4.49	9.84	13.83	6.87	2.24	76.11	72.01	81.07	52.84	57.08	58.97	74.81	52.96	3.38058	9.87e-16
ENSRNOG00000042041	Gal3st1	0.04	0.11	0.08	0.07	0.04	0.07	0	0	1.42	1.28	0.55	1.9	1.21	1.06	0.82	0.83	4.46741	1.03e-15
ENSRNOG00000015157	Smtnl2	0.53	0.45	0.33	0.38	0.49	0.27	0.37	0.6	1.79	1.58	1.45	1.71	1.34	1.79	1.27	1.22	1.82889	1.09e-15
ENSRNOG00000059017	AC106292.2	13.53	13.65	15.54	11.06	11.94	13.97	9.91	10.24	10.59	10.07	9.62	9.04	9.59	9.26	10.07	11.13	-0.331024	1.12e-15
ENSRNOG00000008980	Rbm48	2.9	3.24	4.33	3.32	3.28	4.59	2.56	3.82	2.36	1.86	1.75	2.07	2.63	2.16	2.77	1.86	-0.683433	1.19e-15
ENSRNOG00000056457	Gpd1	143.91	198.72	162.37	156.16	182.11	143.33	197.73	192.83	125.16	133.01	141.07	136.74	132.24	165.88	150.11	143.82	-0.287891	1.19e-15
ENSRNOG00000011057	Mfn1	23.55	20.26	21.63	18.77	16.03	18.91	16.28	16.1	41.81	37.23	37.65	39.32	41.1	43.11	37.86	38.71	1.06392	1.21e-15
ENSRNOG00000013720	Aebp1	1.74	1.59	1.55	1.94	1.89	1.83	1.61	2.02	3.93	3.82	4.33	3.95	4.1	4.12	5.05	3.26	1.20026	1.24e-15
ENSRNOG00000009266	Anp32b	32.79	30.04	29.49	28.36	23.39	30.59	23.56	23.4	55.96	54.31	58.48	60.68	47.46	50.56	55.18	51.83	0.971135	1.35e-15
ENSRNOG00000028598	Edar	2.33	3.23	0.87	1.86	2.03	1.45	3	2.18	0.32	0.51	1.07	0.73	0.7	0.94	0.69	0.86	-1.54219	1.38e-15
ENSRNOG00000033065	Rad50	1.94	2.34	2.22	2.08	2	1.7	1.69	2.09	4.72	3.8	4.11	4.13	3.69	4.51	3.88	3.74	1.02051	1.41e-15
ENSRNOG00000011572	Klc1	7.23	7.38	6.92	7.74	5.67	6.39	6.5	8.92	15.92	14.36	15.02	13.91	13.83	16.81	13.99	13.33	1.04591	1.42e-15
ENSRNOG00000008825	Ssrp1	13.61	15.56	12.77	13.92	12.53	14.35	15.97	15.07	26.92	24.29	28.34	27.28	24.16	24.9	26.23	24.6	0.861431	1.45e-15
ENSRNOG00000014647	Cbfb	7.86	9.73	7.65	8.46	8.26	7.82	9.32	8.77	15.79	15.03	17.72	16.46	14.42	14.73	16.01	16.76	0.903074	1.47e-15
ENSRNOG00000013733	Ppp4r1	4.49	6.14	5.29	4.82	4.9	5.23	4.39	4.41	9.76	9.96	9.63	9.88	8.39	10.87	9.46	10.1	0.97635	1.48e-15
ENSRNOG00000007545	Angptl4	30.49	33.16	41.4	45.72	42.01	25.11	14.51	5.04	3.47	5.37	3.24	3.07	3.81	4.59	5.88	9.81	-2.59717	1.5e-15
ENSRNOG00000021660	Nprl2	10.86	9.56	8.63	7.69	8.79	8.75	7.52	6.66	7.53	6.1	6.05	7.46	6.35	7.44	7.52	6.2	-0.32504	1.53e-15
ENSRNOG00000042781	Ropn1l	0.08	0	0	0	0	0.21	0.3	0	1.86	2.66	1.39	2.43	1.96	2.68	2.03	1.74	4.8273	1.53e-15
ENSRNOG00000022697	Clec14a	6.85	7.28	7.65	9.16	7.61	7.53	6.43	5.81	5.45	6.6	5.8	6.07	6.14	5.32	6.07	6.49	-0.282761	1.57e-15
ENSRNOG00000011599	Gldc	14.27	18.2	17.52	11.27	12.35	11.52	14.56	14.35	43.78	27.94	37.31	34.22	38.92	60.63	39.78	38.45	1.49317	1.73e-15
ENSRNOG00000014080	Kif23	0.28	0.37	0.18	0.39	0.17	0.25	0.25	0.16	1.36	0.9	1.33	1.4	0.77	0.86	1.41	1.04	2.14548	1.78e-15
ENSRNOG00000012762	Zfp64	0.78	1.14	0.81	0.81	0.72	0.77	0.95	0.92	2.09	2.37	1.98	2.88	2.9	2.66	2.26	2.26	1.49139	1.79e-15
ENSRNOG00000015932	Plgrkt	2.05	3.01	1.51	3.55	2.17	1.82	1.95	3.39	8.01	6.1	7.79	8.14	6.81	6.93	6.66	7.11	1.56505	1.82e-15
ENSRNOG00000014277	Zdhhc13	1.12	0.88	1.18	0.96	0.76	0.97	0.89	0.87	3.6	2.29	3.54	2.56	2.96	2.43	2.95	2.24	1.56465	1.88e-15
ENSRNOG00000010098	Plek2	0.58	0.48	0.37	0.24	0.17	0.23	0.4	0.52	1.12	1.84	1.78	1.79	1.26	1.42	1.32	1.58	2.01798	1.93e-15
ENSRNOG00000001091	Hip1r	1.33	1.75	1.15	1.05	1.01	1.01	1.53	1.44	3.38	3.2	3.04	2.88	2.86	3	3.03	2.85	1.23895	1.95e-15
ENSRNOG00000037167	Rtp3	24.31	25.25	15.11	26.56	11.95	17.53	27.77	30.33	11.08	7.87	11.87	13.37	8.79	13.47	10.61	14.81	-0.960762	1.96e-15
ENSRNOG00000016595	Hhex	78.14	40.57	81.92	61.32	40.51	67.69	39.67	60.27	33.89	34.34	31.93	35.43	38.58	37.22	34.52	37.7	-0.729029	2e-15
ENSRNOG00000049507	Septin10	5.52	4.45	3.5	3.91	3.02	4.27	3.64	2.49	9.21	8.88	10.62	9.54	8.91	8.47	8.73	9.04	1.25285	2.02e-15
ENSRNOG00000002618	Ivns1abp	52.3	50.37	61.17	56.76	71.99	70.06	70.08	69.76	43.93	41.78	45.78	51.5	52.09	53.77	50.03	47.98	-0.377283	2.04e-15
ENSRNOG00000015365	Col4a3	0.25	0.27	0.39	0.24	0.2	0.25	0.29	0.25	0.14	0.07	0.12	0.17	0.08	0.08	0.14	0.07	-1.29852	2.12e-15
ENSRNOG00000036699	Faap100	0.62	0.63	0.36	0.39	0.53	0.33	0.38	0.39	1.45	1.29	1.63	1.19	1.39	2.09	1.38	1.32	1.69339	2.15e-15
ENSRNOG00000056819	Susd1	1.2	1.1	1.13	1.72	1.39	1.44	1.63	1.47	3.73	3.25	3.44	3.72	3.33	3.09	3.71	2.96	1.29724	2.3e-15
ENSRNOG00000018835	Notch2	1.99	3.06	1.83	2.07	2.21	1.83	2.53	3.01	5.75	5.01	6.09	5.78	5.09	5.93	5.03	5.75	1.26167	2.32e-15
ENSRNOG00000028017	Tmem109	6.48	6.88	6.19	7.02	6.98	6.45	6.78	6.48	13.82	11.59	12.85	13.8	14.09	14.41	13.09	11.26	0.978028	2.33e-15
ENSRNOG00000017905	Map1lc3b	16.6	14.86	26.01	21.2	18.02	25.81	17.05	15.6	11.16	13.27	12.17	13.5	11.35	13.12	12.94	14.97	-0.598321	2.41e-15
ENSRNOG00000001632	Brwd1	2.65	2.36	2.59	2.88	2.77	2.86	1.64	1.96	1.77	1.42	1.59	1.9	1.62	2.06	1.63	1.96	-0.498663	2.41e-15
ENSRNOG00000060349	Fam3c	6.18	5.52	5.08	7.65	6.09	6.39	7.27	5.97	16.58	16.28	16.59	20.2	14.89	14.39	15.3	17.75	1.396	2.41e-15
ENSRNOG00000006082	Rmdn2	35.53	32.8	29.49	26.61	22.47	26.75	13.48	18.43	17.68	15.2	14.15	10.72	10.49	13.06	12.89	17.18	-0.884199	2.41e-15
ENSRNOG00000006644	Kdm4c	3.82	5.08	6.88	5.18	3.34	7.03	3.76	4.11	3.61	3.26	3.43	3.45	3.88	3.75	4.2	3.5	-0.430826	2.51e-15
ENSRNOG00000032575	Ocel1	6.06	7.2	7.01	6.91	6.82	7.4	6.1	6.1	4.7	6.09	4.72	5.41	4.51	5.82	5.9	5.72	-0.322265	2.52e-15
ENSRNOG00000045821	Slc41a3	0.13	0.25	0.09	0.1	0.32	0.11	0.11	0.15	1.61	0.76	1.37	0.8	1.14	1.01	0.92	0.86	2.74894	2.6e-15
ENSRNOG00000033169	Cpeb4	8.81	10.83	8.17	9.52	10.85	7.92	12.77	12.51	6.2	6.63	6.53	8.81	5.49	7.39	6.46	8.37	-0.542342	2.65e-15
ENSRNOG00000017017	Zbtb43	4.59	4.88	4.67	4.96	3.94	3.57	4.2	3.66	2.85	3.54	3.14	3.86	3.1	3.23	3.47	2.26	-0.437676	2.68e-15
ENSRNOG00000012795	Cables1	0.58	0.46	0.44	0.51	0.76	0.37	0.6	0.56	1.81	1.32	1.85	1.81	2.01	2.25	1.75	1.46	1.73629	2.71e-15
ENSRNOG00000005504	Pkp4	34.81	28.82	27.42	30.83	24.78	27.4	17.56	17.17	17.92	18.26	17.08	18.7	17.97	18.84	18.07	19.76	-0.510168	2.76e-15
ENSRNOG00000017241	Dpcd	5.24	5.15	4.13	4.59	4.9	4.23	4.6	4.38	13.74	9.34	9.54	13.64	13	10.81	10.19	13.74	1.33658	2.77e-15
ENSRNOG00000011774	Fblim1	0.06	0.12	0.17	0.35	0.24	0.2	0.06	0.11	0.93	1.18	1.11	1.05	0.55	1.1	1.14	1.02	2.62479	2.9e-15
ENSRNOG00000010007	Srsf4	22.67	23.05	29.47	30.93	33.21	29.59	30.99	37.13	17.17	22.73	19.16	21.73	22.21	20.98	17.35	24.24	-0.517689	2.93e-15
ENSRNOG00000008236	Decr1	254.53	252.97	277.28	247.95	241.3	239.4	97.92	89.58	73.39	98.14	93.43	78.75	70.57	99.46	67.98	124.77	-1.26758	2.97e-15
ENSRNOG00000048025	Cstf2	1.87	1.95	1.43	1.15	1.97	1.97	1.99	2.29	5.13	4.46	5.25	4.6	4.08	5.06	5.09	4.64	1.38978	2.98e-15
ENSRNOG00000000780	Ppp1r11	10.46	12.14	10.19	11.76	11.77	12.74	7.93	9.64	20.56	22.16	23.06	23.47	22.03	22.3	22.28	22.24	1.03975	3.02e-15
ENSRNOG00000009675	Cdc42bpb	7.25	8.84	8.16	8.17	7.67	7.42	8.25	9.54	16.44	14.04	15.14	17.05	16.7	18	15.12	14.29	0.957172	3.04e-15
ENSRNOG00000006738	Fbxo32	1.12	1.12	0.83	1.16	1.1	1.02	0.78	0.77	2.34	2.73	2.33	2.35	2.69	2.3	3.12	2.41	1.35942	3.11e-15
ENSRNOG00000050828	Vkorc1	24.57	28.95	24.29	27.87	23.38	23.86	33.52	37.57	20.65	20.56	22	25.59	18.6	20.16	24.03	22.16	-0.36655	3.13e-15
ENSRNOG00000011154	Adgrf5	6.12	7.79	8.17	8.27	6.79	9.04	9.04	7.31	5.85	6.62	6.14	5.74	6.16	5	7.84	7.12	-0.309122	3.15e-15
ENSRNOG00000006778	Mmp19	25.17	27.19	22.17	25.51	22.83	24.88	32.15	33.55	23.56	19.85	24.23	18.47	17.33	19.08	23.27	18.85	-0.374583	3.26e-15
ENSRNOG00000007601	Inhbe	30.94	57.64	72.52	65.37	52.55	45.82	36.73	45.11	27.54	23.21	24.48	20.49	25.3	29.09	27.23	41.4	-0.894677	3.32e-15
ENSRNOG00000038916	Dram1	1.19	1.28	1.23	2.19	0.9	1.2	0.84	1.53	5.03	6.22	5.14	5.48	4.13	3.62	6.4	2.88	1.90875	3.35e-15
ENSRNOG00000027125	Mboat1	2.45	2.31	1.77	2.02	1.98	2.95	1.87	2.69	7.23	4.56	7.53	8.62	5.44	4.96	6.35	6.16	1.49505	3.38e-15
ENSRNOG00000018714	Arl5b	8.9	8.79	11.24	8.91	10.87	11.21	4.95	4.41	3.45	3.99	3.89	4.19	4.74	5.29	4.27	5.26	-0.98179	3.38e-15
ENSRNOG00000000187	Csf2rb	1.56	3.21	1.65	1.83	1.88	2.3	1	1.51	6.02	8.35	7.3	7.16	6.37	4.41	8.24	5.26	1.8298	3.41e-15
ENSRNOG00000012924	Nemp2	0.32	0.24	0.14	0.12	0.19	0.09	0.28	0.29	0.98	0.76	0.95	0.95	1.06	0.66	1.09	0.83	2.12409	3.47e-15
ENSRNOG00000003772	Csrp2	9.7	8.61	7.75	6.22	6.34	8.29	7.14	9.9	25.65	23.07	22.99	20.64	17.11	16.32	24.51	17.09	1.38811	3.52e-15
ENSRNOG00000013945	Itpkc	1.21	1.18	1.68	1.31	1.1	1.17	0.99	1.12	4.05	2.28	3.32	2.96	3.31	3.37	2.92	3.2	1.38044	3.53e-15
ENSRNOG00000008354	Slc9a8	3.26	2.67	3.19	2.6	2.83	2.26	3.35	2.37	5.88	6.15	5.58	7.36	7.25	7.97	7.32	7.3	1.28259	3.6e-15
ENSRNOG00000005391	Prex2	1.63	1.36	2.09	1.2	2.18	2.67	2.91	1.75	1.03	1.06	0.9	1.14	1.06	0.75	1.1	0.96	-0.980939	3.62e-15
ENSRNOG00000038106	AABR07026424.1	63.01	59.14	79.27	73.36	88.96	85.97	71.94	64.76	58.73	57.28	51.1	53.25	53.05	58.98	53.93	64.38	-0.379742	3.69e-15
ENSRNOG00000015003	Pex11a	17.58	31.41	12.36	13.06	32.73	20.76	2.93	7.23	2.35	3.49	2.42	3.37	2.9	3.61	3.28	3.22	-2.48622	3.72e-15
ENSRNOG00000054257	Adam10	6.66	7.81	7.48	7.05	6.8	7.15	6.25	6.44	12.08	12.03	13.5	14.13	13.47	11.24	12.43	12.35	0.863443	3.83e-15
ENSRNOG00000012315	Agmat	75.88	70.08	68.62	68.13	58.16	62.93	49	41.17	40.84	46.85	54.51	41.38	38.79	44.21	39.85	51.08	-0.46644	3.91e-15
ENSRNOG00000047112	LOC100912537	0.49	0.52	0.38	0.44	0.25	0.24	0.49	0.5	1.9	1.11	1.48	1.89	2	1.95	1.66	1.54	2.03126	3.91e-15
ENSRNOG00000060994	Tctn3	0.49	0.52	0.38	0.44	0.25	0.24	0.49	0.5	1.9	1.11	1.48	1.89	2	1.95	1.66	1.54	2.03126	3.91e-15
ENSRNOG00000026985	Phldb1	0.43	0.69	0.58	0.46	0.63	0.67	0.43	0.67	1.43	1.52	1.58	1.31	1.56	1.45	1.79	1.23	1.38021	4.03e-15
ENSRNOG00000008713	Slc41a2	38.48	43.68	43.62	50.45	50.88	47.61	53.58	60.2	39.57	40.73	41.89	39.3	38.76	42.8	40.33	40.26	-0.263525	4.12e-15
ENSRNOG00000009570	Pdxp	0.79	1.16	1.79	0.99	1.02	0.82	2.68	2.45	0.36	0.42	0.42	0.27	0.33	0.33	0.48	0.08	-2.12083	4.15e-15
ENSRNOG00000007895	Pdhb	41.07	45.84	41.6	39.47	36.23	42.43	71.39	65.08	33.43	28.06	30.86	30.87	30.47	28.75	31.94	34.18	-0.624165	4.52e-15
ENSRNOG00000010024	Cyb5r4	11.93	13.75	12.76	12.93	12.23	11.61	10.17	10.36	23.1	20.1	19.99	26	22.73	22.7	23.51	22.58	0.916483	4.72e-15
ENSRNOG00000014521	Armc8	3.24	3.6	3.4	2.89	3.42	2.93	3.03	2.82	5.98	5.78	5.62	5.89	6.22	6.29	6.23	5.88	0.918877	4.72e-15
ENSRNOG00000028025	Aknad1	1.99	2.11	1.92	1.35	1.33	1.22	0.58	0.84	0.3	0.43	0.42	0.72	0.5	0.28	0.63	0.53	-1.57356	4.83e-15
ENSRNOG00000021027	Dbp	87.39	90.26	84.36	83.72	89.24	94.79	59.24	57.33	31.93	44.16	42.24	62.91	45.45	43.51	45.61	18.81	-0.949747	4.84e-15
ENSRNOG00000043286	Cpne2	0.57	0.77	0.53	0.77	0.31	0.4	0.48	0.61	2.41	1.84	1.9	2.79	1.59	1.78	2.31	1.91	1.89646	4.91e-15
ENSRNOG00000012866	Nek8	0.38	0.23	0.26	0.4	0.15	0.44	0.21	0.49	1.49	1.25	1.17	1.3	0.98	1.06	1.28	1.32	1.94398	4.98e-15
ENSRNOG00000049484	Atp9a	12.61	13.96	12.29	12.15	12.71	11.96	15.82	15.2	32.99	25.78	23.61	34.28	27.06	30.03	28.59	26.07	1.09807	4.99e-15
ENSRNOG00000052445	Kdm7a	2.67	3.25	2.69	1.97	2.17	2.56	2.58	1.85	1.43	1.76	1.6	1.69	1.9	1.6	1.45	2.06	-0.549232	5.17e-15
ENSRNOG00000005930	Nnmt	21.64	21.01	45.38	40.46	19.09	46.87	36.86	47.89	19.84	10.23	14.03	13.63	11.58	21.53	14.53	11.27	-1.25924	5.66e-15
ENSRNOG00000016212	Ankfy1	8.53	8.23	7.3	10.12	7.08	8.24	7.56	7.53	15.33	14.43	15.46	15.26	14.35	14.05	15.21	14.99	0.882548	5.88e-15
ENSRNOG00000054695	Calcrl	7.82	7.07	6.71	6.25	7.31	5.79	5.74	5.13	5.6	5.61	5.31	5.72	4.87	4.02	5.86	5.53	-0.285367	6.02e-15
ENSRNOG00000017428	Map1b	0.08	0.06	0.1	0.07	0.09	0.09	0.05	0.04	0.33	0.2	0.24	0.35	0.24	0.28	0.33	0.25	1.93643	6.05e-15
ENSRNOG00000005958	Rrbp1	36.55	40.42	35.47	48.06	34.54	39.52	45.5	43.26	80.36	92.8	92.44	88.36	76.88	73.11	81.94	78	1.03798	6.07e-15
ENSRNOG00000003841	Kcnh1	0.39	0.5	0.52	0.9	1.13	0.75	0.44	0.73	0.21	0.24	0.27	0.27	0.12	0.19	0.36	0.2	-1.52693	6.25e-15
ENSRNOG00000009275	Kpnb1	23.07	23.11	23.33	20.04	22.57	23.33	25.66	24.71	45.07	38.65	47.2	43.6	39.9	43.94	41.26	42.92	0.882367	6.4e-15
ENSRNOG00000025704	Yod1	2.44	2.45	3.41	2.41	3.01	2.51	2.3	2.73	1.23	1.38	0.63	1.4	2.14	1.5	1.24	1.45	-0.954578	6.47e-15
ENSRNOG00000012394	Bcl2l13	5.52	5.33	6.81	5.7	5.18	6.11	4.8	4.86	11.03	10.53	11.12	11.74	10.67	11.5	10.23	12.39	1.00957	6.56e-15
ENSRNOG00000014013	Map4k4	2.39	2.81	1.98	1.78	2.09	2.02	1.56	1.38	5.97	4.37	4.6	5.96	4.62	4.45	5.97	4.91	1.35136	6.68e-15
ENSRNOG00000018295	Ccar2	4.87	5.69	5.15	5.35	4.59	4.68	5.8	5.78	9.2	9.52	9.52	10.51	8.77	10.38	10.48	10.14	0.905766	6.7e-15
ENSRNOG00000012040	Slc25a48	3.75	1.84	3.15	2.39	2.62	2.55	4.74	4.81	0.77	0.34	0.81	1.43	0.65	0.99	1.86	0.55	-1.80457	6.72e-15
ENSRNOG00000013766	Acaa2	593.56	613.79	624.07	523.59	606.11	613.05	336.09	333.14	259.92	360.08	350.86	297.41	289.86	349.59	282.63	407.47	-0.707919	6.84e-15
ENSRNOG00000017901	Acy3	17.82	22.87	22.22	20.95	25.95	20.91	13.65	17.29	13.71	11.08	15.38	16.7	13.65	15.11	15.39	15.88	-0.467688	6.86e-15
ENSRNOG00000003104	Trpv2	0.29	0.58	0.38	0.47	0.54	0.3	0.3	0.28	1.94	1.58	1.94	1.72	1.48	1.19	1.15	1.14	1.95093	6.91e-15
ENSRNOG00000013186	G3bp1	6.64	7.57	7.63	6.98	7.15	6.96	9.82	9.64	16.63	16.27	17.42	17.27	17.43	15.44	17.05	17.54	1.11411	7.27e-15
ENSRNOG00000010303	Trim32	1.51	2.01	1.66	1.57	1.84	1.76	1.85	1.91	5.01	3.45	3.5	3.92	4.41	4.71	4.15	5.13	1.28065	7.32e-15
ENSRNOG00000018801	AC109048.1	2.67	3.87	3.07	3.21	3.74	3.14	4.93	4.28	8.68	8.82	8.65	10.28	8.6	8.37	8.13	9.31	1.293	7.37e-15
ENSRNOG00000019695	Il17b	0.59	0	0.1	0.17	0	0.17	0.09	0.16	2.06	3.18	3.61	2.24	2.14	1.68	2.75	1.71	3.91961	7.4e-15
ENSRNOG00000016294	Cd4	9.91	14.06	12.15	11.64	11.64	11.32	9.68	10.23	8.8	8.39	10.36	9.68	9.38	8.72	11.95	7.65	-0.274445	7.59e-15
ENSRNOG00000019113	Hnrnpk	91.59	94.25	89.87	87.01	85.26	90.02	82.33	85.03	137.59	131.47	141.01	143.72	131.23	131.05	144.53	136.69	0.637513	7.67e-15
ENSRNOG00000018077	Gpat4	23.8	22.92	30.51	25.4	26.37	23.91	42.77	35.48	19.58	18.04	18.92	21.46	19.41	20.83	21.26	19.05	-0.543954	7.72e-15
ENSRNOG00000013692	Abhd18	4.78	4.82	5	3.12	3.82	3.15	5.08	3.71	3.22	3.03	2.56	3.54	2.51	3.29	2.73	2.83	-0.497804	7.82e-15
ENSRNOG00000001034	Evi5l	4.85	4.85	2.54	4.73	4.67	3.16	4.31	5.11	3.11	1.88	2.89	3.59	2.36	3.01	3.37	3.92	-0.504012	7.96e-15
ENSRNOG00000000867	Vars1	4.75	5.09	4.25	4.65	4.8	5.14	5.23	5.27	10.56	8.72	8.94	10.3	8.94	10.6	8.86	8.94	0.953222	8.26e-15
ENSRNOG00000020304	Pdcd11	3.82	4.54	3.69	3.93	3.67	4.17	4.78	5.36	8.54	8.26	8.35	9.23	7.98	9.12	8.58	8.93	1.02255	8.36e-15
ENSRNOG00000028541	Btnl2	0.04	0	0	0	0	0	0	0	1.09	0.64	0.82	0.65	0.56	0.55	0.52	0.66	7.10066	8.49e-15
ENSRNOG00000005258	Myef2	3.22	2.86	2.66	2.25	1.89	2.77	1.7	2.7	7.03	6.15	7.43	5.91	5.78	5.6	5.94	5.06	1.28623	8.51e-15
ENSRNOG00000030127	Eml2	3.77	4.14	3.17	3.7	3.47	2.51	2.77	3.04	7.71	6.64	7.22	8.29	7.49	6.88	6.61	6.38	1.10672	8.59e-15
ENSRNOG00000010852	Nup205	1.5	2.13	1.47	1.36	1.65	1.64	2.45	2.83	5.33	5.09	5.9	5.76	4.96	4.83	5.58	4.59	1.48392	8.59e-15
ENSRNOG00000016281	Col4a1	8.6	9.31	7.22	9.25	6.85	7.35	7.29	8.08	21.13	18.06	16.69	19.88	15.64	14.25	24.81	15.57	1.19125	8.95e-15
ENSRNOG00000013009	Ldha	735.08	1055.15	1073.4	731.8	937.31	830.74	401.68	481.9	383.63	420.12	450.71	411.64	384.13	415.45	380.97	553.53	-0.877566	8.98e-15
ENSRNOG00000020029	Mcrip2	6.47	7.22	6.56	6.4	9.05	9.59	10.4	11.32	5.47	4.12	6.25	4.97	4.12	4.91	3.31	3.89	-0.855292	9.12e-15
ENSRNOG00000015851	LOC103690139	0.67	2.25	2.02	1.34	0.69	1.41	0.67	0	0	0	0	0	0	0	0	0	-10.1437	9.31e-15
ENSRNOG00000029087	Nap1l3	0.38	0.35	0.31	0.35	0.07	0.13	0.32	0.22	0.89	1.15	1.23	1	0.99	1.06	1.04	1.06	1.98297	9.42e-15
ENSRNOG00000014338	Slc25a25	46.94	75.65	43.29	72.81	46.68	28.18	22.15	47.7	13.15	23.4	23.41	30.19	18.84	14.29	19.59	21.87	-1.21866	9.59e-15
ENSRNOG00000033790	Hnrnpu	46.18	49.7	48.16	42.79	39.56	43.62	42.23	43.27	74.72	73.63	79.51	71.43	71.28	78.56	73	73.1	0.743557	1e-14
ENSRNOG00000004494	Lta4h	13.09	16.46	14.19	13.02	12.09	13.29	11.23	13.46	29.44	25	25.03	27.56	25.53	25.73	25.86	20.85	0.940307	1.01e-14
ENSRNOG00000004693	Pbx1	8.05	7.64	7.43	6.91	7.29	6.9	5.22	4.16	4.59	4.37	4.47	4.57	4.37	5.77	4.64	5.47	-0.486773	1.02e-14
ENSRNOG00000002001	Itsn1	7.75	9.39	8.9	7.94	6.41	7.41	6.66	7.41	14.24	14.23	13.11	15.21	13.74	13.58	14.7	14.46	0.872454	1.03e-14
ENSRNOG00000010284	St3gal5	5	6.15	4.71	5.22	5.28	5.02	5.07	5.83	10.46	12.04	11.79	11.89	10.36	8.4	10.97	10.61	1.03306	1.04e-14
ENSRNOG00000050703	Fam115c	0.88	0.91	0.61	1.25	0.69	0.88	1.32	0.84	2.9	2.45	2.92	2.71	2.08	2.29	3.03	2.57	1.50526	1.07e-14
ENSRNOG00000046468	Ptgfr	3.77	5.62	4.71	5.4	6.38	5.5	5.22	7.4	3.09	3.47	2.96	3.97	3.98	4.13	2.48	3.82	-0.657238	1.11e-14
ENSRNOG00000004016	Msl3	11.49	9.38	10.97	9.54	9.84	10.25	10.92	10.65	20.72	18.47	20.41	18.29	18.8	18.2	19.42	20.27	0.896475	1.15e-14
ENSRNOG00000038102	Elmod3	5.44	9.49	6.53	5.63	5.99	7.22	2.82	3.31	2.48	2.97	2.43	2.84	2.49	2.48	2.73	3.51	-1.08215	1.17e-14
ENSRNOG00000025742	Lmnb2	0.59	0.96	0.62	0.5	0.37	0.84	0.47	1.11	2.77	2.06	3.14	2.48	2.24	1.9	2.32	2.68	1.84314	1.22e-14
ENSRNOG00000043416	Bcl3	4.15	2.76	4.14	6.21	5.75	8.34	4.94	6.65	22.74	21.12	24.32	17.82	14.22	20.46	15.94	19.07	1.85828	1.26e-14
ENSRNOG00000000239	Ccl7	0.14	0	0	0	0	0.07	0	0	3.33	3.73	3.17	0.91	3.85	2.01	2.6	1.19	6.62936	1.27e-14
ENSRNOG00000022593	Pdpr	3.93	4.34	4.27	4.21	3.88	4.01	3.38	3.01	3.24	2.77	2.85	3.68	2.56	3.23	3.55	3.65	-0.28147	1.3e-14
ENSRNOG00000047977	Tcim	5.01	7.29	16.75	8.34	11.18	6.27	11.09	10.55	38.65	48.41	32.15	51.7	45.32	34.67	25.58	36.35	2.03222	1.36e-14
ENSRNOG00000011952	Samm50	18.62	16.81	18.75	15.76	14.99	17.09	19.34	19.32	32.24	34.77	29.66	39.7	33.06	36.73	36.24	33.21	0.970211	1.44e-14
ENSRNOG00000000129	Phf24	0	0	0	0	0	0	0	0	0.16	0.52	0.47	1.75	0.58	0.43	0.87	0.83	9.45379	1.45e-14
ENSRNOG00000047896	Kctd10	4.84	4.15	4.35	4.13	4.33	4.34	3.75	4.7	7.91	7.06	8.36	8.57	8.71	8.4	8.46	8.58	0.933204	1.53e-14
ENSRNOG00000012084	Xpnpep1	15.96	18.74	16.46	17.92	15.56	16.84	19.44	19.79	32.27	30.01	31.62	34.17	33.78	29.95	34.85	31.94	0.877942	1.53e-14
ENSRNOG00000004823	Dock4	1.22	1.57	1.31	1.31	1.45	1.87	1.84	1.26	0.87	0.96	1.11	1.08	0.63	1.05	0.9	1.16	-0.608322	1.55e-14
ENSRNOG00000012528	Zfyve19	2.31	2.67	2.41	2.66	1.42	2.04	1.43	2.22	6.07	5.69	5.34	5.53	5.19	4.9	4.56	5.05	1.30263	1.65e-14
ENSRNOG00000014659	Ebpl	27.44	24.49	21.96	22.85	23.2	22.98	20.34	26.51	50.17	40.4	40.62	44.96	46.34	44.39	47.54	43.96	0.917238	1.69e-14
ENSRNOG00000015562	Cdh17	0.08	0.05	0.88	0.87	1.65	0.89	0.54	1.06	18.15	9.45	23.77	17.66	21.3	15.16	9.76	9.77	4.37625	1.72e-14
ENSRNOG00000037632	LOC688553	0.31	0.39	0.13	0.31	0.22	0.15	0.12	0.08	1.45	1.17	1.24	1.24	1.55	1.98	1.05	0.74	2.60729	1.8e-14
ENSRNOG00000005935	A3galt2	0.37	0.38	0.39	0.24	0.4	0.38	0.16	0.26	1.3	1.28	1.85	1.4	1.63	0.9	1.85	1.32	2.15995	1.86e-14
ENSRNOG00000010370	Tnip1	11.7	12.8	10.67	12.71	11.02	11.07	9.7	8.85	22.66	20.03	20.3	23.17	19.91	21.84	20.3	24.21	0.961852	1.86e-14
ENSRNOG00000009291	Dnase1l3	31.45	36.51	38.95	31.42	32.61	30.22	24.2	24.77	27.26	24.46	22.45	26.26	25.18	26.25	30.75	22.6	-0.285577	1.91e-14
ENSRNOG00000009318	Ttll5	0.55	0.65	0.57	0.66	0.66	0.78	0.75	0.81	1.94	1.59	1.42	1.66	2.02	2.07	1.76	1.88	1.40102	1.94e-14
ENSRNOG00000005357	Ctc1	5.35	5.4	5.22	5.25	5.02	5.38	3.89	3.93	9.66	9.24	9.16	10.65	8.91	9.42	9.35	9.44	0.943109	2.11e-14
ENSRNOG00000013967	Blnk	0.55	0.35	0.35	0.64	0.27	0.5	0.32	0.18	1.52	1.56	2.02	2.04	1.23	1.4	1.85	1.38	2.04052	2.16e-14
ENSRNOG00000002932	Wdr19	0.46	0.7	0.44	0.59	0.6	0.63	0.57	0.53	1.45	1.3	1.36	1.78	1.58	1.73	1.19	1.67	1.41584	2.18e-14
ENSRNOG00000007821	Dyrk2	3.76	3.21	2.63	3.06	3.48	2.8	2.29	3.07	2.7	1.76	2.3	1.89	2.5	2.39	2.51	2.09	-0.421782	2.2e-14
ENSRNOG00000002276	LOC103690175	2.29	2.19	2.09	2.13	1.64	1.75	2.24	2.02	4.71	3.95	4.37	4.06	3.95	3.84	3.71	4.39	1.0123	2.21e-14
ENSRNOG00000013251	Trim24	0.74	1.31	0.93	0.78	0.56	1.25	0.49	0.67	2.89	3.79	1.94	3.11	2.52	2.91	3.26	3.15	1.80827	2.26e-14
ENSRNOG00000024889	Snip1	0	0	0	0	0	0	0	0	2.85	0	0	4.4	0	0	5.94	0	10.6872	2.3e-14
ENSRNOG00000001689	Arl6	1.86	2.19	1.74	1.9	2.05	1.72	1.63	1.9	4.93	3.62	4.16	4.84	5.44	4.02	5.55	4.26	1.29649	2.32e-14
ENSRNOG00000016910	Ralgps1	0.55	0.64	0.29	0.73	0.47	0.57	0.6	0.61	1.46	1.55	1.61	1.31	1.23	1.51	1.84	1.54	1.43392	2.39e-14
ENSRNOG00000015401	Mapk4	0.09	0.01	0.01	0.1	0	0.01	0	0.01	0.31	0.44	0.25	0.8	0.49	0.8	0.58	0.44	4.15943	2.43e-14
ENSRNOG00000015121	N4bp1	1.89	2.92	2.35	2.97	2.4	2.55	1.85	2.92	5.08	6.18	5.31	5.44	5.51	5.19	6.06	5.68	1.16304	2.49e-14
ENSRNOG00000003785	Usp43	0.07	0.02	0.02	0.13	0.02	0.08	0.04	0.09	0.93	0.5	0.85	0.86	0.51	0.63	0.63	0.23	3.45104	2.53e-14
ENSRNOG00000012860	Tmem184c	0.49	0.8	1.07	0.94	0.92	0.58	1.15	0.49	3.34	2.09	3.22	4.46	3.71	3.43	2.68	2.2	1.96428	2.54e-14
ENSRNOG00000024207	Fgfrl1	3.49	3.25	2.65	3.29	3.47	2.76	2.11	2.51	2.45	2.06	2.53	2.03	2.16	2.47	1.96	1.81	-0.429622	2.55e-14
ENSRNOG00000042980	Adam19	0.53	0.43	0.35	0.35	0.44	0.42	0.32	0.39	1.05	1.02	1.02	1	1.11	1.19	1.29	0.83	1.39762	2.6e-14
ENSRNOG00000059552	Zkscan5	4.6	4.11	4.16	5.32	4.84	3.72	5.58	6.86	2.56	4.19	3.83	3.09	4.99	4.46	4.97	3.61	-0.306003	2.69e-14
ENSRNOG00000008892	Parp2	4.59	3.66	3.9	3.9	2.75	2.54	3.3	3.78	7.89	7.48	9.51	10.28	7.81	6.91	9.84	7.99	1.25246	2.75e-14
ENSRNOG00000001517	Pdk1	20.61	22.93	16.06	15.48	19.92	20.45	30.41	28.19	13.78	12.03	13.71	16.37	13.8	14.06	16.11	16.38	-0.582395	2.82e-14
ENSRNOG00000016038	Mgmt	23.05	19.78	19.81	24.74	19.21	25.54	15.32	22.37	54.33	44.78	47.43	54.78	42.06	46.74	44.53	39.56	1.13984	2.9e-14
ENSRNOG00000018436	Apoa5	360.69	326.61	407.34	328.44	271.12	387.73	282.65	245.54	225.4	293.9	240.85	234.23	255.38	268.1	228.47	276.4	-0.367812	3.01e-14
ENSRNOG00000018904	Dtymk	6.35	5.7	5.78	5.38	5.16	5.16	7.21	6.42	15.69	14.04	14.38	14.76	10.84	10.85	13.97	12.13	1.17738	3.01e-14
ENSRNOG00000051592	AABR07044925.1	4.14	4.01	4.49	4.1	3.89	3.34	2.94	3.17	3.17	2.85	3.26	2.9	3.22	3.34	3.29	2.83	-0.274978	3.01e-14
ENSRNOG00000009514	Mme	2.55	2.26	1	0.62	0.84	1.88	1.72	0.34	0.2	0.42	0.3	0.08	0.22	0.07	0.19	0.04	-2.88264	3.04e-14
ENSRNOG00000007629	Sf3a3	6.73	7.44	6.21	8.16	5.85	7.4	8.07	9.75	16.33	15.25	17.63	15.69	16.84	14.49	16.24	15.99	1.10769	3.08e-14
ENSRNOG00000003620	Fmo3	117.68	74.53	156.27	157.15	135.32	182.74	346.87	282.39	75.43	47.79	53.72	47.32	64.44	50.26	58.8	62.49	-1.6585	3.2e-14
ENSRNOG00000009049	Usp11	1.18	1.03	0.94	1	0.7	0.92	0.74	0.71	2.48	2.55	2.22	3.31	2.02	2.38	2.31	1.9	1.40878	3.33e-14
ENSRNOG00000009730	Cyp7b1	1.71	2.19	2.09	2.46	2.35	1.5	1.55	3.42	9.44	8.84	7.5	7.45	5.92	6.94	10.6	15.88	2.07111	3.36e-14
ENSRNOG00000009284	Foxa1	5.18	3.64	6.01	5.91	2.95	6.41	6.27	6.98	3.04	2.78	2.49	2.87	3.18	3	3.29	3.96	-0.816787	3.37e-14
ENSRNOG00000009790	Kcnk3	0.52	0.44	0.59	0.41	0.36	0.44	0.42	0.4	0.26	0.24	0.28	0.1	0.2	0.3	0.39	0.29	-0.797315	3.41e-14
ENSRNOG00000061129	Psmd14	18.63	19.15	20.3	19.44	15.45	19.51	15.58	20.79	33.47	36.73	36.64	37.53	30.61	34.26	33.8	39.12	0.922654	3.47e-14
ENSRNOG00000046601	Unc5cl	1.03	1.13	0.98	2.8	2.61	2.46	1.79	0.93	8.58	8.85	6.79	8.32	6.81	6.34	9.54	7.87	2.20031	3.5e-14
ENSRNOG00000029784	Pak1	4.52	5.79	3.56	4.8	5.02	3.73	3.21	3.74	10.92	9.43	8.29	9.42	11.3	12.3	11.89	9.35	1.27022	3.51e-14
ENSRNOG00000020656	Pfkfb4	0.19	0.42	0.13	0.48	0.33	0.41	0.6	0.5	1.9	1.75	1.39	1.58	1.81	1.29	1.58	1.21	2.03148	3.63e-14
ENSRNOG00000017466	Kif5b	5.37	6.86	7.6	7.01	5.85	6.03	5.76	6.17	13.24	11.34	12.83	12.47	12.93	12.63	10.69	12.18	0.956776	3.67e-14
ENSRNOG00000059326	Abca9	0.68	0.98	0.73	0.84	0.82	0.65	0.65	0.53	0.53	0.51	0.47	0.38	0.39	0.4	0.51	0.52	-0.664397	3.69e-14
ENSRNOG00000019661	Gdf15	0.83	0.8	0.37	0.76	0.56	0.2	0.13	0.43	3.1	3.08	3.47	4.47	1.97	10.82	5.26	5.28	3.19832	3.7e-14
ENSRNOG00000058277	AC080157.1	1.98	2.74	2.05	2.57	1.44	3	2.18	1.79	1.32	1.28	1.53	1.11	1.36	1.57	1.12	1.76	-0.683773	3.79e-14
ENSRNOG00000011740	Poglut2	2.65	3.33	2.99	3.18	2.88	2.85	4.16	3.42	6.88	6.84	7.84	8.47	7.21	7.15	6.03	6.65	1.1645	3.91e-14
ENSRNOG00000033570	Arhgap8	8.05	6.64	5.78	7.1	4.34	5.37	4.16	3.85	12.7	15.48	14.33	15.6	13.91	15.53	13.33	16.57	1.37478	3.92e-14
ENSRNOG00000052429	Stard3nl	10.36	11.06	9.06	10.01	9.28	8.65	7.77	8.06	18.6	15.4	17.85	19.68	19.81	19.09	17.6	20.49	1.00019	3.94e-14
ENSRNOG00000037514	Qser1	1.7	1.55	1.11	1.3	1.41	1.28	0.96	1.17	3.41	2.92	2.9	3.08	2.97	3.24	2.36	3.21	1.2008	3.95e-14
ENSRNOG00000056756	Actn1	7.55	9.29	9.49	7.15	7.02	6.03	5.88	6.37	17.13	15.87	17.71	18.41	16.87	15.79	17.58	12.55	1.16616	4.02e-14
ENSRNOG00000010081	Tmem144	10.27	10.6	14.38	9.18	9.4	9.04	12.82	9.6	8.59	7.72	9.19	10.16	7.73	7.82	8.72	8.25	-0.323028	4.05e-14
ENSRNOG00000001623	Zbtb21	1.26	1.39	1.76	1.42	1.19	1.39	1.35	1.45	3.12	2.75	2.82	2.85	2.41	2.93	2.87	2.86	1.01217	4.16e-14
ENSRNOG00000001783	Tra2b	14.05	13.1	17.8	15.55	12.5	14.37	13.35	14.12	29.04	26.2	32.15	30.86	25.92	24.74	34.55	28.75	1.0158	4.22e-14
ENSRNOG00000006588	Meox2	2.03	1.05	0.98	0.72	0.97	0.72	0.53	0.44	0.12	0.24	0.33	0.23	0.14	0.15	0.42	0.12	-2.08795	4.38e-14
ENSRNOG00000001345	Mapkapk5	7.84	7.29	7.59	7.42	7.39	7.35	5.85	8.18	13.04	13.4	13.84	14.54	13.44	13.23	14.93	12.78	0.890388	4.39e-14
ENSRNOG00000002126	Ncam2	0.17	0.39	0.19	0.33	0.38	0.11	0.29	0.26	0.02	0	0.04	0	0.02	0.04	0.03	0.01	-3.72792	4.39e-14
ENSRNOG00000036572	Sfxn4	0.35	0.14	0.05	0.13	0.05	0.05	0.14	0.17	1.43	1.26	1.24	1.27	0.99	0.8	1.29	0.93	3.09217	4.41e-14
ENSRNOG00000054561	Isg20	0.36	0.75	0.5	0.79	0.16	0.45	0.83	0.63	3.81	6.15	5.65	3.15	3.39	1.38	3.93	4.32	2.82977	4.44e-14
ENSRNOG00000013397	Foxo1	3.81	5.5	5.78	7.05	8.15	5.53	6.9	6.9	2.74	3.23	3.53	3.61	4.06	4.33	3.23	4.83	-0.747275	4.46e-14
ENSRNOG00000010984	Anxa11	24.29	25.57	22.9	26.88	22.27	22.79	22.33	27.68	42.86	41.65	41.93	45.53	39.55	45.44	42.45	39.42	0.799235	4.57e-14
ENSRNOG00000039858	Mfsd12	1.91	1.58	1.07	1.89	1.52	1.87	1.82	2.14	4.73	4.06	4.84	4.8	4.34	3.49	4.9	3.85	1.3431	4.61e-14
ENSRNOG00000000641	Nrbf2	17.39	17.77	39.06	27.55	22.18	23.52	17.13	25.61	14.32	13.88	14.36	13.42	15.06	16.09	16.12	15.03	-0.685387	4.64e-14
ENSRNOG00000021062	Fxyd5	3.11	2.24	1.81	3.89	1.94	2.03	1.93	2.33	8.13	9.11	8.5	7.96	7.14	5.93	8.23	5.18	1.64218	4.67e-14
ENSRNOG00000009125	Dis3	1.99	2.47	2.45	2.75	1.88	2.3	2.24	2.1	4.35	4.39	4.69	4.61	4.86	4.59	4.31	5.39	1.03256	4.92e-14
ENSRNOG00000016932	Simc1	3.67	4.05	2.81	2.43	2.03	2.94	2.48	2.22	2.23	1.67	1.73	1.68	2.13	2.57	2.02	1.62	-0.532074	4.93e-14
ENSRNOG00000017342	Zdhhc7	3.95	4	4.25	3.73	4.55	3.41	3.91	5.19	9.27	8.2	8.54	9.55	7.46	9.03	8.05	9.77	1.08264	4.93e-14
ENSRNOG00000060936	Ikbkg	3.42	4.17	3.38	3.54	3.02	3.06	2.33	3.62	7.88	7.03	6.44	7.77	6.12	7.7	8.14	7.79	1.14936	4.94e-14
ENSRNOG00000017631	Cyp20a1	5.97	5.12	5.53	5.49	5.4	5.93	6.43	5.95	12.22	10.05	10.73	12.76	10.85	10.12	13.2	11.62	0.998582	4.95e-14
ENSRNOG00000010524	Cryab	1.87	1.45	1.72	1.8	1.68	1.73	1.5	1.34	5.39	5.05	4.4	5.08	3.62	3.47	5.87	6.59	1.59229	4.98e-14
ENSRNOG00000012785	Armc10	5.75	5.76	4.88	5.59	6.08	4.6	4.92	5.31	10.67	9.98	10.1	10.82	11.13	10.46	9.59	9.98	0.947769	5.05e-14
ENSRNOG00000004608	Pam16	16.31	15.51	15.72	12.7	14.58	14.95	14.83	13.61	11.41	12.16	11.33	15.18	10.33	12.83	9.67	12.76	-0.305214	5.09e-14
ENSRNOG00000020369	Igf2	0.38	0.38	0.45	0.41	0.41	0.66	0.34	0.24	0.15	0.04	0.21	0.05	0.08	0.14	0.09	0.11	-1.9102	5.13e-14
ENSRNOG00000047988	Bola2	11.07	12.97	14.07	11.5	10.1	12.72	11.48	12.08	25.97	25.08	21.36	29.23	22.86	22.87	23.08	22.95	1.01063	5.13e-14
ENSRNOG00000036728	Cd300lb	0.03	0.04	0.02	0.04	0.05	0.03	0.01	0.07	0.31	0.28	0.32	0.31	0.36	0.35	0.44	0.31	3.20811	5.18e-14
ENSRNOG00000042826	Zfp52	1.43	1.11	0.95	1.06	1.26	1.26	0.97	1.26	0.54	0.64	0.79	0.75	0.5	0.64	0.36	0.94	-0.84986	5.22e-14
ENSRNOG00000018285	Kcna2	0.29	0.53	0.69	0.44	0.59	0.36	0.43	0.31	0.22	0.11	0.21	0.21	0.25	0.34	0.35	0.26	-0.900464	5.27e-14
ENSRNOG00000037815	Acad10	18.96	20.67	22.35	19.01	17.73	20.5	11.86	12.69	14.19	10.79	11	11.97	11.12	15.99	11.76	12.8	-0.529255	5.37e-14
ENSRNOG00000033740	Lurap1l	11.71	8.7	17.78	12.68	11.12	18.23	7.18	11.71	39.11	45.31	34.88	31.81	45.73	38.7	36.63	41.08	1.66021	5.38e-14
ENSRNOG00000020353	Sh3pxd2a	1.36	1.15	1.2	1.35	1.22	1.34	1.45	1.31	2.83	2.79	2.46	2.67	3.21	2.8	2.83	3.03	1.12379	5.47e-14
ENSRNOG00000012508	Slc39a8	22	19.95	19.38	17.71	17.68	17.29	12.35	13.94	14.7	13.15	14.28	14.64	13.66	16.09	15.27	14.57	-0.26992	5.56e-14
ENSRNOG00000017219	Vac14	7.37	7.05	7.6	8.4	6.98	7.12	7.49	8.73	15.16	13.19	14.04	14.85	13.72	16.69	14.56	13.26	0.926799	5.81e-14
ENSRNOG00000014722	Raph1	5.31	5.81	4.48	5.12	3.97	6.15	5.14	3.99	12.69	11.6	11.07	10.48	8.49	11.92	12.27	13.66	1.20554	5.82e-14
ENSRNOG00000010302	LOC103694863	0.87	0.43	0.34	0.32	0.25	0.2	0.73	1.3	3.31	4.49	1.9	4.51	2.61	3.16	2.72	4.34	2.60646	5.9e-14
ENSRNOG00000008035	Cinp	2.86	2.51	2.38	2.04	1.29	2.33	2.63	2.51	5.5	6.76	5.78	5.95	5.34	4.86	5.67	6.09	1.30865	5.93e-14
ENSRNOG00000049361	Gas7	0.17	0.23	0.27	0.2	0.39	0.32	0.25	0.2	1.25	1.68	2.07	0.96	0.99	0.95	1.49	0.89	2.34029	6.04e-14
ENSRNOG00000004626	Slc34a2	2.68	8.44	2.49	2.11	2.14	2	1.27	3.65	21.14	24.84	31.85	17.28	12.14	27.88	17.04	38.92	2.947	6.13e-14
ENSRNOG00000018297	Ocln	7.25	8.25	5.97	5.89	6.45	7.44	5.9	4.34	14.41	13.42	14.11	13.58	14.32	16.27	14.03	15.03	1.1614	6.27e-14
ENSRNOG00000038905	AABR07048397.1	5.96	6.32	5.6	6.26	8.04	5.58	6.58	6.22	15.63	16.41	17.85	12.38	16.74	13.64	14.23	20.23	1.33001	6.39e-14
ENSRNOG00000046414	Vwa5a	17.35	19.2	14.51	22.09	15.67	16.07	14.24	15.9	35.47	37.44	37.71	32.84	30.24	34.6	37.23	31.17	1.03504	6.4e-14
ENSRNOG00000014718	Acsl3	2.84	2.92	3.13	3.6	3.55	2.68	6.61	8.86	19.19	18.15	17.89	17.33	16.15	20.28	18.29	16.7	2.07422	6.42e-14
ENSRNOG00000019497	Mrpl17	30.51	33.74	35.68	35.03	30.11	36.33	33.05	35.88	59.1	60.72	54.16	62.86	56.75	61.64	63.4	61.13	0.827591	6.77e-14
ENSRNOG00000002105	Cdc7	0.06	0.04	0	0.06	0.02	0.02	0.1	0.08	0.47	0.39	0.52	0.54	0.39	0.45	0.56	0.4	3.29123	6.8e-14
ENSRNOG00000015967	Sh3bgrl3	9.66	14.97	15.41	14.89	9.83	10.1	10.73	11.92	31.48	31.77	30.21	33.83	27.27	27.6	29.6	21.21	1.25652	6.8e-14
ENSRNOG00000054251	Clec7a	0.38	0.75	0.3	0.43	0.6	0.6	0.62	0.21	2.17	2.75	2.67	2.02	1.76	2.65	2.63	1.7	2.23794	7.11e-14
ENSRNOG00000011771	Ptp4a1	96.76	91.61	131.04	86.81	150.3	103.08	98.92	82.06	59.62	81.19	61.75	78.58	73.13	70.61	64.41	80.78	-0.560246	7.21e-14
ENSRNOG00000013410	Spink1l	299.55	167.48	237.04	211.34	265.7	218.6	251.95	146.51	142.59	169.15	126.57	132.49	166.35	122.57	120.54	87.49	-0.751956	7.72e-14
ENSRNOG00000007564	Evc	16.14	16.22	18.86	17.13	17.54	17.53	12.03	16.17	11.88	12.69	13.68	11.86	13.33	17.25	13.44	12.75	-0.300387	7.81e-14
ENSRNOG00000016477	Vangl1	2.54	2.91	2.33	2.6	2.85	2.47	2.62	2.45	6.13	5.21	5.26	4.88	5.58	5.42	4.39	5.08	1.01417	8.26e-14
ENSRNOG00000021317	Cct2	45.21	46.63	49.57	46.19	43.73	49.11	47.03	53.42	80.62	89.52	88.35	86.02	73.76	82.81	85.69	86.95	0.822775	8.39e-14
ENSRNOG00000018903	Pik3r1	12.62	15.6	29.66	16.52	24.65	15.79	20.14	35.25	12.12	10.69	12.2	11.51	11.63	13.54	11.34	8.83	-0.889977	8.82e-14
ENSRNOG00000061768	Slc43a3	10.07	11.95	9.94	14.43	11.45	11.43	12.2	11.96	8.74	10.16	9.05	10.52	8.35	6.91	10.62	10.91	-0.312003	9.36e-14
ENSRNOG00000029993	Kynu	128.85	136.82	119.57	130.91	94.9	95.95	34.23	39.09	49.07	37.24	37.99	39.08	41.43	41.07	36.22	43.78	-1.25973	9.72e-14
ENSRNOG00000055408	Gcat	18.72	21.47	18.11	17.66	17.44	19.72	28.65	23.39	17.99	14.05	13.78	17.9	13.33	16.22	18	13.23	-0.407719	9.84e-14
ENSRNOG00000021611	Clip2	0.36	0.47	0.45	0.4	0.43	0.45	0.3	0.27	1.28	1.21	1.33	1.03	1.01	0.81	1.12	1.06	1.49951	1.02e-13
ENSRNOG00000018052	Cnksr3	2.26	3.15	2.02	1.8	2.7	1.98	3.29	2.78	6.62	6.23	8.43	7.14	6.18	6.49	4.92	5.04	1.35335	1.02e-13
ENSRNOG00000016119	Fzd7	2.25	1.95	2.22	1.53	2	1.11	2.04	2.12	1.4	1.09	1.05	0.95	1.37	1.14	1.12	1.39	-0.678451	1.04e-13
ENSRNOG00000039473	Ccdc152	2.02	1.63	3.3	2.17	1.4	2.95	1.92	1.51	0.8	0.8	0.97	1.27	1.05	0.48	0.67	0.54	-1.36086	1.07e-13
ENSRNOG00000050277	Uckl1	3.93	3.15	3.22	4.45	3.24	3.42	3.62	3.19	7.98	7.32	7.69	8.15	6.54	7.85	6.45	8.18	1.09209	1.09e-13
ENSRNOG00000017003	Plxna1	0.7	0.74	0.8	0.73	0.78	0.65	0.67	0.76	1.98	1.39	1.63	1.5	1.45	1.66	1.41	1.45	1.09689	1.1e-13
ENSRNOG00000002843	Cxcl6	0.14	0.07	0	0.07	0	0	0	0	2.25	1.35	1.4	0.59	0.77	0.9	1.98	0.59	5.13369	1.11e-13
ENSRNOG00000033433	Csrnp1	4.73	5.5	3.42	5.98	4.22	4.51	2.95	4.46	2.81	3.14	2.76	2.59	3.17	3.12	3.56	3.63	-0.529574	1.12e-13
ENSRNOG00000010219	Ralgds	1.46	1.77	1.26	1.27	1.17	0.99	0.79	1.09	3.06	3.12	2.59	3.13	3.22	2.53	3.44	2.92	1.29278	1.18e-13
ENSRNOG00000026109	Prmt1	8.35	12.59	9.11	11.57	9.99	10.99	11.07	11.84	22.48	21.26	22.45	22.38	18.47	20.29	21.8	20.55	0.988651	1.26e-13
ENSRNOG00000012094	Ltbp2	0.39	0.38	0.4	0.33	0.45	0.31	0.5	0.51	0.33	0.19	0.17	0.27	0.17	0.21	0.26	0.19	-0.869331	1.26e-13
ENSRNOG00000018092	Cd83	1.82	1.8	1.97	2.61	1.62	1.53	1.11	1.21	4.87	4.59	6.16	4.51	6.25	5.01	7.69	4.02	1.65667	1.26e-13
ENSRNOG00000023856	Agxt	54.76	70.6	73.86	63.21	46.92	55.25	21.18	28.99	26.48	27.3	21.27	27.53	21.6	29.09	28.03	27.24	-0.991987	1.27e-13
ENSRNOG00000032626	Mmp3	0	0	0	0	0.05	0.05	0	0	1.63	1.89	0.69	0.7	1.64	0.54	0.58	2.65	6.6893	1.29e-13
ENSRNOG00000003977	Dusp1	54.87	57.63	65.8	36.72	20.44	13.89	88.43	86.89	11.27	14.57	10.56	11.06	12.94	16.35	12.59	17.87	-1.9859	1.31e-13
ENSRNOG00000014798	RGD1309540	0.71	0.81	0.47	0.81	0.81	0.61	0.77	0.82	3.04	2.25	1.72	3.09	1.91	2.95	2.45	2.21	1.75571	1.32e-13
ENSRNOG00000012654	Vps36	8.25	9.07	7.1	7.62	6.92	7.84	4.73	5.78	16.93	13.22	14.71	18.63	15.72	15.21	16.09	16.07	1.14319	1.4e-13
ENSRNOG00000019477	Zmynd15	0.1	0.13	0.16	0.08	0.13	0.04	0.04	0.08	0.68	0.78	0.72	0.68	0.53	0.68	0.31	0.56	2.70044	1.41e-13
ENSRNOG00000051960	Dnajc12	27.81	24.22	18.51	20.94	18.11	14.98	12.29	12.35	12.08	12.28	13.22	11.45	8.93	11.64	10.2	13.21	-0.681886	1.45e-13
ENSRNOG00000017380	RGD1306746	3.85	3.68	3.77	3.6	2.86	3	2.75	2.82	2.4	2.77	2.59	3.15	2.81	2.96	2.42	2.53	-0.283674	1.49e-13
ENSRNOG00000031167	AABR07054319.1	0.96	1.24	0.37	0.79	0.95	0.66	0.58	0.76	4.35	4.12	3.82	2.17	2.68	4.81	4.14	3.75	2.24154	1.5e-13
ENSRNOG00000015708	E2f4	5.57	6.55	7.03	6.42	5.62	7.58	7.87	7.11	13.25	13.21	13.57	14.21	12.43	12.29	13.41	13.05	0.971812	1.53e-13
ENSRNOG00000000852	Prrc2a	11.43	14.15	12.73	12.85	11.75	11.84	13.36	13.99	21.64	20.45	21.88	23.6	20.49	21.07	21.14	21.74	0.75251	1.66e-13
ENSRNOG00000017955	Nudt8	12.56	14.57	18.2	15.25	14.35	12.25	11.83	14.38	12.33	10.5	9.03	13.7	11.46	9.91	9.24	12.46	-0.355426	1.69e-13
ENSRNOG00000046497	Brap	6.13	8.68	8.86	8.25	9.43	9.03	5.49	6.29	4.62	5.05	5.37	6.35	4.7	5.2	6.95	5.69	-0.50078	1.69e-13
ENSRNOG00000023753	Afdn	4.34	4.67	3.84	3.89	4.33	4.13	4.01	3.96	7.81	7.17	7.09	8.9	8.86	9.33	7.37	8.28	0.966337	1.71e-13
ENSRNOG00000006924	Tmem125	8.16	13.61	9.02	10.93	12.62	6.85	6.19	6.75	4.86	6.08	6.23	5.71	6.56	5.86	6.3	6.67	-0.618931	1.78e-13
ENSRNOG00000012099	Tent2	11.85	11.69	10.09	11.96	8.48	8.13	10.97	9.12	23.48	19.62	20.19	20.02	18.77	20.29	20.21	19.92	0.981651	1.79e-13
ENSRNOG00000012473	Cflar	11.04	8.1	13.11	15.08	12.8	14.49	7.84	6.32	6.28	5.86	6.41	5.73	6.37	5.78	5.53	8.24	-0.822547	1.8e-13
ENSRNOG00000004393	Fcamr	0	0.02	0	0	0.04	0	0.02	0.02	0.44	0.56	0.33	0.73	0.5	0.74	0.68	0.37	5.44294	1.84e-13
ENSRNOG00000014193	Lig1	3.52	3.74	2.38	2.38	2.43	2.26	2.48	2.36	7.8	5.78	8.7	8.44	6.73	5.26	9.35	5.63	1.42063	1.88e-13
ENSRNOG00000009805	Wasf2	2.09	2.69	2.66	2.94	2.08	3.28	2.4	2.4	5.96	5.22	6.47	7.21	5.81	6.8	5.11	5.55	1.2285	1.9e-13
ENSRNOG00000009979	Sebox	1.75	3.52	3.68	1.42	2.57	3.6	0.53	0.79	0.31	0	0.09	0	0	0.09	0	0	-5.18781	1.9e-13
ENSRNOG00000009255	Timm29	10.77	12.65	14.33	13.06	12.39	12.73	19.41	17.83	9.93	10.75	11.84	10.24	9.06	10.38	9.96	11.33	-0.438816	1.95e-13
ENSRNOG00000016690	Idi1	17.24	9.14	14.57	17.91	18.43	17	35.61	50.51	155.38	174.89	145.79	139.15	101.09	124.87	116.22	166.19	2.63875	1.95e-13
ENSRNOG00000004903	Ebp	80.74	72.36	67.7	70.46	83.26	79.27	88.94	108.45	212.12	202.36	160.01	184.99	158.73	176.28	212.68	177.55	1.18906	1.97e-13
ENSRNOG00000000918	Zbed5	7.97	7.13	9.63	7.94	5.94	7.26	5.09	5.28	4.93	5.14	4.66	6.51	4.72	5.35	5.38	5.21	-0.424646	1.97e-13
ENSRNOG00000013837	Tp53bp1	1.79	1.79	1.53	1.73	1.48	1.32	0.97	0.93	3.61	3.28	3.41	3.76	3.4	3.25	3.22	3.4	1.24384	2.01e-13
ENSRNOG00000026186	Syde2	2.55	3.09	1.93	2.64	3.21	3.23	3.42	3.01	1.27	1.48	1.94	2.51	1.44	2.29	1.9	1.37	-0.700752	2.05e-13
ENSRNOG00000013004	Akr1d1	950.89	857.58	643.64	739.78	489.28	681.56	686.73	771.7	470.96	482.48	672.3	466.63	562.96	514.94	574.91	620.13	-0.415223	2.07e-13
ENSRNOG00000039668	Col8a1	0.58	0.74	0.61	0.56	0.8	0.65	0.35	0.63	2.19	1.68	1.68	2.5	1.99	1.99	2.71	1.15	1.69139	2.13e-13
ENSRNOG00000057589	Rnf11l1	9.4	14.37	11.01	9.59	7.9	10.72	9.22	10.52	22.04	21.44	20.79	21.42	22.45	24.51	21.67	18.77	1.06504	2.13e-13
ENSRNOG00000008432	Slc22a5	27.51	23.45	24.47	24.87	20.63	26.64	4.97	4.62	5.03	4.75	4.44	4.17	4.4	4.77	4.37	6.4	-2.03569	2.17e-13
ENSRNOG00000019384	Med11	3.93	6.34	4.83	4.77	3.71	3.84	3.14	3.58	8.98	10.51	9.27	10.15	11.18	10.45	12.12	9.95	1.27485	2.18e-13
ENSRNOG00000005479	Slc1a2	5.36	4.73	9.23	9.35	10.5	10.62	10.01	6.85	2.54	4.07	5.69	2.77	2.22	2.17	2	4.51	-1.35976	2.22e-13
ENSRNOG00000006940	Ncf4	2.18	3.03	2.92	3.24	2.33	1.93	1.66	1.91	7.53	7.41	7.2	6.66	7.39	5.69	6.75	4.49	1.46815	2.22e-13
ENSRNOG00000002097	Rasl11b	0.03	0.2	0.22	0.25	0.24	0.1	0.03	0.21	1.51	0.48	1.58	1.51	1.48	1.01	1	1.1	2.91737	2.23e-13
ENSRNOG00000030628	Eif4a1	110.47	113.53	113.39	97.95	95.72	109.49	136.16	132.69	226.6	221.72	244.6	222.59	220.4	206.5	213.63	230.31	0.974028	2.28e-13
ENSRNOG00000008409	Myo1f	1.3	1.81	1.87	2.02	1.56	1.45	1	1.49	4.85	4.95	5.51	4.61	4.5	3.24	5.72	2.9	1.53725	2.3e-13
ENSRNOG00000001182	Ndufv3	63.46	61.37	65.61	57.42	59.2	69.94	84.53	82.61	52.83	48.27	48.76	66.15	50	54.1	59.5	54.49	-0.32595	2.35e-13
ENSRNOG00000019556	Cd9	1.96	1.78	2.7	1.75	2.7	2.95	1.68	1.65	7.24	5.03	7.87	6.19	5.58	5.9	7.03	5.04	1.53857	2.4e-13
ENSRNOG00000004036	Snx12	4.83	5.06	4.09	5.72	4.11	4.17	2.7	3.93	12.2	9.3	8.13	9.83	9.15	9.42	13.39	9.45	1.22442	2.4e-13
ENSRNOG00000013668	Capg	3.79	4.71	5.51	8.05	4.85	3.66	3.48	3.52	17.66	15.27	15.78	16.57	17.57	12.04	20.66	9.29	1.73243	2.45e-13
ENSRNOG00000056228	Atp10a	0.09	0.14	0.16	0.16	0.06	0.01	0.09	0.15	0.57	0.68	0.92	0.6	0.51	0.56	0.63	0.31	2.4746	2.61e-13
ENSRNOG00000060615	Rai1	0.6	0.89	0.7	0.82	0.9	0.71	0.74	0.83	1.8	1.54	1.8	2	1.87	1.73	1.51	1.45	1.14616	2.64e-13
ENSRNOG00000061316	Ulbp1	0.1	0.13	0.09	0.04	0.07	0.07	0.03	0.09	0.31	0.28	0.32	0.36	0.47	0.33	0.35	0.41	2.19046	2.65e-13
ENSRNOG00000032395	Tfcp2	8.68	8.86	9.74	9.9	8.43	10.02	6.59	5.21	6.85	5.37	7.07	6.84	5.71	6.81	5.87	5.66	-0.426278	2.73e-13
ENSRNOG00000056325	Mocs2	48.67	46.24	41.91	52.23	39.41	44.41	52.04	67.64	33.63	41.74	44.66	32.55	30.16	32.75	35.6	42.75	-0.417846	2.73e-13
ENSRNOG00000049622	LOC103690013	24.32	17.46	18.31	15.55	15.25	19.74	20.15	23.91	44.5	41.27	46.13	50.15	37.61	37.74	42.27	40.06	1.13501	2.76e-13
ENSRNOG00000000798	Gnl1	14	11.87	10.9	10.49	9.87	12.12	7.27	8.27	21.83	21.79	24.39	26.25	22.36	25.22	21.98	22.84	1.13845	2.77e-13
ENSRNOG00000006973	RGD1307947	1.94	2.21	1.98	2.07	1.44	2.19	2.49	1.94	1.45	1.17	1.42	1.46	1.48	1.43	1.8	1.44	-0.480997	2.84e-13
ENSRNOG00000022274	Slc2a8	3.07	3.16	2.55	3.12	2.52	2.5	2.75	3.3	2.32	2.82	2.15	2.3	2.38	2.03	2.36	2.04	-0.320045	2.91e-13
ENSRNOG00000014520	Ing1	6.73	5.99	5.03	6.31	5.11	4.74	7.33	7.24	4.37	3.61	5.09	4.24	4.9	5.23	4.75	4.76	-0.391815	2.92e-13
ENSRNOG00000042536	Pde4d	2.23	2.03	2.31	1.93	1.76	1.42	1.5	1.45	1.15	1.29	1.46	1.15	1.35	1.48	1.6	1.49	-0.415366	2.96e-13
ENSRNOG00000021440	Pptc7	5.9	4.6	4.54	7.16	5.93	8.79	3.77	3.55	3.2	2.8	3.48	3	2.59	3.58	3.07	3.73	-0.797686	2.97e-13
ENSRNOG00000051286	LOC100911516	0	0	0.02	28.11	0	0	0	0.02	0	0	0	0	21.68	0	55.04	0.02	1.44684	3.03e-13
ENSRNOG00000012019	B3galnt1	0.53	0.32	0.18	0.21	0.2	0.35	0.22	0.06	1.41	1.57	1.06	1.27	1.15	1.28	1.1	0.98	2.24609	3.06e-13
ENSRNOG00000024899	Cxcl13	0.87	0.69	1.48	1.87	1	1.05	0.9	1.03	0.26	0.23	0.37	0.36	0.29	0.13	0.67	0.15	-1.85353	3.14e-13
ENSRNOG00000001338	Hpd	915.96	782.88	764.03	925.87	767.05	930.58	1107.54	957.79	770.12	736.9	600.66	689.48	653.34	835.75	832.99	780.35	-0.277672	3.19e-13
ENSRNOG00000020625	Mcpt1	1.52	3.26	2.02	2.35	1.82	2.65	1.42	0.91	0.54	0.53	0.7	0.46	0.4	0.46	1.16	0.18	-1.84818	3.22e-13
ENSRNOG00000005249	Snx6	8.29	8.09	9.15	7.07	7.47	6.52	6.13	7.58	14.91	13.61	13.9	14.63	15.15	13.98	15.44	13.08	0.927635	3.27e-13
ENSRNOG00000016825	Cd3eap	0.97	1.07	0.92	1.24	0.96	1.09	1.01	1.32	3.84	3.21	3.83	2.46	2.97	2.59	2.79	2.44	1.49178	3.27e-13
ENSRNOG00000017206	Igfbp5	0.65	0.4	0.44	0.35	0.54	0.32	0.42	0.56	0.28	0.12	0.23	0.22	0.28	0.26	0.4	0.2	-0.886937	3.3e-13
ENSRNOG00000002580	Trmt1l	2.52	2.59	3.1	3.03	2.74	2.87	2.94	2.55	5.88	5.81	5.25	5.55	5.14	6.66	6.07	5.34	1.03256	3.43e-13
ENSRNOG00000005856	Slc30a6	2.96	3.47	4.8	4.27	3.31	3.63	4	4.31	8.66	8.24	7.87	7.94	8.29	7.24	8.65	8.46	1.0876	3.44e-13
ENSRNOG00000047613	AABR07048463.1	1.45	1.5	5.03	3.19	5.43	1.99	2.51	2.63	0.49	0.43	0	0.13	0.15	0.28	0	0.93	-3.29961	3.55e-13
ENSRNOG00000049650	AABR07018556.1	3.58	4.1	4.21	3.43	3.23	4.33	3.44	2.51	2.66	1.97	1.39	1.31	2.42	1.46	1.45	2.89	-0.890656	3.6e-13
ENSRNOG00000011271	Mcc	4.4	5.33	3.21	4.36	3.92	4.9	3.72	3.42	1.4	2.5	1.54	1.07	1.73	1.91	2.39	3.51	-1.05121	3.64e-13
ENSRNOG00000002838	Pdzd11	13.9	11.21	14.54	9.78	12.4	11.38	11.12	12.48	24.37	22.28	23.78	23.45	26.78	20.79	26.34	23.13	0.97974	3.66e-13
ENSRNOG00000005360	Dhrs7b	9.88	9.61	9.25	9.8	7.05	7.59	9.13	11.73	20.75	17.77	18.68	23.12	19.71	17.12	20.25	16.94	1.05974	3.69e-13
ENSRNOG00000015941	Fkbp10	0.55	0.64	0.26	0.72	0.55	0.68	0.73	0.63	2.26	1.79	2.37	1.96	1.56	1.79	2.94	1.44	1.75892	3.86e-13
ENSRNOG00000028652	Map10	1.27	1.75	2.96	1.78	2.75	2.28	1.93	1.68	1.08	1.08	1.17	1.07	1.15	1.48	1.2	1.18	-0.801429	3.94e-13
ENSRNOG00000005956	Erich5	0.21	0.49	0.43	0.31	0.46	0.22	1.32	1.73	5.09	4.73	5.13	6.62	6.48	5.49	4.53	2.64	2.97715	4.06e-13
ENSRNOG00000045568	Rbm14	2.69	4.03	3.9	3.82	2.77	3.68	2.59	3.7	7.56	7.37	6.91	8.32	7.05	7.45	7.87	5.52	1.09475	4.08e-13
ENSRNOG00000014522	Mlycd	38.15	44.82	45.59	44.78	45.2	37.85	32.08	32.9	30.13	33.37	31.91	34.57	31.86	33.17	29.28	42.52	-0.268423	4.14e-13
ENSRNOG00000030027	Fbxw17	0.32	0.42	0.44	0.62	0.48	0.36	0.39	0.45	1.63	2.28	2.37	1.69	1.68	1.12	2.35	1.24	2.0449	4.21e-13
ENSRNOG00000057755	NEWGENE_1304700	5.48	5.77	4.63	4.94	5.84	3.19	5.43	6.04	2.57	2.73	3.88	4.05	3.76	4.37	3.81	3.14	-0.545529	4.24e-13
ENSRNOG00000021024	Pi4kb	7.4	9.47	8.04	7.78	7.46	7.54	8.41	8.38	15.4	13.8	15.2	15.42	15.15	16.97	14.47	12.74	0.885855	4.28e-13
ENSRNOG00000011420	Mtmr7	0.86	1.34	0.74	1.73	1.61	1.17	1.09	3.46	0.31	0.48	0.36	0.57	0.52	0.48	0.64	0.21	-1.74904	4.44e-13
ENSRNOG00000010971	Snx18	2.99	3.53	3.37	3.07	2.54	2.88	2.73	2.93	6.04	5.31	6.69	6.27	4.86	5.64	5.93	5.13	0.932114	4.51e-13
ENSRNOG00000042785	Sesn2	5.04	7.86	4.53	7.34	7.19	5.63	4.74	4.47	3.83	3.56	3.57	3.62	4.07	5.01	4.42	4.19	-0.536315	4.55e-13
ENSRNOG00000012333	Kbtbd11	0.2	0.12	0.18	0.07	0.12	0.23	0.21	0.16	0.81	0.6	1.04	1.17	0.85	0.83	0.63	0.4	2.29483	4.73e-13
ENSRNOG00000039815	Zfp512	1.96	2.07	1.96	1.99	2.14	1.93	1.75	2.05	4.24	3.71	3.32	4.37	4.17	3.96	4.01	3.89	0.998634	4.75e-13
ENSRNOG00000006541	Nup107	1.21	1.85	1.04	1.06	0.86	1.14	1.64	1.97	4.06	3.58	5.05	4.21	3.48	2.86	4.75	4.12	1.576	4.78e-13
[truncated: 4,673 more rows]
