# Supplementary material for: Transcriptome and Gut Microbiota Profiling Analysis of ANIT-Induced Cholestasis and the Effects of Da-Huang-Xiao-Shi Decoction Intervention
Source: Microbiol Spectr. 2022 Nov 21;10(6):e03242-22. doi: 10.1128/spectrum.03242-22 (PMC9769994; doi:10.1128/spectrum.03242-22)
Supplement: Supplemental file 3 — Table S2. Download spectrum.03242-22-s0003.xls, XLS file, 0.3 MB [file spectrum.03242-22-s0003.xls]

## Sheet: TableS2
TableS2 Hepatic transcriptomic analysis of livers from DHXSD treated rat.
id	Symbol	Model1	Model2	Model3	Model4	Model5	Model6	Model7	Model8	DHXSD1	DHXSD2	DHXSD3	DHXSD4	DHXSD5	DHXSD6	DHXSD7	DHXSD8	log2(fc)	PValue
ENSRNOG00000051286	LOC100911516	0	0	0	0	21.68	0	55.04	0.02	0	0	0	36.84	0	0	0	0	-1.05871	1.37e-14
ENSRNOG00000013950	Aadac	12.37	11.67	17.33	13.43	11.92	13.4	13.24	13.75	10.68	7.91	6.61	8.82	8.01	8.83	9.98	8.57	-0.625878	3.07e-12
ENSRNOG00000001797	Umps	26.09	25.92	28.38	25.7	24.56	24.96	25.42	23.81	30.26	31.53	35.64	36.59	34.79	33.51	30.84	33.74	0.381802	6.52e-10
ENSRNOG00000021405	Cyp2c7	1141.29	1585.61	1147.76	1363.8	982.75	1368.34	1679.89	1439.3	776.24	676.34	917.17	893.65	750.7	990.01	979.1	584.4	-0.705348	1.1e-09
ENSRNOG00000032803	Rpl21	154.57	131.88	141.74	143.08	137.96	134.71	148.39	132.21	189.2	157.61	172.96	178.01	194.45	182.78	157.12	185.58	0.334227	1.13e-09
ENSRNOG00000016552	Hmgcs1	1074.1	1032.3	901.98	968.27	916.44	1044.3	919.89	1106.18	830.75	655.36	964.56	644.37	593.31	576.89	576.61	537.78	-0.565888	3.27e-09
ENSRNOG00000038607	Tmem86b	126.88	146.06	123.74	123.33	120.26	154	132.68	164.7	111.98	111.6	113.77	107.69	103.02	91.25	97.88	107.34	-0.37029	6.43e-09
ENSRNOG00000018606	Olr59	0.66	0.35	0.57	0.38	0.44	0.76	0.44	0.45	0.16	0.18	0.2	0.27	0.17	0.17	0.24	0.24	-1.31305	3.35e-08
ENSRNOG00000006403	Nectin1	12.96	11.48	11.71	11.72	11.04	13.62	10.96	10.95	10.28	9.27	11.44	9.93	9.43	7.84	8.34	8.15	-0.338676	5.33e-08
ENSRNOG00000019626	Slc27a5	347.23	340.61	336.96	299.62	324.87	363.57	293.71	345.99	268.71	311.18	285.68	290.12	293.11	232.54	231.56	251.6	-0.293352	6.33e-08
ENSRNOG00000039576	Suv39h1l1	2.9	2.62	4	3.23	2.37	2.64	3.5	2.42	5.14	4.18	3.99	3.99	4.99	4.95	4.33	4.98	0.626202	6.96e-08
ENSRNOG00000000053	Crp	4833.98	4725.92	3599.96	4145.59	4714.47	4565.43	4857.77	4668.39	4089.94	3195.39	3812.74	2879.81	3235.04	3168.14	3781.91	2888.63	-0.416745	8.21e-08
ENSRNOG00000016690	Idi1	155.38	174.89	145.79	139.15	101.09	124.87	116.22	166.19	87.97	93.44	115.15	77.38	77.92	88.74	116.05	74.94	-0.618996	9.57e-08
ENSRNOG00000032297	Msmo1	471.28	449.77	442.76	422.03	390.65	402.27	393.44	412.99	345.81	322.88	414.09	301.96	294.83	272.68	358.33	291.99	-0.3793	1.04e-07
ENSRNOG00000007139	Ttpa	175.36	172.43	157.09	173.91	185.89	206.48	179.88	203.14	168.23	133.45	138.24	120.9	139.45	118.91	164.16	122.09	-0.395598	1.31e-07
ENSRNOG00000020952	Cgn	8.37	8.48	8.51	8.37	7.45	10.28	8.07	9.16	7.45	7.12	7.59	7.06	5.81	5.56	6.59	6.75	-0.349012	1.86e-07
ENSRNOG00000042152	Gipc2	0.85	0.54	0.89	0.83	0.7	0.44	0.56	0.54	1.84	1.16	1.4	1.83	1.6	1.55	1.01	1.34	1.13259	2.51e-07
ENSRNOG00000004903	Ebp	212.12	202.36	160.01	184.99	158.73	176.28	212.68	177.55	173.25	146.64	163.98	137.55	149.6	133.47	141.29	157.08	-0.303722	2.7e-07
ENSRNOG00000009550	Sqle	136.66	144.4	127.75	134.55	112.19	126.36	121.95	122	113.32	102.96	128.47	91.6	88.81	95.52	97.16	98.3	-0.329945	2.98e-07
ENSRNOG00000055295	Pecr	197.73	253.15	227.56	212.82	205.87	249.72	211.57	255.56	185.53	205.43	181.98	183.05	181.45	161.21	195.11	155.85	-0.323494	3.9e-07
ENSRNOG00000001884	Ranbp1	42.1	38.68	43.82	42.05	36.56	34.64	39.84	38.42	48.23	43.71	50.53	52.78	53.92	52.79	47.16	49.84	0.335817	5.11e-07
ENSRNOG00000019582	Mthfd1l	1.5	1.3	1.36	1.9	1.12	1.28	1.37	0.7	1.62	2.35	2.24	2.56	2.31	2.96	1.98	3.03	0.855286	5.88e-07
ENSRNOG00000020060	Atf5	79.36	95.58	52.19	65.24	56.06	73.36	51.42	114.19	41.04	40.15	51.55	56.67	27.48	45.59	40.64	37.9	-0.784487	6.41e-07
ENSRNOG00000017093	Pxdc1	19.17	16.98	18.35	24.3	19.69	20.82	18.09	20.89	17.05	15.76	17.62	17.36	15.14	17.45	15.76	15.58	-0.265096	7.02e-07
ENSRNOG00000005015	Rabep1	15.12	13.76	16.71	17.08	17.35	18.38	15.82	16.19	14.7	10.34	14.85	14.85	11.56	11.43	12.9	11.39	-0.354202	7.33e-07
ENSRNOG00000023828	LOC680875	3.06	2.91	3.34	2.92	2.85	3.51	3.17	3.17	2.89	2.78	2.08	2.13	2.17	1.98	2.42	1.87	-0.444463	1.01e-06
ENSRNOG00000001647	Ets2	23.16	20.22	22.59	21.79	17.64	25.52	22.11	23.33	19.71	19.29	18.98	18.99	16.92	14.49	12.12	13.76	-0.393494	1.14e-06
ENSRNOG00000023803	Cmya5	1.92	1.56	1.78	1.65	1.78	1.95	1.47	1.98	1.38	1.06	1.67	1.34	1.4	1.27	1.4	1.48	-0.357168	1.34e-06
ENSRNOG00000015063	Dhodh	3.42	3.25	3.58	4.07	3.38	3.09	3.34	3.1	4.43	4.56	4.62	4.71	4.46	4.5	4.01	4.77	0.405202	1.54e-06
ENSRNOG00000001525	Igsf11	10.04	9.16	8.3	8.9	8.06	9.42	8.97	13.18	8.26	7.07	7.48	8.08	7.11	6.77	7.28	6.99	-0.364876	1.84e-06
ENSRNOG00000061216	Tubb5	109.36	94.29	107.82	111.48	96.23	84.76	106.11	83.75	133.77	109.19	133.57	138.15	130.45	142.49	125.58	159.86	0.434883	1.94e-06
ENSRNOG00000016837	Ckm	0.16	0	0	0	0	0	0	0	0.24	0.08	0.48	0.72	0.23	0.43	0.29	0.28	4.10329	2.05e-06
ENSRNOG00000016983	Myh7	0.12	0	0.01	0	0	0	0.01	0	0.28	0.11	0.39	1.11	0.12	0.54	0.23	0.46	4.5325	2.5e-06
ENSRNOG00000004327	Ddc	3.6	3.3	4.75	3.68	4.2	5.5	4.37	4.49	3.59	3.06	2.6	2.86	2.19	2.6	3.66	3.07	-0.52024	2.98e-06
ENSRNOG00000013376	Mvd	52.55	49.31	43.28	54.67	40.67	52.56	50.33	45.79	41.98	28.9	53.15	29.16	32.05	25.96	32.12	25.05	-0.53614	3.22e-06
ENSRNOG00000006280	Pcsk9	79.91	84.93	93.3	95.2	78.23	85.33	76.03	100.82	74.38	66	81.48	80.81	60.19	73.64	63.07	69.72	-0.285252	3.33e-06
ENSRNOG00000014232	P2ry1	4.08	4.12	5.15	4.85	4.01	5.21	4.47	5.4	4.02	3.49	4.36	4.08	3.89	3.5	3.3	3.56	-0.30424	3.38e-06
ENSRNOG00000024016	Cyp2c6v1	1084.95	1366.93	784.84	1217.52	1156.18	1086.06	1221.29	1304.3	1236.55	672.53	903.04	702.54	727.86	728.91	768.63	744.44	-0.508095	3.45e-06
ENSRNOG00000023588	Dmgdh	93.76	80.05	73.35	88.47	99.3	104.02	100.37	113.99	85.25	72.97	78	73.16	73.24	81.03	60.5	78.16	-0.322737	3.68e-06
ENSRNOG00000021314	Fdft1	140.43	139.02	118.25	130.38	119.06	139.7	127.89	122.67	120.23	103.16	133.27	90.63	92.57	76.58	93.45	80.15	-0.392975	3.82e-06
ENSRNOG00000000938	Ran	129.86	118.68	131.48	139.86	113.69	114.54	124.42	123.72	160.35	138.48	151.63	165.96	143.61	155.36	144.7	161.43	0.294098	3.86e-06
ENSRNOG00000001443	Rhbdd2	8.97	8.58	9.43	11.1	10.3	10.24	8.79	9.32	10.72	12.08	11.1	13.96	16.51	16.22	15.33	16.42	0.550009	3.97e-06
ENSRNOG00000046272	LOC103689931	122.87	119.89	134.8	116.98	107.59	120.99	130.8	117.71	145.78	149.76	145.05	153.04	151.86	153.5	127.99	160	0.288817	4.1e-06
ENSRNOG00000012307	Mybpc3	0.07	0	0	0	0	0	0	0	0.04	0.04	0.16	0.37	0.12	0.1	0.15	0.12	3.974	4.21e-06
ENSRNOG00000046479	Chaf1a	2.91	3.12	3.82	3.14	2.85	1.74	3.75	2.3	5.79	3.59	4.5	4.05	5.12	5.23	5.35	5.09	0.712459	4.55e-06
ENSRNOG00000048660	Haspin	1.41	1.13	1.36	1.45	0.8	1.18	1.54	1.04	2.17	1.64	2.02	1.78	2.01	1.72	2.01	2.66	0.692016	5.18e-06
ENSRNOG00000001990	Ugt2b10	255.11	313.06	242.6	250.55	258.11	323.18	236.05	455.08	267.6	156.82	191.03	203.66	131.27	152.51	223.37	176.52	-0.63501	5.91e-06
ENSRNOG00000010852	Nup205	5.33	5.09	5.9	5.76	4.96	4.83	5.58	4.59	6	6.74	6.65	6.05	7.41	7.07	7.17	8.22	0.395778	7.15e-06
ENSRNOG00000053026	Shcbp1	1.75	1	2.37	1.87	1.48	0.94	1.94	1.27	3.28	1.98	2.23	2.38	3.35	3.27	3.06	3.46	0.866549	8.49e-06
ENSRNOG00000019283	P2ry2	56.91	55.23	52.11	60.12	56.35	71.85	55.85	59.26	47.94	42.01	61.46	54.59	44.5	40.08	37.53	39.66	-0.346718	9.5e-06
ENSRNOG00000017597	Fbp1	237.16	250.34	229.79	183	223.73	276.2	234.66	264.84	199.13	184.74	214	172.5	173.23	161.12	212.29	142.1	-0.380698	9.87e-06
ENSRNOG00000054549	Lss	136.9	218.59	237.85	168.12	84	292	129.34	131.57	92.65	102.59	113.66	66.81	62.98	134.55	70.84	91.1	-0.927577	9.92e-06
ENSRNOG00000020038	Chpf	4.61	3.42	3.95	4.91	3.87	4.04	4.11	3.67	5.51	4.68	5.35	5.38	6.67	5.97	4.48	5.56	0.420342	1.15e-05
ENSRNOG00000013005	Rpa2	4.99	5.31	6.61	5.03	3.77	3.81	4.84	4.82	8.37	5.69	6.05	6.66	7.93	7.71	8.22	7.77	0.575851	1.24e-05
ENSRNOG00000039284	Haus4	3.54	2.62	4.53	4.76	2.92	1.82	4.16	2.67	6.99	4.03	5.44	5.42	5.58	6.03	6.95	6.75	0.804453	1.27e-05
ENSRNOG00000019681	Pold1	2.38	2.39	3.2	2.44	1.67	1.59	2.22	1.5	3.71	3.42	3.07	3.05	3.44	3.19	4.43	3.54	0.679419	1.28e-05
ENSRNOG00000016848	Fzd4	4.97	5.02	5	5.15	5.26	5.95	5.25	6.96	4.54	4.6	5.08	4.57	5.2	4.11	3.55	3.88	-0.293966	1.43e-05
ENSRNOG00000003673	Nup85	5.41	5.25	5.93	5.64	4.95	4.34	5.65	4.93	6.44	6.79	6.65	6.81	7.55	6.13	7.82	7.59	0.405928	1.79e-05
ENSRNOG00000034116	Gk	29.24	33.01	35.26	27.27	25.79	22.85	24.34	38.12	20.21	23.03	18.92	19.36	17.15	22.99	26.2	22.16	-0.472349	1.84e-05
ENSRNOG00000019481	Cyp8b1	5	16.55	19.82	4.89	3.95	10.96	2.82	32.07	3.48	3.87	1.77	3.56	4.03	2.81	4.25	1.58	-1.92195	1.91e-05
ENSRNOG00000018645	Rpsa	405.69	395.71	349.85	457.49	403.14	409.59	411.35	406.44	492.52	466.33	498.71	531.26	470.23	487.79	455.64	511.68	0.273038	1.97e-05
ENSRNOG00000002218	Stbd1	40.82	37.58	38.65	34.93	41.74	53.65	39.81	37.68	31.49	33.75	36.71	36.12	31.08	33.2	33.08	32.53	-0.2778	2.3e-05
ENSRNOG00000028668	Slc28a2	80.19	74.65	69.07	70.47	71.6	54.81	77.28	46.64	65.8	42.02	55.15	54.74	58.88	37.39	43.1	39.81	-0.456749	2.34e-05
ENSRNOG00000014960	Bard1	0.68	0.69	1.29	0.95	0.6	0.41	1.38	0.59	2.04	1.14	1.67	1	1.57	1.54	1.76	2	0.948748	2.5e-05
ENSRNOG00000021492	Rbbp4	36.06	39.79	42.77	40.49	40.94	34.43	43.04	38.43	44.35	48.76	47.44	45.73	56.78	51.49	50.65	52	0.330169	2.8e-05
ENSRNOG00000002478	Insig2	50.46	49.15	42.89	45.51	46.12	60.7	43	85.97	40.68	31.34	41.47	44.4	40.01	38.87	35.75	30.36	-0.484637	3e-05
ENSRNOG00000016349	Gnmt	71.19	61.61	72.13	62.53	70.94	74.77	78.73	107.09	74.81	60.85	59.35	43.91	55.49	54.54	52.28	46.53	-0.419806	3.05e-05
ENSRNOG00000001557	Cxadr	56.78	56.71	55.22	59.03	66.73	75.04	53.97	60.11	47.7	48.63	55.07	57.1	49.17	46.06	28.4	43.19	-0.365663	3.12e-05
ENSRNOG00000005203	Sec61g	81.74	98.43	95.12	102.01	87.68	89.88	89.92	96.79	128.56	113.6	109.84	128.78	106.57	124.89	117.52	108.98	0.340143	3.2e-05
ENSRNOG00000037897	Rps19l2	100.4	92.24	87.55	116.65	82.83	93.87	86.86	93.98	130.29	109.91	117.87	136.72	128.96	105.27	102.91	130.31	0.351105	3.24e-05
ENSRNOG00000010260	Dixdc1	8.54	5.34	7.21	8.02	7.74	8.06	8.23	6.25	6.22	5.95	6.54	6.8	5.8	4.78	6	5.07	-0.332656	3.41e-05
ENSRNOG00000049622	LOC103690013	44.5	41.27	46.13	50.15	37.61	37.74	42.27	40.06	53.46	48.7	50.35	59.65	51.37	59.28	50.6	55.07	0.334839	3.76e-05
ENSRNOG00000014815	Myoz2	0.15	0	0	0	0	0	0	0	0.34	0.15	0.34	0.41	0.18	0.24	0.12	0.12	3.66297	4.06e-05
ENSRNOG00000028292	Gart	10.51	8.6	8.91	10.74	9.36	9.92	9.74	9.45	11.26	11.36	12.77	12.76	11.97	12.71	10.04	14	0.326889	4.09e-05
ENSRNOG00000058288	Tcf19	3.94	2.67	3.97	4.05	2.73	2.16	3.84	2.4	7.22	4.14	5.96	3.56	7.16	4.21	6.17	5.93	0.783802	4.41e-05
ENSRNOG00000053468	Tuba1b	169.98	147.83	182.23	179.71	144.63	124.04	170.67	139.15	221.56	163.51	191.53	212.91	218.33	225.27	195.5	234.52	0.402494	4.78e-05
ENSRNOG00000013408	Npas2	1.35	1.3	0.89	1.21	0.93	1.34	0.9	1.52	0.82	0.7	0.86	0.97	0.38	0.81	0.23	0.32	-0.891121	4.78e-05
ENSRNOG00000039494	Aass	40.04	24.85	20.09	15.52	22.94	18.9	23.52	30.35	19.49	12.4	23.99	14.1	17.19	12.86	8.85	13.77	-0.677851	4.89e-05
ENSRNOG00000030154	Cyp4a2	220.22	249.89	256.77	192.8	257.52	196.75	170.39	248.92	83.85	210.75	158.54	109.82	118.91	144.13	207.22	119.88	-0.637067	5.18e-05
ENSRNOG00000001692	Chaf1b	1.42	1.13	3.06	1.58	1.53	1.11	2.17	1.51	3.68	2.47	2.58	3	2.71	2.79	4.29	2.84	0.850486	5.2e-05
ENSRNOG00000021403	Rhob	40.21	31.84	40.01	41.74	32.41	42.01	32.04	27.72	28.07	28.03	31.99	33.06	32.06	32.97	25.38	27.59	-0.268053	5.22e-05
ENSRNOG00000001457	Rfc2	6.26	5.52	7.96	7.42	4.96	5.31	7.16	5.14	9.47	8.64	6.75	8.28	11.68	7.7	9.98	9.99	0.543666	5.55e-05
ENSRNOG00000000413	Pln	0.26	0.02	0.09	0.1	0.05	0	0.06	0.2	0.38	0.21	0.44	0.83	0.14	0.28	0.56	0.36	2.03653	5.61e-05
ENSRNOG00000019098	Ca5a	24.63	24.27	19.69	25	24.49	24.57	22.93	28.03	24.69	20.78	19.74	16.1	23.12	13.5	12.8	13.26	-0.427185	5.63e-05
ENSRNOG00000046283	Tmem41a	9.03	8.79	8.79	9.08	8.86	9.46	9.43	9.81	11.01	11.83	11.46	11.9	12.58	11.38	9.51	11.18	0.310658	5.71e-05
ENSRNOG00000020807	NEWGENE_1306714	0.95	0.68	1.38	0.8	0.9	0.66	1.17	0.73	1.77	1.24	1.07	1.26	1.71	1.37	1.65	1.88	0.716983	5.87e-05
ENSRNOG00000021682	Dcakd	11.8	11.68	12.94	13.3	10.99	13.08	9.83	10.45	14.12	14.54	13.23	17.1	16.16	14.73	14.97	16.28	0.36475	5.97e-05
ENSRNOG00000039859	Dnmt1	6.07	6.21	7.56	6.35	4.48	4.64	7.15	5.23	9.41	8.28	7.8	7.5	8.87	8.08	9.04	8.44	0.49949	6.11e-05
ENSRNOG00000042326	Smpdl3b	1.46	1.48	1.82	1.6	1.58	1.41	1.53	0.82	1.95	2.57	2.42	1.79	2.92	2.83	1.57	2.8	0.688056	6.46e-05
ENSRNOG00000000957	Rpl21	183.01	172.36	169.77	213.52	171.78	169.2	182.94	168.23	241.54	196.46	215.3	244.56	228.66	273.33	211.87	200.58	0.34099	6.47e-05
ENSRNOG00000012185	Zfyve21	13.22	10.48	10.26	11.58	12.94	14.03	15.73	12.72	9.55	11.27	11.22	10.63	10.68	9.12	9.06	10.55	-0.298681	6.74e-05
ENSRNOG00000053201	Gpcpd1	12.49	15.18	12.89	17.77	17.75	12.1	15.18	12.76	11.84	13.91	12.49	8.21	11.83	10.68	10.93	10.61	-0.359627	6.8e-05
ENSRNOG00000018531	Mrps11	21.95	19.95	21.37	22.34	16.67	17.32	16.7	22.09	23.89	29.25	27.87	25.6	27.98	23.34	23.97	24.93	0.384964	7.03e-05
ENSRNOG00000002826	Hsd17b7	19.25	19.88	18.01	15.93	16.19	19.3	15.24	22.41	13.33	14.17	15.12	10.82	12.67	11.29	19.4	10.25	-0.449757	7.3e-05
ENSRNOG00000002660	Magee1	6.86	2.32	3.25	2.52	4.55	5.06	3.29	2.42	2.21	2.46	2.28	3.6	1.71	1.74	1.16	1.29	-0.879801	7.34e-05
ENSRNOG00000008108	Ubr7	9.42	8.7	10.47	9.74	9.11	7.94	9.82	8.05	12.51	10.31	11.45	10.94	11.9	12.03	13.32	12.03	0.367333	7.37e-05
ENSRNOG00000020531	Fen1	4.29	3.14	5.9	4.81	3.3	2.42	4.55	3.53	7.76	5.27	5.32	4.79	7.07	7.07	6.78	6.53	0.663488	7.67e-05
ENSRNOG00000059519	Bbox1	27.67	28.45	28.99	28.58	33.36	27.32	32.51	33.78	32.59	24.02	25.93	20.08	23.64	19.02	26.44	21.98	-0.313172	8.15e-05
ENSRNOG00000008605	Ost4	108.91	96.11	84.91	110.19	97.7	93.24	105.22	97.46	125.74	107.83	127.42	122.06	130.65	139.44	113.11	118.87	0.311633	8.44e-05
ENSRNOG00000017981	Mcm10	1.73	1.43	2.75	1.66	1.7	1.19	2.39	1.79	3.92	2.7	1.98	1.76	3.76	3.37	4.57	4.58	0.863679	8.71e-05
ENSRNOG00000000661	Hps4	4.43	3.19	3.88	4.62	3.95	3.87	4.04	3.9	5.44	5.11	4.73	4.7	6.31	4.23	6.07	5.5	0.400826	9.19e-05
ENSRNOG00000021847	Ska3	0.9	0.63	1.56	1.09	0.63	0.77	1.38	0.95	2.22	1.37	1.34	1.74	1.4	1.7	1.94	2.25	0.819549	9.33e-05
ENSRNOG00000004583	Mb	2.56	0	0	0	0	0.05	0	0	1.4	1.1	1.98	4.33	2.97	2.12	2.07	1.71	2.76	9.4e-05
ENSRNOG00000001261	Ftcd	54.08	68.65	55.44	63.43	58.54	75.08	59.68	86.13	59.29	56.11	53.36	48.5	45.3	39.21	57.07	38.93	-0.389432	9.79e-05
ENSRNOG00000048049	LOC103689951	0.23	0.85	0	0.58	0	0.44	0.31	0	0.47	0.9	1.39	2.89	1.14	2.76	1.25	0.82	2.26951	9.82e-05
ENSRNOG00000004360	Gemin2	2.09	1.84	2.32	2.21	1.58	1.68	1.66	2.1	3.31	2.87	2.66	3	2.83	2.55	2.53	2.91	0.549742	9.83e-05
ENSRNOG00000006331	Elovl5	94.02	86.91	83.13	85.6	83.94	91.37	101.67	120.02	84.87	64.86	92.16	80.59	72.71	64.65	80.2	72.87	-0.284776	0.000102468
ENSRNOG00000029993	Kynu	49.07	37.24	37.99	39.08	41.43	41.07	36.22	43.78	42.65	27.99	41.41	29.08	34.2	23.39	25.06	21.16	-0.411912	0.000107537
ENSRNOG00000015774	Mreg	39.48	45.98	41.9	43.27	48.76	39.13	32.5	56.26	41.42	28.93	42.92	37.64	23.89	38.12	25.54	30.99	-0.366082	0.000109263
ENSRNOG00000005115	Asf1b	1.93	1.38	2.56	2.57	1.79	0.7	2.59	1.31	4.1	2.26	3.35	2.71	3.78	3.14	3.57	4.3	0.875618	0.000110171
ENSRNOG00000033608	Cd276	11.11	8.25	10.33	12.41	10.9	8.83	7.49	7.63	11.94	13.15	11.65	15.01	16.54	14.13	10.62	14.45	0.482209	0.000112569
ENSRNOG00000051819	Sdr42e1	8.99	10.36	10.09	10.77	10.34	10.68	10.73	9.24	11.33	7.42	10.26	6.22	7.47	6.91	6.8	7.63	-0.342506	0.000115616
ENSRNOG00000009538	Etfdh	81.54	98.14	96.95	73.79	83.95	85.6	75.43	118.57	75.2	73.32	63.67	76.51	68.72	70.74	81.99	62.96	-0.317051	0.000117245
ENSRNOG00000001349	Mcm7	12.8	13.55	20.9	15.82	10.42	8.09	16.52	11.22	23.83	16.93	18.86	18.91	20.42	21.91	25.63	24.95	0.649146	0.000124653
ENSRNOG00000018627	Plekhb1	9.9	9.99	9.04	9.41	11.67	10.88	9.64	8.75	6.8	6.98	7.81	5.93	6.26	6.17	11.48	6.95	-0.441483	0.00013345
ENSRNOG00000003703	Mcm6	13.57	12.99	19.55	15.49	10.33	6.92	15.91	9.38	23.34	18.12	17.07	17.23	21.02	20.48	29.3	24.73	0.717917	0.00014274
ENSRNOG00000059878	Rad51ap1	0.72	0.74	1.31	0.76	0.41	0.71	0.83	0.82	1.72	1.11	1.26	1.12	1.72	1.01	1.66	1.34	0.796189	0.000142947
ENSRNOG00000018040	Gins4	4.08	3.75	3.1	4.21	3.51	2.05	5.09	2.87	6.6	4.55	4.68	5.07	6.61	4.98	7.02	5.69	0.657284	0.000144628
ENSRNOG00000020775	Cyp2b2	48.3	174.02	15.22	42.26	74.16	90.75	68.83	124.82	59.62	16.87	29.94	6.5	14.66	8.4	27.05	18.39	-1.81496	0.000153651
ENSRNOG00000004904	Pa2g4	41.35	37.81	45.82	45.4	36.81	39.17	41.34	40.61	46.28	46.52	50.85	56.03	48.76	52.41	44.65	51.76	0.275025	0.000154727
ENSRNOG00000009789	Topbp1	7.14	7.24	9.44	7.77	5.57	5.39	7.61	7.33	11.02	8.79	8.66	8.18	11.66	10.69	11.3	9.72	0.47705	0.000155081
ENSRNOG00000017919	Nup133	3.97	4.41	4.69	4.31	3.8	3.72	4.09	4.76	5.28	4.76	5.34	5.46	6.38	5.27	4.53	5.75	0.341712	0.000161446
ENSRNOG00000016576	Carmil1	1.16	1.46	1.1	1.51	1.22	1.06	1.45	0.94	2.09	1.79	1.82	1.87	1.91	2.33	1.02	1.82	0.5654	0.000164514
ENSRNOG00000021011	Fut2	0.12	0.05	0.07	0.09	0.09	0.05	0.02	0.04	0.31	0.25	0.13	0.16	0.34	0.53	0.05	0.12	1.83432	0.000165562
ENSRNOG00000028586	Mcph1	0.88	1	1.22	1.13	0.96	0.63	1.02	0.85	1.56	1.16	1.33	1.61	1.73	1.05	1.83	1.51	0.615284	0.000166225
ENSRNOG00000019328	Phgdh	5.66	3.69	4.1	6.18	5.92	6.2	3.96	2.2	6.42	6.16	11.85	11.86	9.35	7.52	6.01	7.37	0.811643	0.000172468
ENSRNOG00000030538	Slco1b2	114.48	113.37	128.31	100.49	94.52	87.01	120.44	106.06	95.71	71.06	93.21	78.75	91.52	67.09	111.1	80.25	-0.328312	0.000174252
ENSRNOG00000012318	Aspm	1.33	0.94	1.61	1.35	1.11	0.89	1.36	1.04	2.14	1.19	1.7	1.58	1.97	1.93	1.59	1.91	0.540849	0.000180325
ENSRNOG00000042286	Nsl1	0.94	0.83	1.23	1.08	0.75	0.6	0.95	0.67	1.9	1.16	1.29	1.27	1.51	1.49	1.12	1.51	0.67423	0.000185177
ENSRNOG00000059947	Sdc1	97.12	101.9	79.77	78.23	88.79	102.24	91.98	117.51	82.28	71.42	96.61	87.62	81.11	69.72	66.62	63.66	-0.291289	0.000186387
ENSRNOG00000048874	Gckr	33.52	28.55	27.81	26.06	31.76	32.53	34.02	30.46	31.59	16.03	33.77	24	18.23	13.84	15.28	14.84	-0.546223	0.00018878
ENSRNOG00000055909	Apoa4	123.45	202.7	205.42	217.34	180.33	166.57	101.67	144.03	93.78	100.64	94.96	162.58	68.03	141.23	60.35	92.06	-0.721413	0.000190014
ENSRNOG00000053036	AC123427.1	3.77	3.57	3.27	3.61	3.49	4.12	2.06	4.04	2.24	2.01	2.7	2.99	2.51	1.61	2.06	3.45	-0.513172	0.000193726
ENSRNOG00000047314	Tk1	10.58	9.62	12.09	11.33	8.84	7.06	10.99	6.51	22.07	12.15	10.28	12.02	15.85	12.88	19.22	17.03	0.657651	0.000200614
ENSRNOG00000007371	Rbmx2	1.24	1.41	1.99	0.99	1.48	1.9	1.16	1.52	1.82	2.69	1.97	2.31	2.6	2.42	2.57	2.73	0.709053	0.000201349
ENSRNOG00000031431	Cdca8	4.59	3.4	5.92	5.01	2.73	2.16	4.99	3.43	7.9	5.11	6.55	6.54	6.34	6.34	5.71	6.59	0.664354	0.000207434
ENSRNOG00000016148	Gtse1	3.66	2.24	3.91	3.05	1.48	1.56	2.89	1.97	4.79	2.95	3.92	3.91	5.74	3.92	4.41	5.24	0.748594	0.000221421
ENSRNOG00000036837	Nfe2	9.03	9.48	17.1	17.38	5.11	7.1	4.43	7.9	6.94	3.71	7.11	3.61	2.58	4.31	1.27	2.31	-1.28391	0.000229385
ENSRNOG00000045684	LOC100910978	0.07	0.12	0.08	0.25	0.13	0.05	0.32	0.1	0	0	0	0.05	0	0.11	0	0	-2.80735	0.000230416
ENSRNOG00000006355	Akap8l	4.61	4.02	4.47	4.54	4.7	4	3.83	4.56	4.24	3.18	3.55	4.13	4.32	2.69	3.38	3.42	-0.264614	0.000239128
ENSRNOG00000029627	LOC100359951	285.84	256.76	252.58	316.97	257.22	225.77	272.59	270.99	366.59	300.26	322.86	341.62	330.01	369.59	302.73	300.57	0.300634	0.000241039
ENSRNOG00000049426	Mmab	5.45	4.45	5.05	5.23	5.09	7.05	5.02	7.22	5.48	3.81	4.83	4.46	4.4	4.01	4.1	4.68	-0.316999	0.000244744
ENSRNOG00000010262	Hdc	2.46	2.5	2.08	3.19	2.28	2.03	1.73	3.28	2.08	1.28	1.47	1.99	1.96	2.31	1.45	1.5	-0.477626	0.000244901
ENSRNOG00000037225	Tyms	11.79	9.58	12.38	14.46	9.43	7.83	11.26	11.3	14.67	11.71	14.44	13.78	17.46	16.13	15.15	20.41	0.491361	0.000248045
ENSRNOG00000005801	Stx17	7.72	7.72	7.36	6.39	6.44	7.8	8.15	7.53	5.45	7.71	6.59	4.86	5.77	6.84	5.39	5.61	-0.293771	0.000251135
ENSRNOG00000005038	Ube2t	1.92	1.69	2.4	1.25	1.24	0.65	1.33	1.46	4.12	2.26	1.93	2.48	3.78	2.59	2.61	2.82	0.919881	0.000258373
ENSRNOG00000020346	Best1	11.95	11.94	9.11	15.05	8.35	10.37	10.52	10.06	18.11	14.38	14.44	15.91	15.46	18.58	13.14	11.44	0.475602	0.000263074
ENSRNOG00000004912	Itgav	7.28	6.09	6.01	7.16	6.38	6.52	7.71	6.43	7.8	7.58	7.87	8.98	9.54	8.71	7.11	8.38	0.300116	0.000266945
ENSRNOG00000047023	Aldh1l1	44.5	41.58	44.09	42.77	41.31	49.67	53.51	52.67	49.48	41.35	44.81	34.65	39.79	29.06	29.37	32.66	-0.297337	0.00026891
ENSRNOG00000062108	Tomm5	19.84	18.68	17.19	21.06	19.82	16.86	18.22	19.2	24.8	23.72	21.57	24.74	25.42	24.71	22.86	21.05	0.324088	0.00027852
ENSRNOG00000033734	Tnnt2	2.36	0.17	0.39	0.24	0.06	0.25	0.69	0.33	1.32	0.72	2.65	3.03	1.72	1.81	2.14	1.53	1.73246	0.000286582
ENSRNOG00000009080	Atp6v1d	55.01	43.59	52.4	55.11	46.39	45.79	51.18	44.73	56.83	51.9	54.21	68.49	69.8	66.27	58.97	62.93	0.312086	0.000294175
ENSRNOG00000003430	F9	253.44	265.46	251.92	232.86	263.37	243.19	232.87	293.01	212.85	207.25	179.13	188.19	213.55	209.15	281.41	203.59	-0.264435	0.000301013
ENSRNOG00000000867	Vars1	10.56	8.72	8.94	10.3	8.94	10.6	8.86	8.94	10.81	12.09	11.88	14.19	11.1	10.75	10.82	11.98	0.303477	0.000302862
ENSRNOG00000019007	Rpl14	224.04	211.58	196.91	261.53	193.74	213.25	225.18	215.79	276.84	252.39	269.5	292.53	237.65	281.97	252.12	258.7	0.284459	0.00031382
ENSRNOG00000056786	Piezo1	2.22	2.43	2.3	2.37	2.11	2.18	2.78	2.5	2.6	2.52	3.18	3.39	3.11	3.71	2.78	3.23	0.376336	0.000314792
ENSRNOG00000001111	Brca2	0.46	0.4	0.55	0.44	0.27	0.27	0.38	0.35	0.87	0.36	0.55	0.46	0.85	0.64	0.63	0.75	0.711777	0.000318104
ENSRNOG00000030187	Mmp12	2.01	2.27	2.74	2.91	3.8	3.01	2.43	1.69	2.16	1.49	1.36	1.43	1.84	2.43	1.8	1.97	-0.526678	0.00032333
ENSRNOG00000010658	LOC103691744	503.26	437.22	270.95	344.29	290.37	427.72	363.29	392.69	433.24	193.29	327.13	289.51	239.21	170.33	244.59	171.32	-0.550549	0.000331888
ENSRNOG00000018943	Tnnc1	0.72	0.13	0.06	0	0.07	0	0.15	0	0.21	0.56	0.83	0.93	0.92	0.67	0.68	0.49	2.22694	0.000333845
ENSRNOG00000011953	Supt16h	12.27	11.6	10.79	11.97	10.3	11.85	12.7	10.52	12.75	13.77	13.62	12.54	15.94	15.17	12.95	15.67	0.289065	0.00033609
ENSRNOG00000008081	Ddx27	9.84	9.61	10.25	10.37	10.35	10.95	9.5	9.57	11.07	12.47	13.05	13.73	12.27	12.21	10.62	12.26	0.28015	0.000339796
ENSRNOG00000042233	Rpl41	510.67	473.84	487.39	540.72	460.17	420.32	467.11	476.14	625.01	534.3	559.47	623.36	591.03	682.55	568.2	509.31	0.290843	0.000347355
ENSRNOG00000020029	Mcrip2	5.47	4.12	6.25	4.97	4.12	4.91	3.31	3.89	6.46	6.77	7.01	6.35	7.44	5.4	5.97	7.11	0.503508	0.000351983
ENSRNOG00000016580	Rps23	261.11	251.91	237	309.6	238.31	240.34	271.45	259.37	331.3	297.84	297.49	337.48	289.68	317.05	307.62	308.67	0.265486	0.000354715
ENSRNOG00000009946	Ldlr	47.29	46.12	55.79	58.13	38.43	51.09	40.55	45.39	45.86	37.88	49.16	45.99	35.39	32.96	30.11	33.13	-0.302053	0.000357514
ENSRNOG00000016245	Neto2	0.3	0.2	0.54	0.6	0.03	0.19	0.32	0.5	0.77	0.44	0.47	0.92	0.72	0.96	1.06	1.21	1.28926	0.000357533
ENSRNOG00000061073	Zfp275	1.16	1.11	1.42	1.18	1.12	1.01	1.47	1.08	1.98	1.48	1.32	1.79	1.59	1.85	1.22	1.93	0.462587	0.000367902
ENSRNOG00000024793	Kctd21	2.05	2.12	2.15	2.79	2.2	2.64	2	2.37	1.77	2.05	1.85	1.65	2.05	1.98	1.88	1.99	-0.267451	0.00036877
ENSRNOG00000031916	Timeless	3.4	3.34	5.23	3.58	2.65	2.65	4.37	3.03	5.87	4.69	4.42	4.18	5.83	5.02	7.66	5.24	0.603063	0.000371674
ENSRNOG00000014336	Mcm5	8.87	7.64	12.15	10.82	6.31	4.16	10.53	6.16	15.48	9.76	11.23	10.75	15.86	13.25	17.64	14.83	0.707218	0.000383697
ENSRNOG00000018564	Nup93	4.69	4.74	5.44	5.25	4.33	3.89	5.54	4.47	6.79	5.91	5.29	6.42	6.1	5.6	6.36	8.09	0.39877	0.000389547
ENSRNOG00000051624	Hspe1	32.47	34.88	30.65	38.5	32.65	27.34	34.05	33.13	43.78	35.96	45.62	46.79	41.07	54.65	43.71	38.72	0.409858	0.000390604
ENSRNOG00000020022	Psmc3ip	2.52	2.23	3.36	2.53	1.85	1.82	3.46	2.09	4.29	3.36	3.15	3.73	4.15	3.56	3.83	3.74	0.585931	0.000395517
ENSRNOG00000020014	Myh14	1.52	1.25	1.58	2.2	1.51	1.48	1.88	1.73	1.44	1.36	1.34	1.44	1.71	1	1.11	1	-0.338479	0.000401733
ENSRNOG00000010746	Rpl32	217.26	216.86	194.1	259.76	210.95	210.04	228.36	219.28	263.87	241.08	256.18	282.43	251.18	297.71	268.55	271.03	0.279434	0.000408525
ENSRNOG00000050071	Cdc45	0.71	0.63	0.81	0.68	0.32	0.33	0.81	0.54	1.03	0.77	0.89	0.8	1.01	0.98	1.52	1.16	0.756546	0.000420358
ENSRNOG00000007713	Tmcc3	11.51	11.06	13.88	12.85	9.78	11.97	11.08	12.81	12.29	8.61	11.69	10.61	9.2	7.13	9.86	7.46	-0.304971	0.000424904
ENSRNOG00000019189	Acat2	77.66	74.44	67.14	80.05	61.96	75.45	85.68	66.04	66.5	57.13	79.37	49.63	55.45	46.72	67.12	56.25	-0.299323	0.000425238
ENSRNOG00000019413	Atg16l2	7.82	8.64	8.21	9.85	7.07	5.86	7.07	7.31	6.87	7.53	6.4	4.7	6.31	6	5.67	6.91	-0.29517	0.000443391
ENSRNOG00000023664	Lepr	5.52	3.61	3.44	4.67	5.63	3.38	4.36	3.26	4.03	2.96	3.15	2.07	3.86	3.02	3.32	2.71	-0.431172	0.000445869
ENSRNOG00000046313	Basp1	2.54	2.5	1.55	2.53	1.23	2.61	2.29	1.59	3.61	2.32	3.67	2.38	3.54	4.4	3.42	4.07	0.70281	0.00044779
ENSRNOG00000039740	Cenpk	0.94	0.44	1.35	0.83	0.63	0.4	1.19	0.61	1.72	1.06	1.23	0.94	1.84	1.64	2.47	1.55	0.962258	0.000458778
ENSRNOG00000007292	Spdl1	1.08	1.07	1.84	1.34	1.09	1.3	1.1	0.76	1.98	1.31	1.53	1.7	1.91	2.26	1.92	2.44	0.651666	0.000469035
ENSRNOG00000015335	Rpl13	214.92	220.48	198.15	269.81	213.15	229.04	229.08	234.04	281.33	255.66	290.67	305.86	247.39	285.01	263.37	273.85	0.284632	0.000470294
ENSRNOG00000018250	Tnni3	1.47	0	0.13	0.23	0.41	0.38	0.16	0.42	0.72	0.87	1.87	1.82	1.41	1.38	1.22	0.86	1.66534	0.00047824
ENSRNOG00000000827	Ier3	32.43	32.06	28.11	27.98	30.26	38.77	33.17	35.73	30.46	30.81	22.94	25.55	20.43	30.77	22.34	28.23	-0.289358	0.000486052
ENSRNOG00000020955	Myl3	1.11	0	0	0.05	0.3	0	0	0.12	0.83	0.58	2.35	2.77	1.8	1.23	2.32	1.02	3.02937	0.000486969
ENSRNOG00000043201	Coq8a	36.51	33.18	34.49	38.94	40.71	46.09	40.94	46.13	41.05	32.26	34.73	35.75	30.99	21.21	31.65	21.87	-0.34534	0.000489563
ENSRNOG00000031612	Gls2	31.39	21.09	23.78	27.79	25.64	40.48	31.55	31.75	29.41	23.24	24.53	23.25	24.82	17.83	22.23	19.91	-0.333997	0.000490836
ENSRNOG00000007128	Nop56	21.75	19.27	22.83	17.63	18.61	18.2	17.69	18.65	20.61	24.58	25.5	27.93	25.17	25.87	20.13	26.6	0.344901	0.00049854
ENSRNOG00000048489	AABR07002775.1	0.19	0.8	0.35	0.82	0.42	1.03	0.79	0.95	0.45	0.03	0.2	0.44	0.32	0	0.14	0.35	-1.47094	0.0005145
ENSRNOG00000018715	Clec10a	4	3.9	4.36	2.94	3.82	2.77	4.14	3.12	7.43	5.02	5.13	4.49	6.13	4.67	5.59	4.08	0.550282	0.000519008
ENSRNOG00000018556	Tomm40	21.18	18.26	18.82	24.02	18.81	18.87	18.72	22.53	25.56	21.73	27.09	30.61	24.87	26.05	21.17	26.59	0.337292	0.000528262
ENSRNOG00000012486	Prim2	3.02	2.14	4.27	3.41	2.59	2.18	3.63	2.58	5.23	3.39	3.32	3.79	5.41	4.6	5.86	4.73	0.608988	0.000533789
ENSRNOG00000010697	Hadh	88.8	104.73	104.53	96.54	96.58	104.62	94.37	120.29	76.75	87.55	73.38	78.56	73.85	79.46	115.21	76.69	-0.293109	0.000543059
ENSRNOG00000061146	Gar1	4.37	4.22	4.49	4.32	3.72	2.84	3.75	4.09	6.11	4.73	5.56	6.94	7.48	8.39	4.08	4.76	0.59551	0.000548533
ENSRNOG00000024365	Ect2	2.38	1.61	3.24	2.5	1.07	0.92	2.23	1.4	4.45	2.33	2.16	3	3.7	4.07	3.44	4.35	0.841193	0.000550529
ENSRNOG00000060356	Kif15	0.42	0.28	0.84	0.44	0.4	0.34	0.58	0.28	1.06	0.64	0.72	0.68	0.88	0.62	0.82	0.68	0.76885	0.00055396
ENSRNOG00000030238	Fndc5	0.22	0.14	0.19	0.15	0.15	0.09	0.2	0.08	0.26	0.37	0.46	0.45	0.57	0.25	0.35	0.13	1.21901	0.000558076
ENSRNOG00000013618	Ankrd10	0.8	0.88	1.4	0.94	0.96	0.73	0.76	0.94	1.29	1.39	2	1.72	1.21	1.33	1.85	1.62	0.743958	0.000559305
ENSRNOG00000001275	Tmem184a	4.53	3.93	3.22	4.83	4.34	3.97	3.95	4.83	3.57	3.82	3.61	4.26	3.64	2.56	2.89	2.52	-0.322465	0.000564944
ENSRNOG00000005468	Rbm28	5.16	4.5	4.73	5.63	4.73	4.65	5.01	4.46	5.96	6.32	6.07	5.98	5.81	5.46	5.72	5.85	0.279212	0.000569366
ENSRNOG00000028996	Krt1	0.07	0.02	0.02	0.02	0.02	0	0.05	0.05	0.1	0.17	0.13	0.09	0.16	0.09	0.2	0.1	2.05658	0.000585885
ENSRNOG00000031993	Prim1	9.9	9.68	14.86	13.14	8.64	8.83	12.82	11.01	17.79	13.01	13.27	15.05	14.79	14.82	19.88	15.49	0.481572	0.00059136
ENSRNOG00000045539	Dusp11	11.46	12.96	8.84	11.57	12.15	7.71	11.2	12.04	6.67	8.34	6.82	12.5	7.83	8.1	6.72	9.99	-0.392841	0.000593932
ENSRNOG00000015318	Heyl	1.87	2.57	2.44	2.9	2.28	2.58	1.67	2.13	1.62	1.7	2.13	2.15	1.33	2.18	1.02	1.61	-0.424457	0.00060381
ENSRNOG00000057125	Ddr1	1.63	1.15	2.53	1.54	1.14	1.48	1.77	0.97	3.31	1.64	1.89	1.84	2.17	2.09	1.58	1.76	0.415037	0.000607587
ENSRNOG00000003346	Fancb	0.63	0.41	0.76	0.51	0.37	0.17	0.43	0.45	0.97	0.58	0.5	0.71	1.05	0.92	1.03	1.36	0.932702	0.000621925
ENSRNOG00000012543	Mcm3	9.33	8.16	11.65	8.76	6.11	4.17	9.17	5.71	14.67	10.53	10.1	10.15	13.06	10.78	16.21	12.9	0.641933	0.000644743
ENSRNOG00000009741	Cyp4a3	136.64	166.91	150.3	129.8	117.99	139.32	133.15	194.08	111.25	118.85	109.16	85.84	101.9	108.54	164.02	97.57	-0.380886	0.000656218
ENSRNOG00000015520	Ticrr	0.31	0.23	0.42	0.42	0.21	0.19	0.37	0.16	0.72	0.32	0.41	0.29	0.6	0.54	0.64	0.67	0.859057	0.000661261
ENSRNOG00000016150	Ifrd2	7.12	7.61	9.93	8.38	6.29	7.49	7.62	5.64	9.66	9.61	10.38	10.68	8.84	8.73	11.86	11.43	0.434417	0.000665624
ENSRNOG00000032813	Mdc1	2.67	2.05	3.28	3.45	1.94	2.48	3.11	2.82	4.34	3.33	3.38	2.99	3.74	3.97	3.99	4.18	0.456782	0.000667106
ENSRNOG00000022537	E2f8	0.94	0.49	1.14	0.67	0.66	0.5	0.79	0.53	1.49	0.88	1.02	0.87	1.91	1.03	1.17	1.34	0.763456	0.000672266
ENSRNOG00000048782	Wnt7a	1.46	1.16	1.68	0.83	1.04	1.34	1.08	1.07	1.04	0.7	0.89	1.08	0.82	0.97	0.84	0.66	-0.464668	0.00067502
ENSRNOG00000004171	Dnah9	0.3	0.21	0.33	0.37	0.31	0.43	0.33	0.34	0.35	0.55	0.43	0.49	0.49	0.46	0.48	0.48	0.509609	0.000688778
ENSRNOG00000004479	Aurka	2.35	1.61	3.11	2.71	1.2	1.07	1.98	1.66	3.98	2.11	2.81	3.21	3.67	3.64	2.46	4.26	0.736414	0.000692491
ENSRNOG00000042499	LOC100364435	238.16	230.88	195.72	286.29	207.47	181.31	191.1	202.91	315.57	253.81	238.17	294.96	426.84	376	209.48	306.82	0.48202	0.00070042
ENSRNOG00000006410	Akap5	1.53	1.25	2.23	1.22	1.03	1.55	1.36	1.58	1.28	0.64	1.43	0.72	1.14	0.72	1.19	0.71	-0.585577	0.000705088
ENSRNOG00000004626	Slc34a2	21.14	24.84	31.85	17.28	12.14	27.88	17.04	38.92	11.82	13.21	17.62	21.9	10.84	16.93	7.91	11.93	-0.768694	0.000710551
ENSRNOG00000013300	Atp5if1	50.3	47.3	44.02	54.65	43.62	41.48	46.64	43.64	62.6	51.13	56.3	59.47	60.91	62.87	52.58	49.82	0.294076	0.000738838
ENSRNOG00000001885	Trmt2a	8.66	6.99	7.29	7.26	7.12	7.92	7.32	7.41	8.87	8.81	9.91	10.02	8.61	9.76	8.11	9.28	0.290949	0.000742797
ENSRNOG00000006949	C1qbp	55.77	52.51	55.19	66.71	50.21	55.25	53.48	60.77	67.24	66.31	68.21	80.9	67.5	71.07	55.85	69.87	0.281837	0.000756441
ENSRNOG00000010386	H2ax	7.85	6.42	7.86	7.63	6.02	5.45	6.79	5.26	10.82	7.48	7.8	8.24	9.42	8.58	8.41	9.9	0.407095	0.00076917
ENSRNOG00000059276	LOC498265	0.83	0.91	1.18	0.74	0.74	0.69	0.61	0.54	1.48	1.21	1.16	0.84	1.11	1.49	1.1	1.26	0.628983	0.000772302
ENSRNOG00000003256	Ccng1	34.47	29.64	35.2	31.59	36.81	31.2	33.58	30.51	37.73	41.15	40.7	48.06	48.02	37.44	32.49	42.14	0.317445	0.000772798
ENSRNOG00000001039	Eif2b1	9.55	8.45	9.75	11.05	8.34	8.86	9.03	9.62	11	13.46	10.44	12.71	11.86	12.18	9.52	12.36	0.325287	0.00078261
ENSRNOG00000004555	Sec14l4	201.5	193	158.23	196.91	183.38	255.05	212.41	144.55	155.41	172.58	216.22	156.34	144.8	125.23	132.29	137.92	-0.316376	0.000788621
ENSRNOG00000004412	Mtbp	0.39	0.33	0.71	0.48	0.28	0.41	0.48	0.36	0.96	0.42	0.53	0.63	0.8	1.07	0.95	0.67	0.809749	0.000789853
ENSRNOG00000016883	Entpd7	0.56	0.97	1.05	0.77	0.88	1.08	0.55	0.63	1.25	1.18	1.15	1.2	1.62	1.06	1.22	1.35	0.628031	0.000792215
ENSRNOG00000048725	Lsm2	18.1	19.07	21.12	16.82	14.16	16.11	18.3	17.56	22.11	21.2	22.84	23.51	21.74	22.54	20.31	22.81	0.32609	0.000803874
ENSRNOG00000014193	Lig1	7.8	5.78	8.7	8.44	6.73	5.26	9.35	5.63	11.53	7.24	9	8.87	11.75	10.38	11.47	10.91	0.49227	0.000804535
ENSRNOG00000050819	Birc5	4.39	2.15	4.05	3.42	2.31	2.02	2.96	1.54	7.65	2.58	3.58	4.85	4.83	4.75	6.4	6.02	0.832048	0.000806905
ENSRNOG00000011078	LOC100912604	13.7	13.07	19.78	19.8	12.67	9.81	14.62	16.3	20.37	24.27	17.52	26.05	15.87	25.18	19.6	24.79	0.536157	0.000824191
ENSRNOG00000023587	Dhtkd1	45.38	39.81	36.89	45.88	48.12	47.7	42.11	43.57	45.94	35.51	45.28	37.41	35.09	24.55	33.08	26.66	-0.301677	0.000852868
ENSRNOG00000037509	Chek2	1.67	1.82	3.59	2.45	2.28	1.27	2.85	1.87	3.28	3.05	3.03	3.35	3.8	3.54	3.36	3.96	0.620718	0.00085841
ENSRNOG00000050473	Rps27l	129.88	123.25	152.84	173.62	117.24	134.63	114.65	147.09	155.06	176.91	152.52	206.74	187.53	172.85	175.23	159.51	0.342734	0.000864609
ENSRNOG00000037449	Pole	2.02	1.62	2.54	2.43	1.41	1.21	2.38	1.59	3.38	2.2	2.32	2.24	3.1	2.7	3.95	3.1	0.596935	0.000874955
ENSRNOG00000018137	Tubgcp2	6.57	6.52	7.62	8.17	6.8	7.18	7.66	6.81	9.92	8.45	6.87	8.87	9.65	8.37	10.04	10.46	0.341275	0.000875863
ENSRNOG00000019229	Fbl	27.51	24.49	27.27	26.07	23.38	20.84	24.48	24.41	29.01	27.52	33.58	37.55	31.56	29.1	28.87	28.7	0.309238	0.000880024
ENSRNOG00000015810	Trip13	2.28	1.22	2.88	1.8	1.83	1.09	2.18	1.26	3.86	2.02	2.47	2.86	2.85	3.08	2.88	3.12	0.670362	0.000894085
ENSRNOG00000019222	Tfdp1	12.57	11.95	14.43	12.54	11.61	11.1	12.48	10.44	15.54	14.13	13.32	14.83	14.76	16.72	13.48	16.23	0.293242	0.000894109
ENSRNOG00000005659	Aurkb	4.62	2.96	5.75	5.47	2.92	1.59	4.11	2.41	9.28	4.61	4.88	5.01	7.49	6.31	6.37	8.63	0.81775	0.000897597
ENSRNOG00000000165	Pfkfb1	20.87	11.77	12.95	17.82	16.47	11.74	18.19	14.68	20.34	20.56	21.22	19.63	23.23	16.78	24.75	27.17	0.480402	0.000914563
ENSRNOG00000054181	LOC100361547	1.16	1.7	0.48	1.44	0.5	0.84	0.67	1.7	1.09	0.31	0.72	0.32	0.57	0.26	0.37	0.18	-1.15219	0.000918672
ENSRNOG00000019468	Rce1	8.45	7.82	7.59	8.8	7.32	7.95	7.59	7.72	9.13	9.83	9.57	11.08	8.78	10.55	9.4	10.24	0.313325	0.000921152
ENSRNOG00000017899	Akr7a3	80.15	81.09	116.47	107.11	105.28	119.87	83.23	95.82	122.63	199.44	115.5	261.07	130.05	106.79	135.21	134.95	0.611665	0.000940764
ENSRNOG00000033321	Hmgb2l1	6.79	8.3	9.36	9.15	7.14	3.98	10.16	5.86	12.84	10.84	9.27	14.4	10.31	11.34	15.11	9.51	0.62417	0.000961815
ENSRNOG00000018536	Pck2	3.37	3.62	2.69	3.62	2.4	3.76	2.59	2.73	5.38	3.87	3.96	4.43	3.98	4.7	3.85	3.84	0.456783	0.000969727
ENSRNOG00000013148	Rad54l	1.31	0.91	1.49	1.04	0.82	0.56	1.13	0.76	1.67	1.32	1.18	1.37	1.72	1.44	1.98	1.86	0.644863	0.000976709
ENSRNOG00000007601	Inhbe	27.54	23.21	24.48	20.49	25.3	29.09	27.23	41.4	22.79	20.74	22.79	23.81	27.7	20.07	13.63	20.49	-0.346641	0.00100373
ENSRNOG00000021264	Pcna	34.01	29.56	45.11	34.12	28.41	18.14	33.47	25.29	49.55	36.1	36.88	35.72	52.85	43.76	57.23	53.52	0.559326	0.0010092
ENSRNOG00000016316	Mcm2	11	10.34	15.08	10.91	8.4	6.61	12.87	8.29	17.75	12.91	13.5	13.41	15.41	13.13	19.01	15.48	0.530382	0.0010133
ENSRNOG00000000195	LOC108348048	1.67	1.82	1.93	1.97	1.27	2.02	1.59	1.97	1.33	1.18	1.4	0.64	1.99	1.09	1.41	1.5	-0.434074	0.00102518
ENSRNOG00000061607	Lmbr1l	2.18	1.76	1.87	1.99	2.66	2.62	2.37	1.92	2	1.55	1.51	1.64	2.14	1.3	1.8	1.45	-0.375442	0.0010339
ENSRNOG00000054420	Vdr	0.04	0.11	0.11	0.12	0.05	0.03	0.11	0.04	0.18	0.09	0.27	0.22	0.13	0.31	0.08	0.21	1.28843	0.00103838
ENSRNOG00000033658	Kntc1	1.31	0.82	1.49	1.24	0.74	0.54	1.36	0.79	1.96	0.97	1.2	1.29	2.02	1.95	2.62	2.31	0.788587	0.00107057
ENSRNOG00000008046	Tmem30b	5.12	6.11	4.33	5.17	4.89	6.12	4.97	7.04	5.2	3.55	4.77	5.71	3.97	4.54	3.86	3.45	-0.319869	0.00107763
ENSRNOG00000061039	Prpf31	7.33	6.36	6.94	6.35	6.35	5.76	7.64	5.77	8.46	7.63	7.59	8.05	8.63	8.03	7.27	8.26	0.28395	0.00108497
ENSRNOG00000037275	Tlcd2	1.51	1.77	1.15	1.48	1.11	1.62	2.03	1.88	1.23	0.86	1.83	0.96	1	0.85	0.46	1.17	-0.586113	0.00110163
ENSRNOG00000050040	Akr1c13	6.5	5.85	7.9	6.41	4.96	6.82	5.29	7.17	8.34	9.36	8.15	9.58	11.2	7.74	6.89	7.21	0.427806	0.00110261
ENSRNOG00000029528	Cbs	59.07	50.42	62.1	44.48	50.91	61.01	75.89	60.72	56.29	51.38	42.65	54.8	43.82	34.1	51.05	43.11	-0.300659	0.00110542
ENSRNOG00000011599	Gldc	43.78	27.94	37.31	34.22	38.92	60.63	39.78	38.45	34.25	30.04	31.92	36.48	34.28	30.69	33.73	29.9	-0.297056	0.00111068
ENSRNOG00000012046	Prmt5	12.31	10.74	12.18	12.62	10.09	11.92	11.96	11.4	11.79	14.79	14.5	14.89	15.31	14.79	12.15	14.04	0.268133	0.00112006
ENSRNOG00000006236	Dsn1	1.68	1.92	2.34	1.93	1.45	0.98	1.6	1.18	3.14	2.26	1.68	1.7	2.96	2.48	3.35	3.16	0.664358	0.00112351
ENSRNOG00000038480	Ppp1r36	0.16	0.14	0.39	0.43	0.15	0.27	0.38	0.19	0.77	0.43	0.42	0.51	0.84	0.74	0.42	0.39	1.09908	0.00112518
ENSRNOG00000026857	Kif7	0.12	0.1	0.14	0.16	0.19	0.08	0.02	0.07	0.27	0.19	0.28	0.24	0.34	0.21	0.23	0.11	1.08746	0.00114672
ENSRNOG00000008256	Mrpl38	21.87	21.25	18.01	28	19.83	23.84	19.11	22.22	25.99	24.69	30.68	30.9	27.11	27.88	25.01	27.26	0.334188	0.00116031
ENSRNOG00000006460	Amdhd2	7.05	6.22	7.14	9.07	5.51	7.32	6.43	5.25	8.57	7.86	7.55	9.1	9.54	10.15	8.88	9.18	0.391668	0.00119656
ENSRNOG00000016708	Necab3	3.28	2.28	4.6	3.85	1.92	1.5	3.97	2.15	5.82	3.46	3.82	3.97	4.77	4.38	7.8	5.79	0.757404	0.00120742
ENSRNOG00000027894	Iqgap3	1.28	0.49	1.49	1.43	0.64	0.42	1.05	0.59	2.2	0.96	1.3	1.6	1.99	1.81	1.45	1.94	0.842346	0.00121028
ENSRNOG00000016791	Chka	13.8	9.37	9.84	9.58	7.63	12.16	9	12.79	9.08	5.71	10.3	9.52	6.17	9.64	4.92	7.5	-0.421623	0.0012249
ENSRNOG00000015703	Hypk	45.52	51.77	52.4	50.97	42.19	45.18	46.94	47.65	59.36	56.81	59.58	56.94	59.7	67.92	57.88	50.79	0.293614	0.00123611
ENSRNOG00000032825	LOC100362027	145.81	153.03	139.89	170.1	148.96	152.75	173.21	164.21	209.93	179.96	158.86	228.76	192.46	237.04	204.31	169.58	0.341174	0.00123859
ENSRNOG00000008932	Ncapd3	1.83	1.82	2.92	2.09	1.51	1.28	2.78	1.6	3.5	2.52	2.45	2.25	3.08	2.74	3.65	3.59	0.587087	0.00124919
ENSRNOG00000029512	LOC100361854	262.5	253	211.52	290.29	215.56	221.03	247.07	228.58	299.69	271.27	315	321.08	312.31	330.1	293.58	243.77	0.306813	0.00126093
ENSRNOG00000006082	Rmdn2	17.68	15.2	14.15	10.72	10.49	13.06	12.89	17.18	11.26	9.78	13.11	12.1	12.25	10.7	11.78	10.93	-0.277067	0.00127056
ENSRNOG00000019851	Cox6a2	0.87	0.33	0.11	0.29	0	0	0.13	0	0.36	0.24	1.18	1.46	1.82	0.87	0.88	0.61	2.10065	0.00128372
ENSRNOG00000024733	Mnd1	1.92	2.03	2.4	2.28	1.51	2.21	2.16	2.46	3.93	2.54	2.74	3.61	3.34	2.59	4.32	3.47	0.645182	0.00129175
ENSRNOG00000016888	Pask	1.16	0.69	1.23	1.17	0.61	0.53	0.86	0.76	1.46	0.89	1.16	1.28	1.62	1.11	1.74	1.95	0.6773	0.00131752
ENSRNOG00000009597	Cyp4a1	50.11	82.08	73.2	49.16	41.59	59.57	55.09	95.64	50.92	42.28	40.42	42.56	43.67	40.19	67.97	38.67	-0.46587	0.0013266
ENSRNOG00000003208	Ercc6l	0.86	0.74	1.63	1.09	0.7	0.36	1.05	0.58	2.02	1.07	1.28	1.3	1.5	1.4	1.43	2.19	0.798212	0.00134849
ENSRNOG00000010695	Pdgfc	3.59	2.06	3.12	3.1	2.85	2.52	2.34	2.78	3	4.26	3.32	3.44	4.23	3.58	5.41	4.7	0.514444	0.0013563
ENSRNOG00000004487	Nek2	2.66	1.72	3.85	3.81	1.35	0.87	2.65	1.51	5.19	2.61	2.44	4.17	4.66	4.78	4.51	6.03	0.900716	0.00135935
ENSRNOG00000007367	Septin4	4.55	4.78	4.03	5.07	4.45	3.9	5.6	3.72	6.1	5.74	6.73	5.01	6.52	6.39	5.32	5.26	0.382809	0.00136136
ENSRNOG00000061085	Fancd2	0.97	0.69	1.61	1.16	0.62	0.45	1.07	0.74	1.54	0.88	1.16	1.72	1.99	1.47	1.92	1.71	0.761233	0.00137854
ENSRNOG00000033912	Fcho1	0.19	0.1	0.08	0.11	0.07	0.03	0.12	0.04	0.22	0.15	0.22	0.13	0.19	0.31	0.24	0.22	1.18286	0.00140475
ENSRNOG00000002802	Cxcl1	6.24	6.07	4.68	3.13	5.06	12.94	11.52	9.01	3.48	5.43	4.32	4.05	3.91	6.57	1.96	4.68	-0.769723	0.00141494
ENSRNOG00000016475	Nt5c3b	3.73	4.3	4.74	5.42	3.37	3.93	4.76	4.76	5.45	5.24	4.85	6.82	6.11	5.59	6.4	5.43	0.390413	0.00143357
ENSRNOG00000001501	Snrpa	10.04	11.5	10.51	10.88	9.61	9.23	9.32	10.66	13.33	11.57	12.6	13.46	12.88	13.65	11.47	11.75	0.300916	0.00144048
ENSRNOG00000009580	Lca5	0.64	0.66	1.08	0.94	0.48	0.92	0.24	0.73	0.37	0.48	0.68	0.43	0.42	0.2	0.25	0.39	-0.821368	0.00144795
ENSRNOG00000018904	Dtymk	15.69	14.04	14.38	14.76	10.84	10.85	13.97	12.13	20.89	13.66	16.81	16.09	18.55	17.96	14.96	17.65	0.356621	0.00149899
ENSRNOG00000042426	Cyp4v3	48.03	62.1	77.06	81.41	61.24	62.28	78.71	52.38	45.13	53.67	41.62	53.12	61.25	45.77	52.24	71.66	-0.301762	0.00150152
ENSRNOG00000005109	Rprm	1.04	0.59	0.34	0.67	0.61	1.35	1.07	1.14	0.61	0.2	0.35	0.88	0.38	0.39	0.44	0.33	-0.927695	0.00151246
ENSRNOG00000014887	Homez	3.72	4.38	4.35	4.66	2.69	4.95	3.27	4.9	4.19	3.65	3.69	3.39	2.89	2.44	1.87	2.53	-0.417377	0.00151592
ENSRNOG00000057367	Glud1	255.69	216.91	245.47	232.6	230.37	222.44	256.01	208.63	279	237.63	311.61	315.15	306.96	235.25	325.69	309.07	0.312762	0.00152248
ENSRNOG00000016912	Btf3	66.87	67.94	62.8	78.66	61.76	64.95	67.13	65.61	85.33	82.26	80.12	85.02	79.83	97.87	71.82	70.29	0.284587	0.00152694
ENSRNOG00000008236	Decr1	73.39	98.14	93.43	78.75	70.57	99.46	67.98	124.77	73.95	71.98	54.37	76.53	52.06	70.83	85.33	63.09	-0.366125	0.00156125
ENSRNOG00000010959	Klhl25	8.1	5.54	5.59	5.14	4.46	7.31	5.94	7.31	5.15	4.27	4.86	5	5.79	6.19	3.86	5.08	-0.297023	0.00157818
ENSRNOG00000043410	Cfap300	0.36	0.36	0.44	0.38	0.37	0.54	0.62	0.55	0.66	0.62	0.85	1	0.86	0.84	0.58	1.05	0.835544	0.00159476
ENSRNOG00000012580	Ccdc141	5.71	4.39	3.28	5.4	4.51	5.44	4.3	5.45	3.95	4.27	4.91	3.81	3.51	4.27	3.02	4.02	-0.276898	0.00162119
ENSRNOG00000019036	Ldhd	24.46	17.86	18.18	27.04	24.94	21.35	21.63	21.95	29.45	26.79	24.64	30.33	26.24	30.19	25.29	31.18	0.33712	0.00162254
ENSRNOG00000057713	Cav2	25.02	19.65	20.49	18.84	23.92	26.37	19.98	18.91	17.51	17.58	23.93	16.52	17.35	16.91	19.81	13.96	-0.270518	0.00165845
ENSRNOG00000020658	Aarsd1	5.67	4.93	5.93	5.95	5.29	5.03	5.73	4.61	7.02	6	6.39	6.61	6.47	5.88	7.78	7.57	0.316433	0.0016604
ENSRNOG00000005888	Fsip1	1.42	1.16	1.33	1.28	1.74	1.39	1.37	1.31	1.21	1.84	1.88	2.46	1.76	3.54	2.02	2.81	0.671499	0.00166888
ENSRNOG00000000723	RT1-CE5	28.57	20.53	23.95	33.01	17.94	15.38	23.13	18.82	36.87	29.77	27.4	33.06	62.19	36.89	20.75	30.43	0.613142	0.0016857
ENSRNOG00000006327	Rcc2	13.96	13.13	15.83	14.21	12.22	13.09	14.06	11.6	17.49	15.86	15.81	17.73	15.78	16.48	15.13	16.42	0.273893	0.00169406
ENSRNOG00000011654	Plk4	1.78	1.5	2.19	1.52	1.25	0.77	1.61	1.09	2.83	1.34	1.83	2.01	2.35	2.38	2.94	2.82	0.659784	0.00171176
ENSRNOG00000014272	Rpl35	199.93	192.86	181.97	235.44	199.95	188.49	203.82	195.43	261.08	226.58	221.83	259.09	220.19	270.9	235.5	226.33	0.266065	0.00172449
ENSRNOG00000011777	Spag5	1.1	0.56	1.4	1.17	0.53	0.37	0.92	0.77	2.3	0.8	1.04	1.86	1.55	1.22	1.64	1.77	0.83667	0.0017505
ENSRNOG00000020032	Impdh1	4.38	3.44	3.25	4.66	2.9	3.24	3.96	2.43	4.72	5.24	5.05	4.21	6.71	6.61	2.81	5.9	0.545633	0.00176264
ENSRNOG00000042886	Rps28	58.97	67.54	61.99	75.87	47.89	50.49	58.29	57.63	92.58	63.13	70.57	84.55	70.27	91.81	74	76.83	0.381913	0.0017694
ENSRNOG00000003661	Jpt1	11.55	12.14	11.37	11.75	9.09	9.71	11.36	8.01	14.65	13.83	11.19	15.14	15.46	11.54	14.49	13.14	0.364945	0.00177796
ENSRNOG00000004196	LOC108352650	277.47	258.98	223.51	298.71	218.64	211.42	243.2	236	355.53	289.03	290.8	325.62	306.4	399.06	326.04	243.11	0.365643	0.00182047
ENSRNOG00000016810	Stmn1	25.26	19.09	43.23	33.82	16.47	13.99	29.04	19.39	47.73	28.51	28.09	34.56	40.21	42.06	46.18	52.77	0.676477	0.00182071
ENSRNOG00000012108	Thsd1	1.33	1.27	0.97	1.48	0.97	1.86	1.28	0.81	1.26	0.96	1.1	0.92	1	0.64	0.64	0.73	-0.459613	0.00182173
ENSRNOG00000012876	Slc6a13	51.89	69.61	72.18	46.75	50.92	56.33	52.85	73.24	53.5	50.74	53.45	49.01	40.72	40.64	55.96	36.51	-0.316177	0.0018316
ENSRNOG00000016173	Cyp1a2	653.23	886.33	447	398.09	546.99	575.57	942.47	992.07	677.15	387.38	481.72	287.09	518.87	422.99	234.34	481.69	-0.640335	0.00184293
ENSRNOG00000029055	Ttk	1.66	1.14	2.45	1.68	0.82	0.76	1.31	0.86	3.21	1.6	1.55	1.67	2.12	2.34	2.58	2.89	0.749876	0.00185417
ENSRNOG00000050258	Ccnd3	10.06	8.69	9.67	9.57	7.9	7.14	9.65	8.11	13.38	9.66	9.67	11.37	13.57	10.28	10.82	10.61	0.336084	0.00186463
ENSRNOG00000024420	Eme1	0.49	0.24	0.42	0.32	0.33	0.11	0.47	0.14	0.91	0.33	0.36	0.67	0.87	0.5	0.55	0.74	0.968164	0.00190361
ENSRNOG00000002105	Cdc7	0.47	0.39	0.52	0.54	0.39	0.45	0.56	0.4	0.75	0.54	0.54	0.45	0.81	0.81	1.1	1.05	0.701633	0.00193393
ENSRNOG00000010830	Slc25a4	13.07	10.29	10.4	11.23	11.36	8.23	10.91	9.5	17.28	11.7	12.4	11.84	18.3	12.28	14.14	14.15	0.399293	0.0019575
ENSRNOG00000001926	Cldn1	9.38	10.96	8.73	8.63	7.43	11.62	8.28	17.26	7.85	5.92	7.63	9.5	7.58	9.95	4.66	7.87	-0.432854	0.0019733
ENSRNOG00000009005	Slco2a1	75.2	63.63	69.18	85.29	102.81	82.48	68.8	71.02	65.31	61.21	75.6	68.9	53.35	51.31	74.42	63.17	-0.268846	0.00198031
ENSRNOG00000010438	Cpt1b	0.93	1	0.66	0.82	0.62	0.68	0.3	1.93	0.59	0.34	0.38	0.63	0.54	0.59	0.59	0.17	-0.857591	0.00198554
ENSRNOG00000052564	Gpx3	8.52	8.47	8.35	7.28	6.75	7.78	6.97	8.05	9.41	7.88	8.21	12.2	11.11	11.35	9.33	10.78	0.368642	0.00199332
ENSRNOG00000013452	Rcn1	30.91	30.34	24.05	25.85	28.6	20.61	32.57	21.5	39.24	29.47	32.64	41.09	42.65	46.28	25.47	35.57	0.447486	0.00203164
ENSRNOG00000008091	Gins1	4.87	3.33	4.71	4.67	3.69	1.78	4.92	2.34	7.11	4.62	4.35	5.16	6.27	6.61	7.01	6.11	0.640215	0.00203978
ENSRNOG00000015529	Cdca3	3.32	2.06	4.57	3.28	1.5	0.88	2.79	1.99	6.1	2.36	4.23	4.09	5.43	4.82	3.7	5.61	0.833697	0.00204317
ENSRNOG00000052354	Arhgef40	2.38	3.22	2.91	3.31	2.76	2.62	3.06	1.8	2.32	1.54	2.85	1.94	2.8	2.33	1.98	1.69	-0.338206	0.00206701
ENSRNOG00000022521	Ddias	0.74	0.55	1.06	0.31	0.34	0.38	0.51	0.37	1.02	0.83	0.6	0.71	1.22	1.12	1.43	0.78	0.855877	0.00206926
ENSRNOG00000005936	Foxm1	2.08	1.12	2.7	2.58	1.33	1.01	1.67	1.4	3.06	1.9	2.31	2.76	3	2.51	2.58	3.37	0.629619	0.0021208
ENSRNOG00000000632	Cdk1	10.86	5.07	11.95	10.33	5.16	2.84	8.24	4.8	16.54	6.65	10.88	12.03	13.13	14.87	12.8	16.87	0.808502	0.00212802
ENSRNOG00000024266	Haus5	0.89	0.77	1.17	1.04	0.74	0.98	0.93	0.85	1.17	1.41	1.16	0.96	1.38	1.18	1.57	1.19	0.443146	0.00213649
ENSRNOG00000008996	Dpysl5	1.02	1.07	0.85	1.31	1.01	1.45	1.06	1.26	1.07	0.35	1.37	0.56	0.69	0.74	0.25	0.7	-0.656191	0.00216092
ENSRNOG00000007906	Bub1b	1.3	0.96	1.93	1.44	0.73	0.64	1.19	0.74	2.46	1.11	1.59	1.62	1.87	1.95	1.61	2.29	0.699321	0.00216209
ENSRNOG00000001134	Rfc5	6.05	5.97	9.72	8.67	4.91	4.29	6.56	6.02	10.37	8.02	8.84	7.81	8.73	8.95	11.99	9.81	0.513854	0.00219883
ENSRNOG00000018584	LOC100359583	87.03	88.56	109.67	105.81	83.69	68.87	95	70.28	125.11	102.84	94.97	106.26	131.74	114.64	120.05	111.5	0.355675	0.00221176
ENSRNOG00000056209	Exo1	0.78	0.6	1.16	0.9	0.74	0.36	0.78	0.29	1.33	0.83	1.12	0.97	1.31	1.27	1.09	1.38	0.72923	0.00223105
ENSRNOG00000030374	LOC100360750	7.3	7.46	9.25	8.69	7.94	7.28	9.58	8.26	12.25	9.89	11.42	9.82	10.35	12.03	10.34	9.12	0.373982	0.00224655
ENSRNOG00000056651	LOC103690068	20.92	18.74	16.99	22.47	16.28	18.04	20.29	21.79	32.83	25.9	24.6	26.76	22.66	26.69	21.69	20.41	0.373966	0.00226447
ENSRNOG00000048733	Nup62	6.34	5.52	5.74	5.77	5.39	5.77	6.78	6.01	7.21	6.22	7.79	7.69	8.96	7.08	5.62	7.87	0.304506	0.00226608
ENSRNOG00000020776	Dhcr7	125.46	128.79	131.9	104.94	121.78	155.86	145.18	162.05	141.33	114.88	144.32	104.97	80.93	74.8	108.06	84.68	-0.333367	0.0022748
ENSRNOG00000010594	LOC500124	1.37	1.13	0.88	0.96	1.13	1.27	1.24	1.27	0.84	0.85	0.94	1.26	0.68	0.63	0.81	0.81	-0.439682	0.00228031
ENSRNOG00000000378	AABR07044914.1	0.19	0.1	0.13	0.09	0.07	0.16	0.17	0.18	0.18	0.51	0.36	0.04	0.34	0.18	0.62	0.66	1.40674	0.00228461
ENSRNOG00000056069	Kif11	2.42	1.76	3.45	2.82	1.77	1.53	2.56	1.54	4.74	2.16	2.5	2.68	3.41	4.01	4.21	4.02	0.635524	0.00231397
ENSRNOG00000056819	Susd1	3.73	3.25	3.44	3.72	3.33	3.09	3.71	2.96	4.05	3.95	4.72	4.09	4.34	3.88	4.38	4.41	0.31268	0.0023164
ENSRNOG00000018755	Acss2	96.37	86.48	65.79	95.28	79.24	99.73	129.76	66.35	88.4	60.1	99.98	55.24	71.47	48.25	63.45	66.51	-0.377669	0.00233609
ENSRNOG00000060063	Naa10	9.93	9.93	8.67	11.59	9.06	10.63	10.3	10.26	11.17	11.78	15.25	14.58	12.15	12.98	11.77	11.82	0.336751	0.00235929
ENSRNOG00000039865	Vnn3	5.87	7.75	10.81	8.29	7.32	9.86	6.43	10.12	6.64	7.74	5.66	6.72	4.81	5.26	8.29	6.01	-0.378099	0.00236907
ENSRNOG00000006818	Arl6ip5	13.72	14.04	10.76	14.77	14.17	13.05	14.13	15.01	18.59	14.9	18.26	15.2	20.57	16.98	14.52	17.11	0.312079	0.0023849
ENSRNOG00000033473	Rpl36	31.71	30.6	27.73	38.16	28.1	24.06	35.34	27.81	47.27	32.92	43.41	47.58	38.56	53.07	38.9	29.24	0.442632	0.00240729
ENSRNOG00000002471	Polq	0.24	0.18	0.28	0.16	0.11	0.09	0.23	0.14	0.43	0.16	0.29	0.13	0.38	0.36	0.5	0.51	0.948653	0.00242848
ENSRNOG00000006052	Sulf2	15.28	13.48	12.05	17.03	14.94	13.07	13.42	15.54	16.96	15.1	16.86	17.15	18.81	19.08	17.57	17.76	0.278843	0.00243373
ENSRNOG00000008619	Agtrap	5.91	5.4	5.72	7.97	6.26	6.53	6.2	5.61	8.02	7.19	7.2	7.42	9.01	7.41	7.51	6.94	0.291356	0.00250316
ENSRNOG00000010832	Pdgfrl	0.16	0.11	0.32	0.06	0.07	0.27	0.34	0.04	0.35	0.51	0.38	0.24	0.85	0.28	0.38	0.43	1.31982	0.00250719
ENSRNOG00000001514	Cdca7	3.82	2.52	3.22	2.31	2.15	1.66	2.82	1.68	4.89	3.23	2.9	3.84	4.5	3.38	3.15	3.69	0.551696	0.00250874
ENSRNOG00000059894	Hmmr	2.92	1.41	4.56	2.96	1.05	1.19	2.93	1.79	6.68	2.51	3.09	2.89	4.73	4.82	4.22	5.31	0.864604	0.00251735
ENSRNOG00000009339	Cenpe	0.57	0.49	0.85	0.65	0.44	0.22	0.49	0.35	1.25	0.41	0.6	0.73	1.03	1.27	0.89	0.86	0.794096	0.00252141
ENSRNOG00000014214	Rpl27a	181.61	180.33	170.05	210.81	180.44	165.06	193.56	183.3	236.72	196.13	229.4	228.82	194.05	246.35	219.63	208.81	0.264443	0.00252855
ENSRNOG00000001040	Pms2	3.04	2.61	3.06	3.02	2.88	2.93	3.12	3.39	4.09	3.89	3.46	3.96	3.41	3.71	3.52	3.7	0.306368	0.00253216
ENSRNOG00000006048	Ezh2	3.21	2.53	4.88	2.9	2.5	2.54	4.02	2.38	4.72	3.77	3.13	4.25	4.52	5.3	5.05	5.29	0.529581	0.00253674
ENSRNOG00000046028	Haus6	2.22	1.96	2.8	2.14	1.78	1.68	1.92	1.93	2.64	2.51	2.44	2.61	2.75	2.65	3.13	2.82	0.391355	0.00260014
ENSRNOG00000007214	Oma1	7.5	7.98	7.84	8.15	7.58	7.91	8.93	6.45	9.24	9.97	9.51	10	9.96	9.06	9.12	8.51	0.273832	0.00264811
ENSRNOG00000005905	Pde4b	13.04	12.27	17.46	12.6	8.13	13.25	13.63	17.5	13.46	10.05	8.89	14.77	10.37	9.06	4.82	7.35	-0.453709	0.00265426
ENSRNOG00000047848	Cbr1	2.9	1.47	1.53	2.02	1.9	1.79	1.89	2.65	2.72	2.82	3.04	3.48	3.47	2.21	2.35	3.31	0.534974	0.00267362
ENSRNOG00000028624	Kif26b	0.31	0.65	0.53	0.55	0.57	0.42	0.71	0.28	0.49	0.97	0.67	0.88	0.72	0.75	0.84	0.97	0.645865	0.00275272
ENSRNOG00000015076	Cyp26b1	0.13	0.14	0.07	0.16	0.37	0.13	0.18	0.21	0.09	0.28	0.66	0.18	0.56	0.29	1.12	0.32	1.33227	0.00279115
ENSRNOG00000008115	Arhgap11a	2.96	1.87	2.99	3.16	1.76	1.36	2.53	1.53	4.74	1.96	2.79	3.41	3.93	3.7	3.2	4.18	0.620018	0.0027949
ENSRNOG00000011445	Nkain1	0.95	0.46	0.28	1.29	0.49	0.36	0.56	0.8	1.33	1.55	0.89	1.86	1.64	2.22	0.87	0.82	1.10711	0.00281195
ENSRNOG00000055025	Fam25a	0.74	0	0.4	0.34	0.27	0.25	0.16	0.14	0.58	0.58	1.09	3.12	0.95	1.21	0.7	0.14	1.86359	0.00281391
ENSRNOG00000020817	Cyp2a1	153.85	210.93	185.35	152.76	142.74	195.96	184.04	283.54	160.98	146.53	132.82	140.42	140.9	145.52	201.47	129.52	-0.332935	0.00282768
ENSRNOG00000023385	Rpl37a	73.15	68.48	62.62	79.36	65.08	61.25	69.89	69.39	91.4	76.71	78.31	90.29	73.47	88.83	86.95	77.36	0.272321	0.00284626
ENSRNOG00000014786	Ccne1	3.38	3.04	5.24	4.54	2.79	1.57	3.17	2.06	4.86	3.73	4.22	5.43	5.2	6.62	4.22	5.91	0.640025	0.00288889
ENSRNOG00000011025	Trmt10a	5.41	5.44	5.03	6.54	4.64	5.52	5	5.7	6.27	5.94	7.99	7.9	7.42	7.59	4.68	7.02	0.340739	0.00290861
ENSRNOG00000015921	Esco2	2.3	1.62	3.04	1.48	1.38	0.88	1.23	0.76	3.18	1.77	2	1.49	2.87	2.56	2.72	3.41	0.656308	0.00292065
ENSRNOG00000011167	Wdhd1	1.97	2.15	2.38	2.03	1.56	1.5	2.34	1.86	2.87	2.21	2.15	2.03	3.41	3	2.59	3.08	0.434549	0.00293296
ENSRNOG00000017226	Slc2a4	0.05	0	0.06	0.02	0.07	0.04	0.03	0.02	0.14	0.07	0.05	0.17	0.26	0.03	0.14	0.14	1.78588	0.00293593
ENSRNOG00000059764	Snrpn	1.24	1.54	2.12	1.99	2.12	1.74	0.95	1.39	1.57	1.11	0.87	0.78	1.12	1.34	1.47	0.98	-0.5025	0.00297569
ENSRNOG00000010227	Gpatch2l	2.14	2.34	2.25	2.57	2.47	2.73	1.85	2.2	1.78	2.29	2.44	1.99	2.12	1.38	1.28	1.92	-0.287348	0.00298138
ENSRNOG00000023187	RGD1565685	6.7	5.98	5.92	6.88	6.57	6.11	5.38	6.58	8.98	7.83	7.57	8.21	8.54	8.93	6.42	6.52	0.329965	0.00300219
ENSRNOG00000020701	Brca1	1.83	1.87	3.26	2.16	1.47	0.9	1.81	1.54	3.76	2.84	1.82	2.28	3.1	3.12	3.18	3.15	0.64774	0.0030445
ENSRNOG00000047000	Fuom	1.55	1.1	1.16	2.11	1.24	1.36	1.81	1.99	1.95	2.05	2.75	2.76	2.24	2.57	1.65	2.29	0.567685	0.00308761
ENSRNOG00000028137	Mki67	3.74	2.16	4.59	4.23	2.65	1.31	3.28	1.98	7.73	2.7	4.17	4.02	6.86	5.64	5.54	5.72	0.82396	0.00309296
ENSRNOG00000008165	Tpx2	4.87	3.05	6.64	5.89	2.24	1.98	5.6	2.56	9.15	4.54	5.86	5.88	7.04	6.55	7.44	7.79	0.724608	0.00309375
ENSRNOG00000020006	Wdr90	0.63	0.61	0.67	0.78	0.49	0.63	0.57	0.62	0.85	0.77	0.64	0.7	0.98	0.83	0.94	1.14	0.454176	0.00310138
ENSRNOG00000006931	Eepd1	6.66	8.16	10.01	9.55	8.59	8.32	6.37	7.07	7.35	6.35	8.58	8.08	5.67	6.74	4.83	4.86	-0.303217	0.00311405
ENSRNOG00000007493	Xrcc2	0.85	0.78	1.27	0.85	0.57	0.56	1.02	0.74	1.66	0.93	1.15	1	1.19	1.08	1.31	1.55	0.571867	0.00314121
ENSRNOG00000006622	Cry1	1.47	2.21	3.18	2.11	1.94	1.79	1.86	2.32	1.81	2.59	2.61	3.16	3.49	3.6	3.64	4.19	0.571798	0.00318467
ENSRNOG00000032929	Incenp	2.07	1.53	2.69	2.03	1.56	1	2.05	1.07	3.91	1.92	2.47	2.27	2.93	2.39	2.66	2.68	0.600678	0.00321519
ENSRNOG00000028690	LOC100362366	220.93	232.54	221.23	288.66	232.93	221.99	250.3	254.54	310.65	255.05	299.62	319.12	257.48	332.04	269.39	289.15	0.278428	0.00323027
ENSRNOG00000016706	Fanca	0.54	0.46	0.63	0.46	0.42	0.21	0.49	0.53	0.94	0.58	0.69	0.35	0.93	0.81	0.85	0.78	0.664994	0.00323481
ENSRNOG00000019528	Plekhg6	3.24	2.99	2.48	4.23	2.97	4.01	2.93	2.67	2.7	2.86	3.54	2.54	2.65	1.71	2.06	1.62	-0.374898	0.00325381
ENSRNOG00000034180	Rpl37	172.23	195.32	153.02	227.18	157.12	154.65	166.82	180.97	239.97	217.15	216.84	234.29	209.18	272.58	223.88	175.36	0.346415	0.00325805
ENSRNOG00000007663	LOC100911372	176	144.56	178.79	184.16	195.05	153.82	153.94	185.97	256.81	196.38	230.21	214.34	185.14	191.09	202.13	223.56	0.308661	0.00326443
ENSRNOG00000010977	Igfbp6	0.5	0.39	0.35	0.3	0.15	0.28	0.47	0.16	0.65	0.27	0.76	0.58	0.56	0.91	0.92	0.7	1.04103	0.00328006
ENSRNOG00000011200	Bhmt	759.6	675.06	497.84	680.04	839.43	822.95	808.88	1268.45	813.6	429.39	690.9	461.83	695.34	305.4	155.81	335.7	-0.708251	0.00329833
ENSRNOG00000020975	Mrpl49	19.58	19.53	21.86	19.48	16.01	17.01	17.74	21.67	23.65	22.58	24.23	22.36	27.38	22.28	24.44	22.01	0.305452	0.00336462
ENSRNOG00000059997	Brip1	0.54	0.43	0.76	0.62	0.35	0.2	0.66	0.24	1	0.57	0.57	0.7	0.84	0.71	1.01	1.11	0.776658	0.00336544
ENSRNOG00000013445	Aaas	4.85	5.8	5.89	8.01	5.99	5.61	5.55	5.33	7.08	6.3	7.45	9.15	7.29	6.88	7.64	9.31	0.377591	0.00337089
ENSRNOG00000015275	Ska1	0.69	0.55	0.82	0.73	0.3	0.2	0.95	0.47	1.73	0.67	1.18	1.16	0.81	1.23	0.74	0.99	0.853432	0.00338414
ENSRNOG00000038459	Ulk3	2.18	2.17	2.41	1.83	1.99	2.42	2.74	2.14	2.07	1.77	2.24	2.13	1.97	1.52	0.97	1.24	-0.362224	0.00340076
ENSRNOG00000015236	Mybbp1a	17.68	16.94	18.43	18.45	16.18	19.53	17.05	16.54	17.05	22.39	24.27	26.29	20.79	21.86	18.42	22.18	0.299208	0.00340529
ENSRNOG00000025604	Atad2	4.05	4.06	6.29	4.82	3.81	3.03	5.97	4.1	7.21	4.57	5.05	4.41	8.4	7.21	8.36	7.66	0.549252	0.00340668
ENSRNOG00000017463	Bloc1s3	2.81	2.39	3.86	4.62	2.5	2.83	2.47	4.57	1.37	2.56	2.12	2.95	3.12	1.88	2.26	1.57	-0.546977	0.00341377
ENSRNOG00000009329	Nr1d1	15.38	10.67	9.63	10.78	16.45	16.97	18.78	6.27	14.77	7.81	11.72	7.09	7.72	5.84	9.47	7.52	-0.544561	0.00342361
ENSRNOG00000020281	Kif22	4.01	2.1	4.64	4.15	2.17	1.52	4.1	1.45	7.46	3.66	3.37	3.98	5.27	5.17	5.25	6.57	0.754666	0.00345044
ENSRNOG00000012089	Cstf3	9.91	9.22	6.13	13.55	7.44	10.01	7.41	18.58	17.88	11.08	13.84	8.59	14.81	18.26	9.87	29.61	0.591554	0.00350642
ENSRNOG00000019556	Cd9	7.24	5.03	7.87	6.19	5.58	5.9	7.03	5.04	8.54	7.53	6.7	7.62	8.72	10.65	6.58	12.34	0.461429	0.00351156
ENSRNOG00000009303	Zwilch	1.51	1.92	2.15	2.45	1.67	1.15	2.5	1.88	2.89	1.97	2.37	2.32	2.62	3.36	3.9	3.1	0.564931	0.00354771
ENSRNOG00000005269	Srl	0.02	0	0.01	0	0	0	0.01	0	0.01	0	0.05	0.1	0.07	0.04	0.04	0.01	3	0.0035917
ENSRNOG00000039183	Cip2a	0.67	0.32	0.83	0.68	0.54	0.18	0.42	0.35	1.22	0.55	0.53	0.58	1.54	0.81	1	1.21	0.898914	0.00364326
ENSRNOG00000039582	RGD1561161	0.29	0.26	0.39	0.27	0.17	0.23	0.47	0.25	0.57	0.38	0.44	0.3	0.63	0.37	0.42	0.43	0.603419	0.00364564
ENSRNOG00000009857	Ftsj3	12.69	13	13.9	12.57	11.9	12.17	12.08	12.95	12.58	15	16.68	18.68	14.92	16.24	12.91	17.89	0.302709	0.0036507
ENSRNOG00000033299	Mt-atp8	961.51	703.75	760.22	903.41	733.31	698.57	807.66	821.03	944.83	866.81	989.89	1125.39	956.7	1212	1050.28	831.42	0.32021	0.00365436
ENSRNOG00000010478	LOC299282	6169.32	7013.3	3866.36	5087.63	6522.27	4345.7	5690.33	5869.18	3884.95	4092.33	3743.21	4696.62	4507.85	5830.5	4158.51	5553.55	-0.28927	0.00368667
ENSRNOG00000017786	Acta1	0.41	0.43	0.33	0.88	0.11	0.35	0.26	0.31	1.44	0.44	0.26	1.26	1.02	1.2	0.29	1.33	1.23306	0.00374581
ENSRNOG00000001442	Por	79.22	83.94	82.43	75.76	87.73	90.25	84.02	64.2	87.75	110.49	102.71	79.65	122.84	89.84	130.71	121.14	0.384182	0.00379285
ENSRNOG00000038572	Ncapg	1.81	0.87	2.06	1.92	0.83	0.66	1.66	1.04	3.25	1.28	1.58	1.7	2.6	2.25	2.69	2.98	0.756512	0.00380537
ENSRNOG00000008841	Orc1	0.67	0.86	1.1	0.53	0.68	0.35	0.84	0.46	1.76	1.16	0.78	0.84	1.08	1.06	1.2	1.06	0.703469	0.0038191
ENSRNOG00000006996	Mms22l	2.45	2.28	4.53	2.8	1.83	1.16	2.93	2.37	4.52	3.24	2.56	3.14	3.96	4.26	5.94	4.9	0.676298	0.00387002
ENSRNOG00000053691	Lama5	0.8	0.6	0.95	1.02	0.64	0.73	0.87	0.65	1.11	1.01	0.83	0.92	1.15	1.01	0.9	1.31	0.396482	0.00387625
ENSRNOG00000008222	Timm9	11.85	7.43	10.74	9.44	8.86	6.82	8.77	9.26	10.7	11.71	14.2	12.25	12.28	11.38	11.59	10.53	0.371198	0.00388293
ENSRNOG00000011895	LOC691143	1.75	1.82	1.79	1.91	1.83	1.85	1.81	1.87	2.27	2.12	2.36	2.35	2.48	2.08	2.27	2.23	0.311834	0.00388592
ENSRNOG00000011213	Blm	1.21	1.04	1.76	1.65	1.08	0.65	1.44	1.01	2.23	1.62	1.54	1.32	1.85	1.62	2.24	2.08	0.559323	0.00396381
ENSRNOG00000049336	Lime1	0.37	0.52	0.48	0.58	0.69	0.35	0.33	0.42	0.73	0.92	0.76	0.48	0.72	0.99	0.59	0.95	0.7152	0.00399058
ENSRNOG00000002203	Lin54	4.06	3.5	4.47	4.16	2.77	3.4	4.11	3.67	4.86	4.19	4.58	3.96	5.07	4.59	5.8	5.44	0.352804	0.00403603
ENSRNOG00000020554	Slc50a1	21.42	18.43	18.7	23.02	20.06	17.98	20.67	19.89	24.52	22.68	21.57	25.55	24.89	29.32	20.37	24.77	0.273997	0.00410993
ENSRNOG00000054474	Mastl	1.01	0.71	1.68	1.13	0.68	0.38	1.21	0.61	1.97	1	1	0.88	2.28	1.55	2.23	2.2	0.823122	0.00412607
ENSRNOG00000000485	Bak1	3.7	3.61	4.32	4.39	3.81	3.28	3.4	2.35	6	4.46	6.28	4.8	8.11	4.87	4.15	4.64	0.585629	0.00414018
ENSRNOG00000012843	Aspg	26.13	15.14	15.97	16.69	15.75	27.71	24.99	15.08	21.53	13.41	18.3	12.55	14.2	13.64	15.51	12.59	-0.371301	0.004171
ENSRNOG00000008489	Ppih	3	1.96	2.19	3.5	2.56	0.95	2.73	2.74	6.07	3.49	4.47	2.74	4.68	2.21	4.08	4.68	0.723824	0.00417812
ENSRNOG00000042543	RGD1566134	40.17	39.26	55.29	35.76	56.83	39.32	36.51	54.83	21.42	37.39	38.44	43.86	23.16	23.81	42.86	36.21	-0.422189	0.00418444
ENSRNOG00000046529	LOC500473	40.17	39.26	55.29	35.76	56.83	39.32	36.51	54.83	21.42	37.39	38.44	43.86	23.16	23.81	42.86	36.21	-0.422189	0.00418444
ENSRNOG00000028541	Btnl2	1.09	0.64	0.82	0.65	0.56	0.55	0.52	0.66	1.52	0.9	1.39	1.51	1.5	1.37	0.27	1.06	0.794155	0.00420653
ENSRNOG00000005153	Tedc1	0.78	0.68	0.94	0.84	0.73	0.52	0.66	0.46	1.41	0.82	0.76	0.91	1.13	0.72	1.17	1.32	0.554644	0.00421532
ENSRNOG00000026762	RT1-DOa	0.25	0.09	0.18	0.27	0.32	0.3	0.27	0.14	0.78	0.59	0.53	0.12	1.79	0.23	0.41	0.34	1.39609	0.00422174
ENSRNOG00000026502	Dscc1	1	1.67	2.27	2.6	1.2	0.98	1.99	2.05	3.56	2.45	1.73	2.41	2.45	2.62	3.57	2.95	0.659871	0.00428594
ENSRNOG00000027125	Mboat1	7.23	4.56	7.53	8.62	5.44	4.96	6.35	6.16	8.6	6.55	7.07	8.68	8.63	8.56	9.14	10.14	0.405859	0.00428974
ENSRNOG00000019419	Taf6l	3.45	4.21	3.72	4.22	2.7	3	3.6	3.92	4.74	4.13	3.87	5.4	4.61	4.84	5.03	4.58	0.368232	0.0043279
ENSRNOG00000028548	Ccl9	2080.54	2111.79	2179.6	2930.45	2241.81	1877.29	2383.53	1888.25	2926.95	2347.85	2865.9	3144.93	3284.18	3190.83	1874.89	3067.49	0.359684	0.00434166
ENSRNOG00000012835	Espl1	0.77	0.33	0.83	0.74	0.49	0.26	0.46	0.31	1.32	0.45	0.69	0.78	0.93	0.93	0.8	1.19	0.758835	0.00443478
ENSRNOG00000033335	Cenpi	0.67	0.43	0.96	0.65	0.64	0.19	0.57	0.27	1.4	0.6	0.8	0.78	0.96	0.98	1.01	1.07	0.795069	0.00443731
ENSRNOG00000006731	Spc25	2.54	2.03	4.42	2.67	1.48	0.84	4.28	1.3	5.56	2.54	2.79	4.87	4.18	3.92	5.19	6.87	0.876881	0.00452816
ENSRNOG00000004242	Pole2	1.29	1.1	1.93	1.25	1.09	0.47	1.08	0.73	2	1.57	1.77	1.27	1.94	1.39	2.51	1.97	0.689724	0.00454276
ENSRNOG00000027787	Cdc6	1.35	1.09	1.91	0.89	0.76	0.58	1.21	0.61	1.98	1.25	1.82	1	2.12	1.83	1.79	1.77	0.690896	0.00454793
ENSRNOG00000017259	Tacc3	7.05	5.31	7.72	6.82	3.93	3.44	6.44	4	10.21	5.62	6	6.19	9.63	10.56	8.81	9.56	0.574491	0.0046103
ENSRNOG00000005853	Tacr1	0	0.13	0.13	0.04	0	0.04	0.15	0.05	0.05	0.05	0.31	0.2	0.49	0.34	0.2	0.38	1.90332	0.00463516
ENSRNOG00000013598	Melk	1.08	0.46	1.26	1.23	0.65	0.51	0.93	0.55	1.99	0.96	1.1	0.88	1.77	1.1	1.35	1.99	0.739991	0.00465258
ENSRNOG00000028630	Ksr2	1.41	1.55	1.28	1.65	1.43	2.38	1.17	3.37	1.51	0.91	1.29	1.85	1	0.8	1.37	0.73	-0.590037	0.00469567
ENSRNOG00000013322	Pola1	4.03	3.56	5.34	4.58	3.3	2.76	3.56	3.58	6.05	4.11	4.35	3.47	6.48	5.19	6.33	6.39	0.464335	0.00470778
ENSRNOG00000061215	Crym	5.34	6.01	7.19	8.69	7.24	6.52	5.35	5.72	7.75	10.91	7.31	9.63	10.23	8.79	5.86	9.54	0.427592	0.00475322
ENSRNOG00000008543	Pdlim2	1.51	1.23	1.35	1.63	0.96	1.15	1.53	0.66	2.19	1.97	2.58	1.59	2.3	1.63	1.01	1.85	0.593576	0.00477911
ENSRNOG00000010306	H2az1	31.33	25.48	36.17	34.55	26.25	20.19	32.71	26.53	46.79	32.99	30.91	35.24	40.94	39.62	42.22	36.85	0.389826	0.00478631
ENSRNOG00000003298	Cd247	0.31	0.43	0.37	0.32	0.26	0.06	0.26	0.21	0.54	0.71	0.46	0.53	0.47	0.49	0.37	0.51	0.878009	0.0047901
ENSRNOG00000027331	Ppef1	0	0	0	0	0	0	0	0	0.09	0.06	0	0	0.17	0.04	0.07	0.03	5.84549	0.00480186
ENSRNOG00000003772	Csrp2	25.65	23.07	22.99	20.64	17.11	16.32	24.51	17.09	27.96	20.7	39.26	27.23	28.12	23.17	29.28	28.2	0.419856	0.00482348
ENSRNOG00000008986	Diaph3	0.79	0.62	1	1.09	2.27	0.53	1.33	0.34	1.6	0.72	0.78	2.16	2.22	3.4	1.45	2.84	0.928569	0.00482875
ENSRNOG00000018815	Plk1	2.79	1.86	3.26	2.98	1	0.83	1.86	1.38	5.35	1.91	3.24	3.38	3.24	3.12	2.66	4.39	0.773912	0.00492057
ENSRNOG00000007864	Vrk2	1.96	2.3	2.28	2.58	2.57	1.8	2.23	2.58	2.39	2.46	3.26	3.17	3.51	3.54	3.21	2.92	0.418581	0.0049424
ENSRNOG00000029614	Robo1	0.7	0.39	0.53	0.44	0.41	0.36	0.63	0.41	0.62	0.64	0.61	0.7	0.69	0.64	0.86	0.71	0.499207	0.00497442
ENSRNOG00000025731	Ptma	25.42	30.56	32.5	29.32	22.04	17.05	35.05	18.82	45.88	27.15	32.22	37.86	43.1	40.85	34.79	30.73	0.47323	0.0049907
ENSRNOG00000009963	Ctps1	8.53	7.79	9.28	9.51	8.26	7.86	7.69	8.18	9.44	9.07	11.68	12.41	9.53	9.77	8.75	11.89	0.298781	0.00500763
ENSRNOG00000005105	Sun3	0.55	0.76	0.94	0.42	0.68	0.89	1.05	0.76	0.18	0.6	0.59	0.36	0.45	0.43	0.22	0.6	-0.818727	0.00502267
ENSRNOG00000018706	Il15ra	1.06	1.06	1	0.71	0.8	0.95	1.05	0.64	1.66	1.51	1.12	0.89	1.66	1.47	0.93	1.31	0.537216	0.00509336
ENSRNOG00000022082	LOC103690006	7.34	6.84	14.12	7.18	9.39	9.95	7.06	7.43	13.78	9.68	13.21	14.49	11.43	11.98	10.36	11.6	0.477914	0.00510141
ENSRNOG00000012164	Plppr2	0.39	0.13	0.15	0.13	0.11	0.18	0.15	0.18	0.28	0.4	0.46	0.19	0.49	0.27	0.27	0.26	0.883676	0.00513023
ENSRNOG00000015036	Ccn2	7.02	10.4	6.33	8.62	7.42	4.32	6.51	5.71	6.53	9.11	7.64	8.91	14.61	15.95	10.38	12.05	0.596611	0.0051352
ENSRNOG00000002711	Nuf2	2.62	1.57	2.68	2.42	1.33	0.75	2.47	1.54	4.11	1.78	2.28	2.28	3.94	3.29	3.81	3.7	0.711796	0.00516107
ENSRNOG00000016377	Cep55	1.4	0.81	1.55	1.84	0.79	0.61	1.37	0.72	2.87	1.02	1.1	1.42	2.36	1.97	2.24	2.39	0.757765	0.005188
ENSRNOG00000016945	Pla2g2a	14.87	9.68	6.53	5.81	6.54	3.97	6.32	9.69	10.45	4.09	2.06	5.56	5.22	5.21	2.3	3.47	-0.725108	0.00519267
ENSRNOG00000001074	Mphosph9	1.06	1.05	0.92	1.14	0.68	0.9	1.05	0.78	1.03	1.2	0.88	1.54	1.08	1.42	1.42	1.26	0.374994	0.00520343
ENSRNOG00000059579	Gpt2	24.99	21.36	26.23	29.52	25.51	24.62	24.48	27.19	29.5	31.19	23.54	28.62	39.85	30.91	42.55	36.23	0.363851	0.00520962
ENSRNOG00000013411	Nup155	5.62	4.51	5.88	4.66	4.58	4.46	4.74	4.95	6.03	5.25	5.26	5.67	6.19	6.76	6.32	7.05	0.300681	0.00528392
ENSRNOG00000019620	Pmf1	4.44	4.9	9.01	5.43	3.63	3.7	6.55	4.38	7.41	5.72	5.69	6.32	7.21	9.24	9.6	9.41	0.527555	0.00536637
ENSRNOG00000019367	Dclre1b	2.67	3.32	3.24	2.29	2.74	1.89	2.47	3.14	2.69	3.58	3.53	3.08	3.1	3.55	3.52	3.46	0.284858	0.00540827
ENSRNOG00000001515	Map3k20	4.07	3.66	3.91	4.41	3.97	4.4	4.84	4.11	5.53	4.4	4.75	5.36	5.56	4.87	4.92	5.99	0.310382	0.00541135
ENSRNOG00000047053	Thyn1	17.48	14.77	15.64	21.1	14.6	15.44	16.86	17.88	20.5	20.29	20.6	22.31	22.11	21.49	15.81	19.47	0.281395	0.00546334
ENSRNOG00000001289	LOC498154	3.8	3.28	3.15	3.93	3.29	2.69	3.81	2.14	4.47	4.77	4.29	4.86	3.97	4.12	3.73	4.04	0.392607	0.00547905
ENSRNOG00000009350	Sez6	8.1	8.07	8.59	7.22	7.85	8.13	6.64	7.76	6.2	6.89	7.41	4.65	7.82	3.42	8.19	5.3	-0.322159	0.00550157
ENSRNOG00000012630	Rhoc	39.81	28.29	31.73	37.69	32.13	35.1	33.36	31.64	35.64	41.54	34.49	52.55	44.12	49.12	35.98	43.23	0.319712	0.00556275
ENSRNOG00000005390	Nup210	5.36	4.88	5.38	6.2	4.82	4.52	5.24	5.05	7.3	5.64	6.16	5.11	7.09	6.21	6.06	6.21	0.264194	0.00559981
ENSRNOG00000004682	Parpbp	0.48	0.13	0.54	0.58	0.17	0.33	0.28	0.24	0.91	0.44	0.35	0.44	0.78	0.65	0.62	0.65	0.815575	0.00562991
ENSRNOG00000009436	Hemgn	0.15	0.11	0.54	0.23	0.11	0.1	0.29	0.17	0.09	0.12	0.13	0.07	0.06	0.04	0.14	0.06	-1.25964	0.00568561
ENSRNOG00000022030	Aunip	0.4	0.36	0.97	0.59	0.29	0.08	0.34	0.26	1.71	0.57	0.62	0.32	1.44	0.68	0.69	1.28	1.15178	0.00574841
ENSRNOG00000029535	Nrbp2	3.49	3.47	4.07	2.21	3.1	4.76	2.5	4.57	1.86	3.1	1.67	2.95	2.7	2.44	3.78	1.89	-0.466298	0.00576878
ENSRNOG00000055103	Cftr	0.12	0.05	0.1	0.09	0.02	0.07	0.19	0.07	0.22	0.14	0.18	0.1	0.17	0.09	0.28	0.21	0.969194	0.00579577
ENSRNOG00000003833	Nenf	7.3	6.84	4.6	8.03	7.5	6	7.05	5.22	10.39	7.61	8.21	8.7	10.16	10.05	6.2	9.1	0.422569	0.00582907
ENSRNOG00000039496	Plp2	20.06	13.65	18.71	20.96	14.96	15.38	17.81	16.26	20.94	18.76	22.6	21.85	20.5	23.2	17.88	25.33	0.312031	0.00583035
ENSRNOG00000010027	Atr	1.65	1.33	1.81	1.66	1.43	1.33	1.41	1.74	2.13	1.53	1.94	1.58	2.05	2.3	2.72	2	0.394761	0.00583479
ENSRNOG00000010721	Dlgap5	2.87	1.41	3.76	2.83	1.51	1.05	2.51	1.29	5.53	2.18	2.51	3.22	3.69	3.61	3.42	4.18	0.717917	0.00585065
ENSRNOG00000000702	Sart3	3.45	3.58	4.48	3.86	3.26	3.53	3.52	3.76	4.49	4.53	4.16	4.73	4.71	4.55	3.6	4.6	0.264749	0.00586166
ENSRNOG00000001833	Mcm4	11.99	10.39	16.56	10.59	8.99	6.45	11.4	9.47	16.61	12.14	11.92	11.76	17.42	14.54	19.07	16.91	0.487754	0.00595752
ENSRNOG00000059166	Ldb3	0.32	0.13	0.05	0.07	0.12	0.03	0.05	0.05	0.31	0.18	0.18	0.24	0.14	0.22	0.22	0.15	1	0.00604412
ENSRNOG00000032374	Paqr9	3.8	5.78	4.94	4.93	4.91	5.41	3.77	7.68	4.46	4.28	4.73	4.11	4.02	3.7	4.78	3.32	-0.303496	0.00605242
ENSRNOG00000014117	Hmox1	50.09	58.18	77.62	62.46	46.55	47.64	47.33	39.86	80.83	75.06	58.67	58.32	115.42	75.7	47.79	94.29	0.496078	0.00605477
ENSRNOG00000029394	Dusp8	2.41	1.54	1.75	1.89	2.67	2.7	2.74	2.2	2.29	1.89	1.37	1.52	1.6	2.19	1.68	1.47	-0.353503	0.00611722
ENSRNOG00000007221	Dut	15.22	12.53	17.36	17.99	9.27	9.49	14.4	12.28	22.13	12.79	17.32	16.12	19.31	17.44	22.67	21.45	0.459311	0.00611751
ENSRNOG00000012067	Fam111a	2.42	1.27	3.33	2.06	1.42	0.85	2.31	1.14	4.1	1.54	2.35	1.7	4.38	3.34	3.94	4.25	0.790547	0.00613491
ENSRNOG00000000166	Apex2	2.81	2.62	2.74	2.06	1.98	2.26	2.8	2.97	3.37	3.88	3.01	3.95	2.87	3.22	3.44	2.94	0.398549	0.00616605
ENSRNOG00000015237	Gle1	3.09	3.12	3.4	3.5	4.04	3.4	4.71	3.73	4.89	4.24	4.13	4.03	4.76	5.07	4.69	4.62	0.329572	0.00618651
ENSRNOG00000033680	Cyp2b1	15.84	64.56	4.15	17.64	32.58	40.71	22.87	53.87	23.05	6.44	9.91	3.37	5.16	4.39	23.2	19.44	-1.40929	0.00618895
ENSRNOG00000051563	Giot1	2.21	1.96	1.91	1.43	1.89	1.68	1.64	1.88	1.76	1.15	1.85	0.81	1.62	1.27	1.39	1.62	-0.348103	0.00621886
ENSRNOG00000004437	Map2k6	1.39	0.88	1.12	1.94	1.87	1.11	1.67	1.34	2.44	2.51	1.68	1.47	2.39	1.53	2.01	2.39	0.53658	0.00623458
ENSRNOG00000007378	Acox2	33.56	29.7	33.48	21.74	18.04	27.76	29.17	52.08	29.24	28.1	19.28	23.14	26.5	13.58	24.82	18.86	-0.419962	0.00640147
ENSRNOG00000003905	Nsf	4.95	5.65	4.92	5.99	5.66	4.69	5.08	4.47	6.19	6.62	6.8	5.51	6.21	7.05	5.51	6.3	0.277421	0.00642751
ENSRNOG00000037500	Pus1	5.85	6.3	7.67	7.08	6.57	7.14	5.7	6.24	7.91	8.46	8.54	9.57	7.54	8.41	5.95	9.36	0.323081	0.00652606
ENSRNOG00000012735	Kif24	0.21	0.23	0.56	0.31	0.12	0.1	0.18	0.18	0.66	0.39	0.28	0.44	0.32	0.51	0.53	0.35	0.880701	0.00656811
ENSRNOG00000047005	Kcnk5	9.38	6.56	10.08	8.76	7.33	9.91	9.06	6.59	7.12	9.2	8.04	7.37	8.34	5.51	4.36	5.65	-0.283691	0.00663728
ENSRNOG00000037632	LOC688553	1.45	1.17	1.24	1.24	1.55	1.98	1.05	0.74	1.07	0.88	1.1	1.23	0.87	0.61	0.79	1.13	-0.440177	0.00665818
ENSRNOG00000005376	Mad2l1	3.93	3.47	6.42	6.04	3.33	3.61	6.07	3.66	8.78	4.75	5.48	4.92	6.15	7.97	7.12	7.5	0.5279	0.00668985
ENSRNOG00000021255	Smox	2.56	2.46	1.9	1.91	1.67	2.25	1.63	2.24	1.51	1.59	1.74	1.88	2.22	1.95	1.21	1.29	-0.311764	0.00673437
ENSRNOG00000045752	Rrm1	16.25	12.9	20.3	16	12.48	9.57	16.73	12.71	22.32	14.47	17.17	16.98	22.92	18.49	22.22	22.18	0.422697	0.0067557
ENSRNOG00000043143	Eml1	0.23	0.49	0.45	0.52	0.42	0.49	0.62	0.33	0.88	0.62	0.59	0.59	0.92	0.47	0.78	0.66	0.634233	0.00676139
ENSRNOG00000032778	Bub1	2.45	1.66	3.8	2.6	1.42	1.03	2.49	1.33	3.91	2.25	2.31	2.55	3.5	3.83	4.32	3.95	0.665768	0.00682486
ENSRNOG00000049033	Racgap1	2.95	1.98	5.4	4.51	1.61	1.75	2.98	1.88	6.38	3.24	4.06	4.01	4.28	4.65	4.56	5.22	0.658546	0.00682959
ENSRNOG00000009993	Dcps	8.34	7.75	7.42	7.98	6.94	7.74	7.88	8.75	8.95	9.76	8.37	11.31	10.05	9.95	8.44	9.46	0.280729	0.00686176
ENSRNOG00000005037	Kif18a	1.01	0.82	1.65	1.07	0.69	0.55	0.99	0.64	1.75	1	1.19	1.23	1.59	1.41	1.61	1.42	0.594008	0.00687317
ENSRNOG00000007567	Rem1	0.48	0.39	0.64	0.5	0.54	0.38	0.33	0.55	0.73	0.8	0.58	0.68	0.97	0.6	0.93	0.7	0.652765	0.00690174
ENSRNOG00000010620	Ndc1	5.92	5.86	8.16	7.67	6.46	5.3	6.25	7.38	8.46	7.7	7.97	7.22	7.71	8.76	8.34	9.85	0.316692	0.00692694
ENSRNOG00000001312	Pdgfa	9.23	6.33	6.54	6.59	7.47	10.54	5.01	4.38	4.94	6.39	6.38	5.72	6.19	5.13	4.07	5.44	-0.34174	0.00695219
ENSRNOG00000048495	Rrp12	3.14	2.41	3.47	2.54	2.88	2.66	3.03	2.33	3.13	3.65	3.97	4.13	3.67	3.19	2.94	3.43	0.323726	0.00695944
ENSRNOG00000060626	Polk	1.26	1.3	1.21	1.35	1.09	1.07	1.35	1.18	1.63	1.4	1.38	1.27	1.87	1.61	1.42	2.01	0.359953	0.00697702
ENSRNOG00000045641	LOC691695	0	0	0	0.14	0.17	0.1	0	0	0	0.29	0.06	0.56	0.62	0.42	0	0.64	2.65926	0.00704852
ENSRNOG00000057760	Stil	0.64	0.52	0.78	0.67	0.48	0.29	0.78	0.25	1.03	0.4	0.81	0.71	1.14	0.95	0.92	1.24	0.707218	0.00708443
ENSRNOG00000015410	Aspnl1	0.2	0	0.09	0.08	0.11	0.08	0.39	0.46	0.31	0.38	0.38	0.41	0.72	0.22	0.43	0.58	1.28251	0.0071076
ENSRNOG00000043167	Itga9	4.19	4.95	4.96	5.73	5.45	4.53	6.19	3.6	5.48	5.75	5.56	5.51	8.54	6.51	7.48	6.98	0.38773	0.00712828
ENSRNOG00000001770	Ehhadh	133.2	152.77	98.47	138.79	117.46	173.87	175.11	185.86	161.1	127.87	133.16	122.06	104.24	85.8	116.3	114.55	-0.284591	0.00713491
ENSRNOG00000028822	Bex3	7.31	4.89	4.76	6.86	4.69	3.48	6.35	2.85	9.25	6.87	6.44	8.24	6.63	8.76	5.84	6.94	0.517687	0.00718076
ENSRNOG00000003936	Pwwp2a	1.38	1.4	1.12	1.33	0.99	1.25	1.32	1.25	1.55	1.41	1.48	1.79	1.75	1.59	1.76	1.65	0.370531	0.00726728
ENSRNOG00000033466	Apon	40.05	55.74	63.09	44.73	46.2	44.36	46.34	47.52	41.62	50.92	30.14	37.37	33.76	29.41	54.4	36.93	-0.302879	0.00727373
ENSRNOG00000021272	Mcm8	0.8	0.66	1.1	0.7	0.42	0.47	1.02	0.56	0.96	0.93	0.72	0.6	1.34	1.52	1.6	1.68	0.706431	0.00730727
ENSRNOG00000004195	Dtl	1.65	0.92	1.96	1.41	0.83	0.42	1.36	0.98	2.19	1.42	1.67	1.67	2.12	1.6	1.96	2.23	0.640886	0.00739281
ENSRNOG00000016957	Igfbp2	29.49	31.46	17.12	28.87	26.13	23.87	21.55	14.61	36.62	38.19	34.6	25.1	24.39	35.93	36.36	39.12	0.485267	0.00741159
ENSRNOG00000017671	Rasa3	3.38	3.14	2.89	3.46	2.9	3.09	3.19	2.44	4.55	3.56	4.02	3.1	4.99	3.88	2.86	3.83	0.330269	0.00749093
ENSRNOG00000016167	Spata2L	18.11	9.84	11.23	11.41	9.26	11.32	9.96	9.48	8.23	8.78	11.67	9.85	9.24	11.1	3.99	7.07	-0.373759	0.00750297
ENSRNOG00000018940	Slc28a1	0.02	0	0	0.02	0.02	0	0	0	0.09	0.05	0.05	0.02	0.11	0	0.03	0.04	2.70044	0.00751029
ENSRNOG00000030776	Sytl2	0.84	1.1	1.11	1.61	1.04	2.27	0.77	0.79	0.82	0.92	0.83	0.98	0.65	0.77	0.27	1.05	-0.599416	0.00760967
ENSRNOG00000008842	Cyp4a8	3	3.53	1.54	3.22	3.43	1.28	1.94	1.76	1.86	1.8	2.25	1.49	2.12	1.9	1.3	1.47	-0.473321	0.00761654
ENSRNOG00000016930	Ube2s	16.21	16.28	22.66	17.47	14.63	15.64	17.35	14.44	24.9	19.32	18.36	21.5	22.95	21.13	16.55	23.87	0.323898	0.0076179
ENSRNOG00000038902	Rbis	37.65	34.98	33.32	36.71	38.87	31.64	41.06	38.18	46.55	42.26	48.82	42.95	45.23	48.85	49.02	35.18	0.295428	0.0076396
ENSRNOG00000011435	Osbpl10	0.13	0.27	0.16	0.2	0.22	0.2	0.19	0.23	0.49	0.3	0.3	0.28	0.3	0.25	0.39	0.4	0.760221	0.00770708
ENSRNOG00000004968	Ncapg2	1.66	1.26	2.21	1.75	1.33	1.21	1.78	1.34	2.33	1.5	1.74	1.71	2.18	2.31	2.86	2.69	0.465902	0.00777794
ENSRNOG00000014703	Tonsl	1	0.69	1.28	1.08	0.78	0.37	0.74	0.75	1.27	1.09	1.12	0.92	1.51	0.94	1.94	1.47	0.616953	0.00778234
ENSRNOG00000036695	Mrpl12	21.21	17.48	19.43	24.36	18.44	19.07	19.14	23.67	25.2	23.76	25.38	27.57	21.77	23.89	23.25	24.57	0.263256	0.00781084
ENSRNOG00000013727	Ndc80	2.01	0.99	3.03	2.33	1.63	0.56	2.01	0.77	3.78	1.9	2.5	2.1	2.78	2.95	2.87	3.29	0.733932	0.00787565
ENSRNOG00000005126	Slc66a3	6.14	4.62	5.36	5.98	5.01	5.21	5.74	4.8	7.39	6.14	5.94	6.06	9.06	8.18	4.59	7.35	0.352173	0.00790332
ENSRNOG00000022242	Cxcl9	41.78	50.54	47.66	43.32	39.87	27.17	39.75	24.01	81.52	56.96	45.46	62.97	71.17	45.31	33.47	52.47	0.516551	0.00794921
ENSRNOG00000010274	Smc4	6.3	4.81	6.71	6.35	3.58	3.41	5.15	4.38	7.88	4.57	5.52	5.73	9.03	8.19	9	7.35	0.493105	0.00797352
ENSRNOG00000000967	Aacs	25.52	21.54	15.87	27.81	19.19	18.63	22.87	13.98	21.01	13.23	26.86	16.27	10.19	11.42	13.25	10.89	-0.425981	0.00802058
ENSRNOG00000008246	Emilin1	11.21	11.31	10.93	11.49	9.05	7.61	10.78	10.73	12.54	11.78	11.45	12.21	13.6	13.09	11.86	14.03	0.274963	0.00805603
ENSRNOG00000005788	Cdk5rap2	1.78	1.66	2.02	2.11	1.34	1.34	2.02	1.56	2.63	1.96	2.04	2.02	2.53	1.9	2.34	2.1	0.341202	0.00810781
ENSRNOG00000002080	Urb1	2.98	2.36	2.78	2.81	2.47	2.71	2.64	2.27	2.68	3.37	3.52	3.74	3.35	3.45	2.32	3.47	0.301189	0.00812228
ENSRNOG00000057867	Mns1	0.13	0.06	0.56	0.4	0.03	0.25	0.25	0.16	0.74	0.29	0.28	0.58	0.39	0.73	0.43	0.64	1.14886	0.00814001
ENSRNOG00000006469	Cdk2	3.55	3.11	4.89	3.45	2.98	2.36	4.4	3.27	4.81	3.61	3.76	5.16	4.31	5.55	5.58	5.24	0.440817	0.00816043
ENSRNOG00000029087	Nap1l3	0.89	1.15	1.23	1	0.99	1.06	1.04	1.06	1.07	1.14	0.65	0.77	1.1	0.57	0.7	0.48	-0.377826	0.00820441
ENSRNOG00000027145	Rora	1.99	1.54	1.53	1.5	1.68	1.88	1.98	2.82	1.26	1.33	1.11	1.52	1.89	1.15	1.78	1.54	-0.365612	0.00824319
ENSRNOG00000007805	Mybl2	1.13	0.8	1.2	0.71	0.54	0.3	0.97	0.35	1.23	0.65	0.96	0.99	1.63	1.36	1.6	1.74	0.759866	0.00836382
ENSRNOG00000025252	Yars2	5.66	5.43	5.17	6.17	4.88	6.15	5.57	7.38	5.67	6.7	8.47	8.04	6.98	7.17	7.6	8.24	0.343097	0.0084317
ENSRNOG00000012886	Maff	2.43	3.51	3.26	2.89	2.53	2.31	3.19	2.22	3.35	5.07	2.64	3.07	3.09	6.38	3.92	4.94	0.539034	0.00845197
ENSRNOG00000013061	Tusc3	11.08	8.91	9.28	13.66	9.85	7.76	11.66	9.01	17.77	10.8	12.08	13.55	14.25	15.25	9.84	14.67	0.414105	0.00845509
ENSRNOG00000007433	Cyb561	9.48	6.4	7.36	9.05	6.83	8.13	7.97	6.65	9.81	9.92	9.95	10.6	10.08	12.25	7.97	11.15	0.401626	0.00850847
ENSRNOG00000024008	Cdc25c	1.76	1.59	1.88	1.68	0.9	0.82	1.47	1.06	2.14	2.11	1.79	2.07	1.81	1.61	1.73	2.41	0.489668	0.00851143
ENSRNOG00000017960	Deaf1	3.81	2.85	3.44	4.12	3.8	3.54	3.72	2.56	3.97	3.98	3.83	4.71	4.94	3.98	4.81	5.04	0.340873	0.00858412
ENSRNOG00000005250	Abcg5	0.12	0.13	0.19	0.24	0.22	0.22	0.26	0.16	0.33	0.49	0.33	0.14	0.15	0.31	1.22	0.37	1.11692	0.0085924
ENSRNOG00000014504	Il1r1	42.09	55.86	35.2	41.26	52.95	53	40.56	76.4	44.12	38.78	47.73	31.03	37.73	46.29	29.16	45.5	-0.310697	0.00861056
ENSRNOG00000018421	Aen	8.45	6.18	7.72	6.6	6.34	7.57	5.69	6.84	7.74	8.58	7.61	10.97	9.26	8.8	7.51	8.37	0.313622	0.00865767
ENSRNOG00000000142	Plxdc2	0.52	0.42	0.56	0.4	0.3	0.55	0.74	0.37	0.82	0.51	0.66	0.74	1.3	0.51	0.64	0.8	0.631545	0.00869237
ENSRNOG00000010520	Wrap53	4.68	5.14	5.13	5.39	4.09	6.33	4.67	5.34	6.77	6.67	6.65	5.86	6.5	5.19	6.51	6.31	0.307632	0.00879561
ENSRNOG00000050224	Stambpl1	2.87	4.29	4.3	3.51	3.35	3.83	3.24	3.15	4.22	4.74	4.81	5.16	4.89	4.29	3.48	4.7	0.346587	0.00882983
ENSRNOG00000014130	Cks2	9.59	8.88	12.54	8.03	7	4.17	9.96	6.64	15.73	10.53	8.43	11.96	12.91	11.7	12.04	12.21	0.515588	0.00883749
ENSRNOG00000021338	Tmem132a	4.15	4.15	3.98	4	3	3.62	3.98	2.71	4.75	4.21	3.79	4.52	4.94	4.89	4.37	5.62	0.325921	0.00886135
ENSRNOG00000020189	Tinf2	6.98	6.11	5.74	6.61	5.09	6.86	6.71	6.35	7.75	7.69	7.85	8.93	7.96	6.31	6.5	8.4	0.283149	0.00886619
ENSRNOG00000053047	Top2a	6.45	3.3	8.47	7.29	3.18	2.27	5.96	3	12.08	5.26	6.64	6.41	9.05	9.9	8.01	10.39	0.762896	0.00891396
ENSRNOG00000001088	Rfc3	5.95	5.73	9.52	6.66	6.09	4.89	7.64	6.38	7.72	7.4	7.51	7.86	8.86	9.48	12.81	10.41	0.446822	0.00893856
ENSRNOG00000012051	Ncaph	1.41	1.32	2.39	1.97	1.24	0.81	2.19	1	3.54	1.46	1.82	1.78	2.56	2.09	2.75	3.35	0.650161	0.00896331
ENSRNOG00000006450	Erbb2	0.06	0.31	0.23	0.13	0.12	0.13	0.2	0.09	0.38	0.17	0.38	0.27	0.46	0.21	0.22	0.29	0.906133	0.00903069
ENSRNOG00000015308	Pbk	3.67	1.79	5.37	3.34	1.34	0.72	3.21	2.26	6.89	3.82	2.63	3.94	5.67	5.82	5.73	6.88	0.931239	0.00911591
ENSRNOG00000059381	Mrps6	7.26	7.52	8.76	7.19	5.53	5.98	6.95	8.25	9.8	9.1	9.56	8.44	11.44	10.49	6.7	8.43	0.364689	0.00932754
ENSRNOG00000008956	Cdkn2c	2.8	0.91	3.17	2.43	1.33	1.09	2.25	1.17	3.1	2.14	3.14	3.15	2.68	3.43	2.68	3.43	0.64861	0.00934962
ENSRNOG00000021704	Atp8b5p	0.31	0.33	0.35	0.53	0.3	0.41	0.37	0.34	0.25	0.29	0.18	0.32	0.19	0.38	0.24	0.27	-0.471752	0.00940566
ENSRNOG00000020872	Cd5	0.26	0.3	0.37	0.18	0.2	0.2	0.31	0.22	0.2	0.08	0.14	0.15	0.18	0.07	0.2	0.14	-0.814444	0.00941025
ENSRNOG00000019120	Hmgcs2	337.02	503.36	415.63	434	408.17	437.58	345.69	663.01	346.81	398.81	287.87	371.08	369.8	382.58	463.68	312.19	-0.273277	0.00942259
ENSRNOG00000015465	Cep72	0.54	0.14	0.68	0.46	0.28	0.16	0.67	0.34	1.25	0.43	0.58	0.67	0.87	0.57	0.68	0.8	0.839146	0.00946983
ENSRNOG00000011494	Rpl36a	39.65	32.85	34.26	45.05	42.03	30.63	39.62	41.92	55.11	45	43.57	49.55	43.6	55.95	47.66	39.86	0.313559	0.00948912
ENSRNOG00000020035	Cyp17a1	9.17	6.33	8.47	5.16	4	6.56	4.63	9.75	5.11	4.91	1.81	7.56	7.57	3.56	3.14	3.29	-0.549254	0.00949439
ENSRNOG00000032178	Cenpa	1.52	0.97	2.1	1.99	1.1	1.04	1.35	1.27	3.13	1.33	1.64	1.98	1.86	2.22	1.91	2.52	0.548893	0.00979105
ENSRNOG00000009590	Stox2	0.25	0.15	0.33	0.33	0.23	0.26	0.38	0.35	0.25	0.2	0.24	0.25	0.25	0.24	0.13	0.14	-0.423499	0.00980528
ENSRNOG00000045654	LOC108348108	7.68	7.91	5.93	6.88	5.5	8.09	11.8	4.22	7.2	5.56	5.23	8.34	18.26	29.29	15.56	39.76	1.15523	0.00980773
ENSRNOG00000007057	Csmd2	0.06	0.08	0.35	0.19	0.09	0.2	0.18	0.07	0.23	0.01	0	0.1	0.04	0.33	0.17	0.03	-0.422943	0.00985657
ENSRNOG00000008450	LOC100359539	11.06	7.39	15.43	12.24	4.79	3.13	11.37	4.78	22.47	10.23	11.27	12.35	16.27	17.69	15.69	18.51	0.826577	0.00992372
ENSRNOG00000059984	Dll1	1.01	0.59	1.03	0.86	0.93	0.94	0.93	1.1	0.74	1.01	0.87	0.64	0.82	0.75	0.42	0.63	-0.329758	0.00994796
ENSRNOG00000009137	Ubxn2b	2.85	2.29	2.12	2.62	2.37	3.31	2.68	2.62	3.14	3.19	2.49	3.02	4.28	3.6	3.78	3.13	0.352313	0.00997489
ENSRNOG00000019260	Ceacam20	0.8	0.56	0.86	1.48	0.43	0.91	1.03	1.2	1.04	0.26	0.74	0.55	0.64	0.51	0.35	0.62	-0.626228	0.0100717
ENSRNOG00000006589	Mif	43.04	42.17	41.12	46.84	24.73	35.29	42.08	33.78	52.46	53.52	52.95	59.23	47.34	52.27	45.18	36.18	0.369018	0.0100784
ENSRNOG00000030481	LOC100362110	0.33	0.24	0.53	0.28	0.48	0.26	0.22	0.59	0.16	0.37	0.06	0	0.07	0.3	0.1	0.28	-1.12867	0.0101091
ENSRNOG00000007436	Tedc2	0.86	1.05	1.21	1.1	0.72	0.92	1.24	1.15	1.55	1.45	1.26	1.2	1.38	1.39	1.15	1.74	0.430691	0.0101218
ENSRNOG00000014343	Anln	1.15	0.93	2.1	1.62	1.09	0.64	1.58	0.66	2.23	1.02	1.44	1.43	2.72	2.21	2.05	2.71	0.694407	0.0101244
ENSRNOG00000018598	Ankrd1	1	0.47	0.45	0.41	0.49	0.54	0.68	0.32	0.72	0.46	1.09	1.25	1.34	0.86	0.79	0.69	0.723669	0.010162
ENSRNOG00000001506	Tmem35a	0.03	0.08	0.14	0.07	0	0	0.03	0.03	0.15	0.21	0.19	0.18	0.17	0.07	0.11	0.06	1.58496	0.010177
ENSRNOG00000043348	LOC103693375	101.43	101.45	95.12	124.56	73.06	73.16	95.92	99.02	143.4	103.25	116.78	124.58	109.62	147.29	127.52	100.62	0.349485	0.0101961
ENSRNOG00000003649	Qsox1	9.04	10.39	12.24	11.85	8.27	8.28	9.97	9.21	15.96	11.5	17.05	10.27	13.5	13.84	8.76	12.85	0.38835	0.0102938
ENSRNOG00000050233	Cchcr1	5.35	4.79	4.93	5.44	4.18	4.44	3.68	4.81	5.56	5.71	5.4	6.7	6.18	5.92	4.29	7.14	0.318088	0.0103122
ENSRNOG00000029466	RGD1562608	0.32	0.4	0.31	0.47	0.38	0.31	0.29	0.41	0.73	0.34	0.58	0.59	0.64	0.51	0.49	0.57	0.622736	0.0103142
ENSRNOG00000058007	Nde1	6.38	5.87	6.97	6.41	5.54	5.82	6.04	6.08	7.65	6.99	8.27	8.86	8.58	6.17	6.1	6.79	0.274689	0.0103998
ENSRNOG00000008340	RGD1309779	2.39	1.35	2.91	2.56	2.29	2.85	2.35	2.9	1.3	1.78	2.12	1.35	1.66	1.9	2.26	2.06	-0.441782	0.0104411
ENSRNOG00000036980	Zgrf1	0.46	0.28	0.77	0.43	0.31	0.2	0.46	0.38	0.71	0.4	0.44	0.59	0.82	0.66	0.68	0.9	0.660424	0.0104714
ENSRNOG00000042721	Gimd1	2.73	2.22	2.97	2.21	3.7	2.24	2.54	1.7	1.99	1.68	1.51	3.47	1.77	1.97	0.65	1.46	-0.486137	0.0105436
ENSRNOG00000003802	Pttg1	2.32	1.05	2.07	2.47	0.42	0.68	1.87	0.54	5.07	1.27	2.03	2.46	2.95	3.05	1.81	3.1	0.928789	0.0105737
ENSRNOG00000013057	Prc1	5.88	3.2	7.63	6.77	2.62	1.98	6.14	2.89	10.86	4.74	6.21	6.73	8.08	8.6	7.85	9.78	0.760105	0.0109483
ENSRNOG00000013968	Comtd1	8.46	8.07	7.28	10.12	9.18	9.53	8.86	7.47	9.31	10	10.04	12.21	10.81	8.93	11.41	11.58	0.289393	0.0110352
ENSRNOG00000020337	Sla2	0.13	0.07	0.41	0.06	0.12	0.14	0.13	0.08	0.2	0.45	0.22	0.39	0.35	0.2	0.35	0.41	1.17273	0.0110355
ENSRNOG00000022325	Smc2	4.74	5.12	7.99	5.48	3.65	3.24	5.28	3.85	7.89	5.22	4.45	5.22	8.16	7.71	8.62	9.11	0.51882	0.0113531
ENSRNOG00000031032	Hmgn3	9.69	6.26	5.93	10.64	9.03	6.49	8.22	6.14	12.32	10.01	10.12	9.68	11.11	11.79	7.33	9.53	0.392141	0.0113631
ENSRNOG00000008346	Itgb6	0.19	0.22	0.26	0.27	0.1	0.26	0.3	0.26	0.41	0.3	0.44	0.18	0.51	0.33	0.44	0.26	0.625748	0.011364
ENSRNOG00000023799	Pak1ip1	7.67	8.25	8.2	7.32	8.07	6.45	7.1	6.59	7.93	8.42	10.59	10.77	9.01	10.07	7.46	9.56	0.307294	0.0113713
ENSRNOG00000019572	Lsm4	13.27	9.82	11.77	13.37	10.94	12.21	12.68	9.34	15.68	13.02	13.51	14.09	14.65	15.79	13.5	13	0.277889	0.0113786
ENSRNOG00000005970	Lrrc1	0.4	0.7	0.52	0.46	0.39	0.49	0.53	0.28	0.52	0.74	0.74	0.63	0.86	0.56	0.61	0.84	0.544867	0.0113822
ENSRNOG00000048449	Itgb3	6.15	6.06	6.19	7.08	5.95	4.21	6.38	6.62	6.37	6.48	9.16	7.04	8.33	7.1	7.32	9.01	0.322165	0.0114129
ENSRNOG00000042519	Peak1	2.83	2.55	2.9	3.6	3.15	2.79	2.89	3.47	3.47	3.17	3.46	3.34	4.39	3.89	3.37	4.24	0.278563	0.0114529
ENSRNOG00000055300	Ncapd2	2.83	2.2	3.76	2.74	2.08	1.83	3.44	2.34	4.36	3.23	2.67	3.15	3.36	3.45	3.72	4.86	0.440644	0.011494
ENSRNOG00000013045	Setd7	0.89	0.61	0.72	0.94	0.5	0.81	0.99	0.57	1.46	0.82	1.23	0.63	1.07	1.33	1.2	1.11	0.553519	0.0115506
ENSRNOG00000005956	Erich5	5.09	4.73	5.13	6.62	6.48	5.49	4.53	2.64	5.86	7.41	9.36	4.48	8.93	4.71	8.82	10.49	0.561021	0.0115525
ENSRNOG00000019174	Chtf18	1.02	0.62	1.54	1.06	0.68	0.4	1.05	0.82	1.27	0.91	1.04	0.96	1.77	1.76	1.62	1.84	0.635566	0.0116472
ENSRNOG00000000479	Kifc1	2.94	1.39	3.67	2.57	1.31	0.86	2.56	1.34	4.35	2.2	2.7	2.76	4.15	3.5	3.23	3.45	0.6626	0.0116501
ENSRNOG00000020876	Bax	20.46	20.42	19.25	25.27	17.58	19.61	18.86	17.02	23.5	20.99	23.89	28.62	23.99	25.99	19.7	26.37	0.284765	0.0116932
ENSRNOG00000020444	Hcn3	0.15	0.12	0.2	0.27	0.36	0.23	0.32	0.2	0.2	0.14	0.2	0.17	0.16	0.12	0.13	0.18	-0.509014	0.011696
ENSRNOG00000012081	Txn1	45.87	42.78	40.73	51.61	38.74	31.96	38.28	47.98	55.21	55.46	44.62	59.71	52.65	55.77	47.7	46.57	0.305623	0.011728
ENSRNOG00000003510	Fmo2	0.4	0.24	0.08	0.16	0.06	0.16	0.3	0.26	0.27	0.54	0.16	0.32	0.56	0.36	0.44	0.54	0.942373	0.0117941
ENSRNOG00000006663	Usp2	5.08	6.34	6.9	6.5	7.41	7.09	5.27	5.36	4.87	10.59	8.46	4.83	13.38	8.47	9.46	11.38	0.516247	0.0118001
ENSRNOG00000011997	AABR07008940.1	11.07	12.29	17.96	13.44	9.62	13.1	7.99	12.8	12.02	11.77	9.11	11.25	10.15	9.17	10.2	7.56	-0.274738	0.0120524
ENSRNOG00000007766	Pqbp1	10.57	8.11	10.82	9.97	10.17	9.55	11.96	10.79	11.38	12.8	13.91	11.84	13.05	12.36	11.12	11.92	0.263797	0.0120728
ENSRNOG00000048166	Arhgap19	0.91	0.69	1.14	0.98	0.34	0.3	0.78	0.77	1.51	0.8	1.05	0.8	1.32	1.27	1.05	1.39	0.636907	0.0120842
ENSRNOG00000019106	Rps17	83.86	93.87	89.5	116.45	83.71	82.41	85.57	92.32	113.62	111.64	102.03	116.76	97.57	139.85	113.62	96.52	0.293089	0.0121572
ENSRNOG00000062232	Mcc	0.2	0	0	0.38	0.09	0.17	0.11	0.09	0.1	0.77	0.31	0.46	0.45	0.58	0.35	0.29	1.67025	0.0122003
ENSRNOG00000048199	Rps19l2	115.34	107.08	106.15	148.39	126.61	101.98	121.58	127.2	154.41	118.35	139.85	148.6	136.51	177.72	148.63	140.22	0.28689	0.0123112
ENSRNOG00000013102	Entpd2	2.78	2.31	3.01	4	2.11	2.26	3.17	3.37	4.4	2.63	4.34	4.57	3.73	5.21	2.34	4.86	0.479413	0.0123148
ENSRNOG00000013170	Il13ra1	3.82	6.37	6.13	6.7	9.13	7.87	7.02	8.03	4.59	8.16	4.48	4.77	6.69	5.2	4.37	5.46	-0.332973	0.0123181
ENSRNOG00000020318	Pnkp	5.42	5.56	6.63	6.73	5.24	5.72	6.11	5.68	6.98	8.88	6.5	7.41	7.07	7.52	6.6	6.42	0.285127	0.0124323
ENSRNOG00000019735	Dph2	1.48	1.91	1.81	1.32	1.39	1.52	1.67	1.43	1.92	1.99	2.23	2.06	1.83	1.96	2.04	2.17	0.370607	0.0124432
ENSRNOG00000011293	Hpf1	7.17	6.6	6.11	7.77	6.91	5.79	8.01	7.1	8.29	6.91	8.16	8.7	9.96	9.45	7.67	8.36	0.28344	0.0124858
ENSRNOG00000004668	Slc25a35	1.14	1.5	1.46	1.62	2.49	1.71	1.67	1.84	1.25	1.6	1.32	1.1	1.49	1.22	1.27	1.46	-0.326501	0.012538
ENSRNOG00000019902	Folr1	0.07	0	0	0	0	0	0	0.06	0.13	0.11	0	0	0.18	0.46	0.08	0.06	2.97199	0.0125638
ENSRNOG00000000774	Gabbr1	2.3	1.8	1.33	2.73	1.79	1.88	2.1	1.84	3.21	2.03	2.08	2.61	2.62	2.55	1.98	2.23	0.292166	0.0126554
ENSRNOG00000050482	Dbf4	2.41	1.6	3.16	2.19	1.67	1.32	1.88	1.61	3.1	2.07	2.14	2.48	3.02	4.04	2.81	2.76	0.501214	0.0126914
ENSRNOG00000019931	Map3k21	1.09	0.61	0.97	0.86	0.71	0.96	0.63	0.68	1.18	0.95	1	1.53	1.23	1.27	0.75	1.08	0.465664	0.0126953
ENSRNOG00000031315	Rpl36al	72.43	73.7	68.59	86.53	60.57	63.98	89.9	68.71	99.53	82.46	82.18	104.71	77.24	109.83	93.56	78.3	0.316581	0.0128405
ENSRNOG00000009184	Foxp1	2.51	2.04	1.81	2.11	2.7	2.45	2.71	3.26	3.14	3.13	2.56	2.84	3.82	3.06	3.44	3.36	0.371868	0.0128504
ENSRNOG00000015750	Wnt7b	0.15	0.03	0.08	0.2	0	0.03	0.25	0.06	0.18	0.31	0.15	0.16	0.23	0.18	0.37	0.18	1.1375	0.0128652
ENSRNOG00000007254	Ttc9	0.56	0.35	0.88	0.56	0.46	0.64	0.39	0.53	0.87	0.71	1.07	0.82	0.72	0.75	0.63	0.93	0.572806	0.0128677
ENSRNOG00000019412	Rhbg	7.75	6.96	8.85	7.16	5.87	4.77	4.63	8.45	10.57	10.38	9.58	10.64	10.59	8.8	5.92	7.21	0.436802	0.0130167
ENSRNOG00000007164	Cln6	5.18	3.61	4.26	3.86	3.64	3.11	4.33	3.49	6.13	4.73	4.34	4.64	6.97	4.38	3.89	5.34	0.360634	0.0130721
ENSRNOG00000005387	Rbm3	18.47	14.13	24.25	16.56	16.32	15.38	20.51	18.17	28.3	20.93	21.05	20.09	19.84	23.82	22.68	24.72	0.33545	0.0131118
ENSRNOG00000046428	Lrrc75b	1.97	1.46	1.93	2.11	2.07	2.1	2.15	2.54	3.29	2.43	2.72	2.77	2.68	2.95	1.6	2.54	0.36149	0.0131783
ENSRNOG00000017078	Selenon	7.75	7.75	6.53	9.47	8.08	6.97	9.32	7.51	10.25	8.46	9.62	8.28	11.9	9.28	8.59	11.95	0.305537	0.0131821
ENSRNOG00000008055	Ccne2	2.66	2.3	4.12	2.08	2	1.16	2.93	1.96	4.15	2.68	2.52	2.32	4.41	4.07	3.92	4.58	0.576678	0.0132093
ENSRNOG00000019100	Kif2c	2.09	1.01	2.92	2.11	0.69	0.61	1.97	0.87	3.77	1.32	2.3	2.66	2.57	2.61	2.24	3.32	0.760755	0.0132904
ENSRNOG00000014652	Aqp8	62.72	87.03	127.26	110.96	50.55	80.57	58.17	83.47	83.04	79.32	57.88	67.08	67.21	47.87	61.51	64.63	-0.322048	0.0134888
ENSRNOG00000014867	Synpo2	0.53	0.6	0.53	0.52	0.42	0.49	0.5	0.54	0.75	0.52	0.48	0.65	0.76	0.9	0.88	0.75	0.462287	0.0134901
ENSRNOG00000056228	Atp10a	0.57	0.68	0.92	0.6	0.51	0.56	0.63	0.31	0.9	0.64	0.61	1.12	0.91	1.22	0.49	1.5	0.628564	0.0135165
ENSRNOG00000005274	Vrk1	3.83	3.63	4.78	4.03	2.67	2.74	4.14	2.77	5.65	4.38	4.49	4.22	3.77	4.61	5.92	4.83	0.405545	0.0135241
ENSRNOG00000021814	Tnfrsf25	0.18	0.03	0.13	0.19	0.03	0.09	0.08	0.17	0	0.04	0.04	0	0	0.04	0.04	0.11	-1.73697	0.0135798
ENSRNOG00000005670	Art4	0.63	0.9	0.52	0.69	0.67	0.39	0.67	0.53	0.83	0.83	1.03	1.05	0.71	0.79	1.18	0.83	0.536053	0.0137415
ENSRNOG00000012475	Prr5	1.48	1.55	1.54	1.41	1.51	1.2	1.49	1.3	2.07	1.57	1.8	1.74	1.79	1.46	1.57	2.07	0.2935	0.0138438
ENSRNOG00000032446	Recql4	0.35	0.26	0.46	0.56	0.24	0.15	0.45	0.2	0.72	0.35	0.5	0.4	0.66	0.46	0.43	0.64	0.639744	0.0138454
ENSRNOG00000018452	Unc13a	0.76	0.52	0.48	1	0.65	0.73	0.62	0.74	0.58	0.51	0.61	0.63	0.44	0.57	0.63	0.51	-0.295933	0.0140254
ENSRNOG00000014970	Kif17	0	0.01	0	0	0	0	0.03	0	0.06	0.05	0.05	0	0.1	0.02	0.02	0	2.90689	0.0140589
ENSRNOG00000011688	Neil3	0.24	0.03	0.08	0.21	0.11	0.05	0.06	0.09	0.41	0.12	0.22	0.18	0.22	0.25	0.28	0.2	1.11165	0.0141974
ENSRNOG00000028215	Nup160	2.1	2.38	2.28	2.39	1.91	2.29	2.66	2.63	2.79	2.61	2.82	3.06	2.53	2.88	3.19	2.92	0.290632	0.0142522
ENSRNOG00000014327	Csrp3	0.07	0.06	0.06	0.11	0	0.06	0	0.06	0.34	0.14	0.44	0.48	0.13	0	0	0.27	2.09954	0.0143086
ENSRNOG00000050111	Cenpo	1.46	1.16	2.3	0.85	1.24	0.77	1.35	1.1	1.82	1.66	1.42	1.48	2.49	1.99	2.28	2.17	0.581668	0.0143115
ENSRNOG00000011199	Parp6	2.98	2.43	2.57	3.05	2.8	2.1	2.59	2.51	2.49	3.28	3.49	3.96	3.66	3.15	3.05	3.14	0.318219	0.0143641
ENSRNOG00000030101	Traip	0.51	0.21	0.7	0.52	0.32	0.14	0.23	0.31	0.97	0.29	0.57	0.32	1.06	0.47	0.67	1.18	0.911463	0.0143688
ENSRNOG00000021628	Wdr89	1.29	2.06	1.64	1.6	1.61	1.25	1.45	1.87	1.51	1.3	1.34	1.75	1.31	0.99	1.2	1.13	-0.278253	0.0144402
ENSRNOG00000018929	Kif20b	0.9	0.71	1.54	0.89	0.47	0.38	1.08	0.55	1.7	0.77	0.66	1.18	1.63	1.51	1.47	1.57	0.686071	0.0144824
ENSRNOG00000036841	Cbx5	7.89	8.55	10.32	8.26	7.13	7.04	7.65	7.12	9.62	9.78	7.81	9.65	11.23	10.01	11.21	10.39	0.31741	0.014484
ENSRNOG00000059857	Rnd1	29.65	24.77	29.44	18.18	20.18	30.5	22.32	26.93	19.47	20.89	22.24	25.28	20.08	29.49	12.51	16.47	-0.279226	0.0144911
ENSRNOG00000011332	Clspn	0.79	0.6	1.03	0.87	0.59	0.21	0.86	0.38	1.02	0.6	0.95	0.87	1.39	0.99	1.39	1.27	0.669929	0.0145586
ENSRNOG00000042384	Kctd7	1.76	1.9	1.97	1.87	1.22	1.3	1.41	1.86	1.75	1.37	1.69	1.46	0.77	0.56	0.76	1.41	-0.443911	0.014583
ENSRNOG00000049121	Bysl	7.05	6.74	7.76	6.66	7.4	6.28	7.1	6.95	8.03	8.44	10.32	10.33	8.99	8.18	6.39	7.71	0.289905	0.0146241
ENSRNOG00000022274	Slc2a8	2.32	2.82	2.15	2.3	2.38	2.03	2.36	2.04	2.84	2.58	2.75	2.36	3.08	3.15	3.05	3.35	0.331929	0.0146502
ENSRNOG00000036918	Etfbkmt	1.29	1.07	0.95	1.27	1.32	0.85	1.34	1.15	1.47	1.55	1.71	0.86	2.09	1.64	1.96	1.58	0.476926	0.0146609
ENSRNOG00000003123	Rpa1	14.16	12.22	17.32	17.06	12.91	11.12	16.65	12.17	20.99	14.77	16.24	14.69	19.31	17.04	21.98	18.4	0.336156	0.014695
ENSRNOG00000019330	Procr	5.98	3.93	3.34	5.85	4	5.75	3.05	5.48	6.03	5.47	8.37	7.98	7.09	8.94	2.57	9.23	0.574893	0.014728
ENSRNOG00000052634	Lsmem2	0.26	0.06	0	0.39	0.24	0.05	0	0.18	0.94	0.5	0.81	0.3	0.23	0.45	0	0.38	1.61321	0.0147369
ENSRNOG00000054286	Rrm2	7.17	5.35	13.58	8.77	3.92	2.14	7.28	3.63	16.33	7.23	8.93	9.7	10.92	12.44	9.46	16.99	0.827568	0.014886
ENSRNOG00000010680	Med12l	0.99	1.39	1.08	2.55	1.13	1.88	0.86	1.13	1.33	1.79	1.87	1.11	1.37	2.1	2	2.07	0.309029	0.0149973
ENSRNOG00000014098	Pold2	5.03	3.7	5.04	5.05	3.6	3.45	4.33	3.84	4.84	5.15	4.8	4.76	5.71	5.19	5.73	6.4	0.322945	0.0150206
ENSRNOG00000015526	Rhcg	0.15	0.05	0.14	0.12	0.06	0.08	0.1	0.12	0.24	0.06	0.16	0.14	0.39	0.29	0.18	0.27	1.07708	0.0150326
ENSRNOG00000037295	Poc1a	0.75	0.99	1.77	1.15	0.74	0.73	1.37	0.3	2.03	1.47	1.81	1.13	1.22	1.94	1.33	1.62	0.686141	0.0151766
ENSRNOG00000033694	Klf16	7.1	5.44	8.19	7.28	7.23	6.49	5.77	4.17	6.42	5.36	6.82	6.32	5.27	4.35	2.78	4.99	-0.288328	0.0152863
ENSRNOG00000013895	Npdc1	11.05	9.64	7.52	12.1	8.12	9.21	8.67	8.43	13.26	11.23	10.05	11.27	13.67	12.61	8.41	13	0.323086	0.0153887
ENSRNOG00000014641	Rpl3l	0.13	0	0	0	0	0	0.14	0	0.09	0.21	0.14	0.21	0.2	0	0.16	0.13	2.078	0.0154387
ENSRNOG00000013636	Ppil3	10.51	10.54	10.28	10.32	8.54	6.57	7.38	8.18	11.5	9.41	13.81	11.15	11.62	11.58	10.82	11.3	0.334481	0.0154474
ENSRNOG00000013415	Ptpn18	1.43	1.3	1.01	1.1	0.8	0.89	1.11	0.53	1.69	1.27	1.51	1.07	2.66	1.57	1.49	1.06	0.592594	0.0154738
ENSRNOG00000009503	Depdc1	0.46	0.38	1.02	0.37	0.33	0.18	0.5	0.25	0.73	0.58	0.7	0.61	0.69	0.63	0.87	0.89	0.707735	0.0155907
ENSRNOG00000001309	Camkk2	0.52	0.46	0.4	0.21	0.54	0.21	0.44	0.26	0.89	0.35	0.58	0.62	0.83	0.39	0.62	0.65	0.697516	0.0156091
ENSRNOG00000008980	Rbm48	2.36	1.86	1.75	2.07	2.63	2.16	2.77	1.86	3.09	2.54	2.89	2.03	3.26	3.1	2.59	2.89	0.358801	0.0156484
ENSRNOG00000015768	Nat8f5	0.05	0.13	0	0.04	0	0.04	0	0	0.1	0.1	0.21	0.12	0.23	0.17	0.12	0.05	2.08092	0.0157042
ENSRNOG00000017561	Toe1	3.2	3.08	3.05	3.4	3.19	3.03	3.54	3.31	4.29	3.74	3.45	3.87	4.41	3.67	4.13	3.57	0.270935	0.0158724
ENSRNOG00000028805	Cfap77	0.27	0.12	0.18	0.29	0.08	0.18	0.25	0.2	0.3	0.36	0.18	0.48	0.37	0.71	0.2	0.34	0.905052	0.0159307
ENSRNOG00000008536	Actc1	1.54	0	0	0	0	0	0	0.04	1.7	0.19	1.93	3.54	2.43	2	2.3	1.05	3.26037	0.0160708
ENSRNOG00000011598	Slc15a1	0.12	0.07	0.05	0.04	0.02	0.08	0.15	0	0.13	0.11	0.06	0.23	0.05	0.14	0.28	0.25	1.23786	0.0161427
ENSRNOG00000005935	A3galt2	1.3	1.28	1.85	1.4	1.63	0.9	1.85	1.32	2.23	1.61	2.03	1.53	2.41	2.17	1.54	2.03	0.431522	0.0161498
ENSRNOG00000020217	Pagr1	3.51	3.92	4.35	4.3	4.15	3.46	5.5	3.63	5.78	4.95	5.94	6.98	5.92	5.4	3.59	4.47	0.390768	0.0163027
ENSRNOG00000015131	Ube2c	5.6	4.09	6.95	6.52	3.89	1.84	4.22	3.67	9.05	4.43	5.98	7.5	7.49	6.34	6.07	6.79	0.544657	0.0163942
ENSRNOG00000028415	Cdc20	7.82	3.38	8.35	8.61	3.24	2.89	6.32	3.27	11.41	5.57	7.95	9.06	7.66	8.54	6.7	9.82	0.60434	0.0164022
ENSRNOG00000027234	Zfp367	3.87	3.25	5.05	3.45	2.65	1.4	3.83	2.48	5.76	3.96	3.79	3.32	4.53	4.5	6.72	5.24	0.541748	0.0164193
ENSRNOG00000015075	Stc1	0.17	0.01	0.07	0.14	0.04	0.03	0	0.07	0.14	0.06	0.13	0.18	0.2	0.09	0.29	0.17	1.24936	0.0164916
ENSRNOG00000018358	Nt5dc2	1.94	1.07	1.47	2.19	2.03	1.09	1.33	1.03	2.24	1.71	1.84	2.63	1.74	2.23	2.37	2.38	0.496411	0.0165738
ENSRNOG00000000064	Atp5me	31.43	35.29	32.89	44.03	30.91	32.57	42.16	28.86	51.81	36.43	42.36	43.71	40.75	53.13	42.32	37.57	0.323608	0.0166431
ENSRNOG00000031607	RT1-CE3	0	0.1	0.32	0.18	0.1	0.13	0.35	0.11	0.55	0.34	0.54	0.16	0.95	0.74	0	0.36	1.49657	0.0167569
ENSRNOG00000050805	LOC102550456	0.96	1.01	1.82	2	1.11	0.33	1.32	0.89	1.7	1.78	1.99	1.72	1.58	2.28	1.42	2.21	0.636993	0.0167797
ENSRNOG00000042496	Cyp4f5	2.35	2.6	3.19	5.12	2.52	2.5	2.89	3.62	4.23	3.8	3.18	4.62	5.18	7.03	2.04	6.67	0.567986	0.0168789
ENSRNOG00000043114	Tomm7	81.25	87.6	95.64	94.42	79.54	81.53	77.57	91.12	114.26	87.84	101.67	117.39	95.54	123.79	99.43	89.08	0.267559	0.016884
ENSRNOG00000032246	Acsm3	27.29	22.9	23.98	11.48	20.76	17.88	21.58	30.98	20.84	20.78	18.63	14.39	19.08	12.19	21.4	12.2	-0.342158	0.0169298
ENSRNOG00000015636	Wdr34	0.94	1.24	0.53	1.82	1.22	1.27	1.01	0.95	1.26	1.96	1.51	1.46	1.58	2.34	1.15	1.95	0.556843	0.0169982
ENSRNOG00000000419	Cfb	1.09	1.13	1.18	1.46	0.72	1.35	1.1	1.25	0.93	1.32	0.66	1.19	0.62	0.78	0.87	1.05	-0.322706	0.0171175
ENSRNOG00000003657	Pkmyt1	1.49	1.32	2.22	1.88	1.25	0.88	2.27	0.89	2.14	1.76	2.09	1.94	2.55	2.5	1.79	2.4	0.493009	0.0171212
ENSRNOG00000000614	Bicc1	4.92	4.2	4.81	4.9	4.06	4.8	5.48	3.58	5.46	5.73	5.3	5.05	5.69	6.71	4.11	7.45	0.308122	0.0171948
ENSRNOG00000018494	Ppp1r3c	7.96	4.56	7.87	5.92	5.54	6.88	5.7	11.98	6.38	4.4	5.75	4.38	7.21	4.09	4.29	7.86	-0.346692	0.0172172
ENSRNOG00000020138	Slc4a3	0.1	0.02	0.05	0.05	0.01	0.02	0.03	0.11	0.1	0.12	0.07	0.06	0.16	0.1	0.12	0.07	1.03653	0.0172718
ENSRNOG00000010794	Dennd3	0.96	0.98	0.93	0.91	0.87	0.62	0.87	0.78	1.39	1.11	1.07	1.06	0.96	1.2	1.05	0.95	0.345091	0.0173165
ENSRNOG00000021201	Txnip	13.39	15.53	14.25	14.81	13.02	12.65	16.9	16.71	19.61	13.78	15.79	15.58	25.29	17.18	21.37	18.77	0.329732	0.0173663
ENSRNOG00000055259	Phldb3	3.01	2.69	3.14	2.27	2.42	3.68	2.54	3.15	2.46	2.11	3.06	3.37	2.23	1.88	1.64	2.32	-0.264043	0.0173685
ENSRNOG00000048016	LOC102556337	4.84	3.43	3.2	6.3	5.69	6.1	5.39	3.56	7.27	5.92	6.39	6.23	5.43	8.96	5.62	6.94	0.454211	0.0174407
ENSRNOG00000002116	Rplp2	13.53	14.73	12.62	17.74	11.03	10.32	11.48	11.59	21.32	14.55	14.2	18.31	15.47	19.7	17.51	13.62	0.386331	0.0175501
ENSRNOG00000037607	LOC100911575	13.53	14.73	12.62	17.74	11.03	10.32	11.48	11.59	21.32	14.55	14.2	18.31	15.47	19.7	17.51	13.62	0.386331	0.0175501
ENSRNOG00000055036	RGD1311164	2.51	2.17	2.65	2.63	2.29	2.39	2.63	2.26	2.94	3.18	3.27	2.83	3.36	2.54	2.72	2.92	0.282843	0.0176599
ENSRNOG00000020244	Perm1	0.05	0.05	0.05	0.05	0.08	0.1	0.03	0.07	0.09	0.12	0.19	0.11	0.18	0.09	0.07	0.12	1.01495	0.0176642
ENSRNOG00000006711	Zfp212	1.59	2.46	2.36	2.45	2.14	2.55	1.75	1.55	2.3	1.72	1.52	1.88	1.9	1.59	1.18	1.8	-0.278702	0.0177301
ENSRNOG00000013428	Atp6v0a4	0	0.02	0	0.02	0	0.03	0	0	0.1	0	0.04	0.02	0.05	0.02	0.05	0.08	2.36257	0.0178872
ENSRNOG00000012546	Frmpd1	0.25	0.05	0.13	0.05	0.15	0.06	0.04	0.06	0.03	0.07	0.03	0.06	0.04	0.06	0	0.08	-1.09433	0.0180628
ENSRNOG00000047969	Prss21	0.1	0.18	0.15	0.05	0.06	0.11	0.14	0.19	0.06	0	0.11	0.04	0.06	0.04	0.04	0.03	-1.36678	0.0180719
ENSRNOG00000053384	Bmp7	3.09	2.75	3.75	3.96	2.45	2.09	2.9	2.02	3.27	3.97	3.82	4.38	3.01	4.03	3.28	4.82	0.410327	0.0180816
ENSRNOG00000010362	Anxa2	70.59	52.94	64.97	61.44	53.21	56.85	69.5	38.53	72.7	71.67	62.87	75.25	90.84	75.69	55.86	79.82	0.321096	0.0180999
ENSRNOG00000060100	Knl1	1.01	0.52	1.11	0.83	0.55	0.4	0.62	0.64	1.34	0.75	0.74	0.75	1.34	1.25	0.96	1.08	0.531491	0.0182661
ENSRNOG00000025302	Cdca2	1.84	0.88	2.42	1.53	0.73	0.47	1.56	1	2.64	1.62	1.08	1.96	2.38	2.31	2.63	2.04	0.675649	0.0182855
ENSRNOG00000027655	Clec4b2	0.1	0.04	0.5	0.23	0.14	0.21	0.32	0.38	0.54	0.35	0.48	0.47	0.42	0.3	0.6	0.59	0.965784	0.0182916
ENSRNOG00000000768	Ubd	677.24	720.85	712.3	760.11	658.82	534.08	719.97	575.16	1050.93	749.48	742.77	857.83	1649.79	966.3	504.31	783.64	0.447057	0.0183462
ENSRNOG00000017821	Agxt2	36.86	22.14	20.73	37.1	34.44	34.98	35.85	34.05	34.82	19.49	30.55	30.2	20.8	20.67	20.97	33.57	-0.279267	0.0185307
ENSRNOG00000022499	Sgo1	0.49	0.16	0.31	0.43	0.2	0.18	0.36	0.11	0.61	0.21	0.25	0.45	0.57	0.47	0.54	0.68	0.754888	0.0185603
ENSRNOG00000052725	Shisal1	0.01	0.03	0.06	0.05	0.01	0.05	0.05	0	0.06	0.07	0.02	0.15	0.1	0	0.12	0.21	1.48938	0.0186465
ENSRNOG00000006717	Ankrd26	0.99	1.02	1.24	1.19	0.95	0.93	1.12	1.4	1.55	1.4	1.01	1.32	1.6	1.43	1.48	1.27	0.323233	0.0186589
ENSRNOG00000013532	Pgam2	0.07	0.06	0	0.05	0	0	0.07	0	0.07	0	0.22	0.16	0.25	0.32	0.08	0.13	2.29866	0.018716
ENSRNOG00000029862	Spc24	4.84	3.67	8.12	5.86	2.52	2.44	5.84	2.52	9.65	3.61	5.49	6.02	7.99	6.88	9.13	7.14	0.642744	0.0188663
ENSRNOG00000039949	Rad54b	0.07	0.11	0.19	0.14	0.07	0.03	0.25	0.05	0.16	0.25	0.13	0.11	0.36	0.23	0.23	0.28	0.943416	0.0189035
ENSRNOG00000020906	Pola2	1.63	2.21	2.3	1.5	1.32	0.95	1.49	1.33	2.52	1.47	2.31	2.15	2.37	1.71	2.33	3.15	0.500566	0.0190298
ENSRNOG00000008570	Cadps	0.15	0.09	0.06	0.05	0	0.01	0.04	0.02	0.28	0.05	0.24	0.02	0.06	0.06	0.28	0.2	1.5025	0.0190798
ENSRNOG00000055450	Ckmt2	0.09	0	0	0	0	0	0	0	0.05	0.05	0.2	0.06	0.09	0	0.17	0.05	2.89616	0.0191394
ENSRNOG00000021441	Reln	4.76	3.55	3.31	4.88	3.33	2.71	3.9	3.85	4.22	3.93	4.98	4.81	4.38	5.51	4.5	5.63	0.325638	0.0191852
ENSRNOG00000019770	Bnc1	0.15	0.04	0.03	0.08	0.06	0.07	0.12	0.02	0.02	0.05	0.03	0.06	0.03	0.03	0.01	0.04	-1.078	0.0192924
ENSRNOG00000016961	Rps27	192.1	200.68	182.65	258.71	183.03	183.84	196.95	210.17	274.8	208.54	233.22	271.31	227.6	288.98	266.45	193.17	0.288462	0.019458
ENSRNOG00000013464	Spink1	4.23	3.16	1.81	1.97	4.92	1.8	2.75	0.78	3.86	3.69	3.89	2.38	9.26	3.12	12.19	2.79	0.942985	0.0195013
ENSRNOG00000009514	Mme	0.2	0.42	0.3	0.08	0.22	0.07	0.19	0.04	0.41	0.75	0.23	0.23	0.18	0.15	0.97	0.41	1.13145	0.0195375
ENSRNOG00000018338	Vwa1	0.99	0.53	0.7	0.64	0.78	0.62	0.71	0.73	1.19	1.2	0.88	0.83	1.35	0.7	0.83	0.81	0.450661	0.0195744
ENSRNOG00000016689	Fanci	1.39	1.16	2.39	1.78	1.24	1.23	1.8	1.2	2.45	1.37	1.47	1.66	2.27	1.99	3.06	3.2	0.519181	0.019643
ENSRNOG00000004882	Capn6	0.02	0.04	0.08	0.03	0	0.01	0.04	0.02	0.15	0.12	0.04	0.14	0.02	0.06	0.08	0.05	1.45943	0.0196823
ENSRNOG00000048849	Pdss1	1.43	1.12	1.57	1.97	1.7	1.67	1.92	1.51	2.07	1.24	2.25	2.31	2.06	2.49	3.24	2.28	0.476928	0.0197074
ENSRNOG00000050360	Urad	18.61	29.35	30.62	27.24	22.67	25.52	24.78	21.31	31.24	37.76	37.7	31.35	38.57	22.37	41.35	23.24	0.39752	0.0199377
ENSRNOG00000043098	Mt2A	104.83	75.33	41.19	86.89	62.75	35.45	117.83	55.83	204.57	77.83	71.78	63.22	145.93	238.79	85.8	148.3	0.836957	0.0199493
ENSRNOG00000015578	Tnk1	0.03	0.03	0	0	0.03	0	0	0.05	0.08	0.03	0.03	0.1	0.16	0.13	0	0.06	2.07529	0.0199988
ENSRNOG00000016754	Bcs1l	5.83	7.19	5.99	5.82	5.19	5.86	6.55	6.18	6.5	5.93	7.73	8.16	7.93	7.63	6.7	8.62	0.284344	0.0200031
ENSRNOG00000003576	Ints2	2.12	1.97	2.15	2.32	2.3	1.97	1.95	2.35	2.24	2.28	2.4	2.55	2.82	2.72	2.47	3.42	0.286978	0.0200478
ENSRNOG00000032332	Krt4	0.18	0.19	0.1	0.14	0	0.03	0.16	0.1	0.11	0.14	0.19	0.17	0.42	0.25	0.3	0.39	1.1302	0.0201223
ENSRNOG00000033916	AC141489.1	101.17	113.23	93.31	129.64	98.76	84.04	107.22	120.19	147.99	117.76	118.79	131.38	118.31	141.95	124.06	121.64	0.269838	0.0205033
ENSRNOG00000031731	Fam216a	6.34	5.63	6.91	6.91	5.59	5.65	5.35	6.65	6.56	7.9	7.37	8.13	8.25	7.54	5.87	7.65	0.273637	0.0205086
ENSRNOG00000011778	Blvra	19.2	18.67	19	22.46	18.86	14.8	21.74	17.92	26.28	21.07	21.63	18.27	39.36	22.01	22.56	23.9	0.353838	0.0205768
ENSRNOG00000057620	Slc6a8	2.98	2.52	3.28	3.87	2.45	2.67	2.55	2.72	4.87	3.4	3.48	3.74	3.6	3.66	2.41	3.88	0.333901	0.0206072
ENSRNOG00000045743	Etnppl	0.71	0.73	0.63	0.7	0.89	0.92	1.1	1.18	0.94	0.46	0.55	0.29	0.72	0.41	1.05	0.58	-0.45628	0.0207826
ENSRNOG00000038035	Kif4a	1.45	0.94	2.07	1.37	0.45	0.35	1.22	0.77	2.44	1.03	1.47	1.53	1.84	2.09	1.43	2.11	0.693471	0.0209093
ENSRNOG00000007454	Aloxe3	0.06	0.08	0.07	0.2	0.16	0.18	0.08	0.14	0.22	0.15	0.24	0.33	0.19	0.22	0.13	0.26	0.843031	0.0209415
ENSRNOG00000007568	Spata6	0.96	0.98	0.84	1.44	1	1.05	1.08	0.82	1.35	1.28	1.2	1.54	1.04	1.68	1.35	1.52	0.42384	0.021049
ENSRNOG00000057988	Pfkm	1.33	0.72	0.88	1.05	0.79	1.19	0.64	0.73	1.8	0.95	1.57	0.96	1.47	1.03	1.19	1.26	0.480921	0.0211178
ENSRNOG00000003832	Vash2	0	0	0	0	0	0.09	0.02	0.03	0.08	0.09	0.1	0.04	0.03	0.06	0.09	0.03	1.89308	0.0211288
ENSRNOG00000006615	Mtap	6.01	5.46	6.01	6.36	5.65	6.32	5.72	6.73	6.64	7.1	7.51	8.97	7.09	8.17	5.55	6.9	0.263483	0.0211616
ENSRNOG00000001276	Pcnt	0.88	1.04	1.32	1.24	0.75	1.03	0.98	0.98	1.22	1.14	1.18	1.13	1.54	1.3	1.38	1.31	0.311359	0.0213231
ENSRNOG00000059059	Skp2	0.87	0.7	1.01	1.11	0.88	0.93	0.77	0.66	1.38	0.78	1.28	0.77	1.4	1.72	1.01	1.23	0.465664	0.0213338
ENSRNOG00000000167	Alas2	1.18	1.37	2.87	0.98	0.84	1.04	1.73	0.86	0.76	0.69	0.61	1.11	0.53	0.87	1.16	1.55	-0.578342	0.0213361
ENSRNOG00000033791	Apc2	0.1	0.08	0.08	0.13	0.08	0.08	0.11	0.07	0.07	0.08	0.05	0.01	0.06	0.04	0.07	0.09	-0.635236	0.0213967
ENSRNOG00000055277	LOC100362333	10.96	11.32	14.9	14.47	11.91	10.97	14.13	13.46	14.8	15.34	13.16	13.67	15.4	15.66	17.5	17.56	0.269448	0.0214752
ENSRNOG00000018468	Ldb1	8.75	8.28	11.48	10.11	7.96	9.26	10.03	7.56	11.72	12.37	11.21	9.83	11.72	10.33	11.18	9.8	0.263755	0.0214755
ENSRNOG00000050183	RT1-CE1	9.6	12.44	14.11	9.9	8.55	8.17	9.95	8.63	12.8	16.9	13.18	16.26	18.13	15.47	6.01	13.2	0.46064	0.021505
ENSRNOG00000033787	Adamtsl5	0.06	0	0	0.17	0.16	0.1	0	0.05	0.44	0.28	0.18	0.33	0.05	0.13	0.13	0.16	1.6545	0.0216761
ENSRNOG00000031716	LOC100910978	0.17	0.12	0.07	0	0	0.21	0.09	0.19	0.37	0.31	0.28	0.1	0.18	0.1	0.37	0.22	1.18307	0.0217516
ENSRNOG00000012770	Spata9	0.51	0.35	0.25	0.13	0.05	0.39	0.49	0.92	0.17	0.22	0.12	0	0.21	0.2	0.2	0.28	-1.14218	0.021755
ENSRNOG00000060449	Rps21	9.97	15.16	12.21	18.78	13.54	11.74	14.73	11.51	21.66	16.16	16.92	17.97	17.07	23.05	18.2	12.33	0.413428	0.0218188
ENSRNOG00000049965	LOC100910275	2.84	3.04	3.51	4.66	2.68	3.62	3.86	3.35	3.61	5.16	4.19	4.67	4.81	3.31	4.8	4.34	0.340238	0.0219369
ENSRNOG00000050647	Hspa1b	2.6	1.92	1.8	1.67	2.52	6.87	5.71	2.46	2.28	1.56	2	2.04	9.27	19.8	9.61	20.82	1.399	0.021948
ENSRNOG00000015357	Bmper	0.55	0.65	0.42	0.38	0.35	0.29	0.47	0.53	0.76	0.61	0.59	0.57	0.57	0.51	0.63	0.79	0.46662	0.0219502
ENSRNOG00000007310	Klrb1b	1.19	0.65	1.16	1.08	0.79	0.59	0.82	0.48	1.65	1.06	1.19	0.98	2.37	1.02	1.09	1.26	0.651689	0.022196
ENSRNOG00000037302	Rad51	3.76	2.76	7.19	4.72	2.26	1.05	4.28	2.92	6.22	4.64	3.86	5.19	6.16	6.64	7.97	7.36	0.731171	0.0222887
ENSRNOG00000011754	Myom2	0.17	0.03	0.09	0.02	0	0.03	0.06	0	0.13	0.01	0.28	0.17	0.12	0.09	0.19	0.1	1.44626	0.0223754
ENSRNOG00000017395	Duox2	0.01	0.06	0.21	0.02	0.07	0.07	0.07	0.13	0.02	0	0.01	0.05	0.02	0.09	0.05	0.03	-1.24511	0.0227226
ENSRNOG00000010468	Elovl6	7.63	6.93	3.87	7.11	5.91	6.38	9.72	4.36	5.5	3.15	8.76	5.47	4.43	3.31	3.81	5.13	-0.39197	0.0228742
ENSRNOG00000028411	Pcnp	20.21	19.21	15.21	22.04	16.78	16.17	16.93	19.28	21.74	21.84	22.54	22.64	22.27	23.13	25.57	17.88	0.284425	0.0229081
ENSRNOG00000016995	Zap70	0.19	0.12	0.29	0.14	0.15	0.34	0.14	0.15	0.42	0.39	0.31	0.28	0.34	0.25	0.25	0.31	0.746426	0.0229783
ENSRNOG00000003388	Cenpf	0.75	0.27	0.76	0.65	0.18	0.24	0.47	0.3	1.22	0.34	0.58	0.66	0.9	0.72	0.62	0.85	0.702278	0.0230133
ENSRNOG00000042781	Ropn1l	1.86	2.66	1.39	2.43	1.96	2.68	2.03	1.74	2.48	1.46	1.67	1.28	1.83	1.37	1.13	1.7	-0.374555	0.0231366
ENSRNOG00000008596	Ttll9	0	0	0.08	0.13	0	0.07	0.23	0.12	0.26	0.13	0.11	0.1	0.09	0.21	0.48	0.13	1.26112	0.0232188
ENSRNOG00000009334	Knstrn	1.75	0.94	2.86	2.6	0.98	0.55	1.83	0.72	3.9	1.01	1.85	2.64	3.24	3.17	1.49	4.14	0.809881	0.0234085
ENSRNOG00000005196	Slc12a6	1.18	1.39	1.35	1.34	1.2	1.34	1.41	1.29	1.53	1.5	1.8	1.41	2.24	1.41	1.55	1.73	0.326866	0.0235474
ENSRNOG00000001173	Cabp1	3.72	2.34	3.33	4.61	2.15	3.58	3.7	4.49	5.57	3.55	5.21	5.35	4.8	5.49	4.26	3.48	0.433648	0.0237095
ENSRNOG00000008332	Smo	2.17	2.14	2.04	2.44	2.4	2.12	1.95	2.33	2.81	2.84	2.17	3.54	2.67	2.43	2.59	2.65	0.30294	0.0237692
ENSRNOG00000018804	Ripor2	0.3	0.15	0.13	0.3	0.33	0.22	0.14	0.2	0.38	0.38	0.33	0.39	0.34	0.25	0.28	0.31	0.587677	0.0238217
ENSRNOG00000026136	Tnfaip8	2.77	3.28	3.19	3.2	2.39	2.21	3.44	2.51	3.65	3.4	3.48	2.79	4.89	4	2.99	4.04	0.346937	0.0239016
ENSRNOG00000009131	Zc3h12a	1.57	1.97	1.32	1.58	1.82	2.23	1.57	2.4	1.44	2.03	0.7	1.37	1.78	1.43	0.96	1.75	-0.335461	0.0239179
ENSRNOG00000001816	Rfc4	9.22	8.4	11.43	9.15	8.8	6.68	10.46	6.81	13.73	8.41	9.82	11.26	10.64	10.29	12.82	13.72	0.354141	0.0241075
ENSRNOG00000013260	Calr3	1.52	0.63	0.83	1.2	0.94	0.72	0.59	1.04	1.24	1.33	1.39	1.19	1.24	1.78	1.1	1.45	0.521125	0.0241907
ENSRNOG00000018822	Slc5a5	0.04	0.02	0.02	0.02	0.04	0	0.04	0.04	0.1	0.12	0	0.02	0.08	0.1	0.1	0.08	1.44746	0.0242436
ENSRNOG00000058914	Rbx1	22.9	25.62	27.94	31.99	20.49	20.17	28.96	28.59	32.58	32.02	30.56	34.59	34.69	35.53	29.92	25.08	0.303068	0.0242995
ENSRNOG00000022261	Cenpu	0.64	0.6	1.02	0.96	0.53	0.18	0.8	0.58	0.94	0.73	1.13	0.55	1.37	1.05	1.14	1.47	0.658238	0.0243201
ENSRNOG00000038200	Rttn	1.07	0.73	1.08	0.95	0.84	0.76	0.77	0.77	0.85	1.21	1.09	0.95	1.39	1.24	1.64	1.14	0.448287	0.0243857
ENSRNOG00000017850	Dctpp1	10.06	9.76	12.85	10.81	6.5	7.57	9.2	8.85	15.62	9.06	9.68	12.27	12.14	11.37	14.3	14.24	0.384371	0.0244408
ENSRNOG00000001061	Rilpl2	4.94	5.93	6.47	6.08	6.3	6.25	5.63	5.73	7.19	6.78	6.4	7.59	7.84	6.28	6.34	8.78	0.27326	0.0245048
ENSRNOG00000019093	Nrg2	0.06	0	0	0	0.04	0	0	0.02	0	0.03	0.07	0.05	0.15	0.04	0.16	0.09	2.29768	0.0245813
ENSRNOG00000005580	Itgb4	1.1	0.9	1	1.97	0.73	1.06	1.27	0.8	2.08	1.27	1.32	1.36	1.44	2.1	0.78	2.27	0.515227	0.0246381
ENSRNOG00000017581	RGD1306227	1.64	1.67	2.5	1.81	1.52	1.53	2.44	2.24	2.25	2.37	2.47	2.29	2.37	2.47	2.92	2.49	0.354822	0.0246458
ENSRNOG00000002456	Hlf	1	1.29	1.96	2.96	1.66	1.25	2.49	1.07	2.27	2.93	1.9	1.95	2.55	1.95	5.19	2.8	0.65495	0.0246863
ENSRNOG00000012512	Nexn	0.26	0.32	0.32	0.3	0.45	0.36	0.61	0.25	0.23	0.22	0.18	0.11	0.32	0.32	0.19	0.21	-0.689173	0.0248502
ENSRNOG00000047250	Gmfb	3.21	2.38	1.5	2.66	2.14	3.07	2.48	1.71	2.26	1.26	1.91	1.51	2.12	1.21	1.52	2.14	-0.459149	0.024945
ENSRNOG00000012436	Adh6	342.78	307.17	408.73	380.23	208.76	248.44	420.64	342.27	527.11	419.92	368.01	283.82	465.58	354.97	661.24	527.42	0.440333	0.0249806
ENSRNOG00000005907	Rad18	1.31	1.29	1.78	1.71	1.15	0.84	1.77	1.2	2.15	1.48	1.14	1.38	2.39	2.19	2.72	2.06	0.489152	0.0250816
ENSRNOG00000058677	Lsm8	15.39	14.43	18.02	12.67	14.01	11.05	14.18	15.59	19.94	13.93	16.69	17.5	17.22	19.61	19.64	17.82	0.30355	0.0251164
ENSRNOG00000020922	Hspb6	1.53	1.15	0.69	1.73	1.21	0.92	1.35	1.32	1.8	1.41	1.76	2.07	1.65	1.95	1.33	1.72	0.467622	0.025215
ENSRNOG00000023093	Mis18bp1	1.03	0.98	1.04	0.83	0.72	0.5	0.64	0.81	1.07	0.68	0.82	1.01	1.6	1.21	1.15	1.41	0.450393	0.0253111
ENSRNOG00000037456	P2rx2	0.03	0	0	0.03	0	0	0.04	0	0.04	0	0.13	0.08	0.04	0.07	0	0.21	2.51096	0.0253207
ENSRNOG00000029826	Cep164	1.87	2.1	2.07	2.35	2.39	2.58	2.35	2.45	2.33	2.44	2.78	2.93	3	3.25	2.37	3.03	0.285239	0.0254267
ENSRNOG00000004823	Dock4	0.87	0.96	1.11	1.08	0.63	1.05	0.9	1.16	1.16	1.13	1.2	0.82	1.56	1.27	1.44	1.46	0.371631	0.0255022
ENSRNOG00000017907	Ube2i	10.11	13.35	12.38	12.75	12.25	10.95	9.78	10.06	15.64	16.12	15.15	14.72	16.9	14.25	10.71	11.14	0.323093	0.0255134
ENSRNOG00000014835	Il1rl1	0.5	0.19	0.26	0.39	0.28	0.32	0.27	0.24	0.55	0.41	0.45	0.14	0.64	0.56	0.53	0.55	0.644563	0.0255707
ENSRNOG00000017084	Hsd11b2	2.32	2.27	2.9	2.42	3.12	4.48	3.18	2.17	2.7	4.17	5.01	4.13	4.81	2.95	4.12	3.25	0.445944	0.0256053
ENSRNOG00000028628	LOC100911196	1.74	1.39	1.84	2.06	1.87	1.65	1.71	1.5	2.37	2.22	2.18	2.07	2.31	2.35	1.63	1.8	0.299102	0.0256948
ENSRNOG00000016571	Ngf	0.82	0.53	0.93	0.46	0.56	0.61	0.76	0.47	1.18	0.97	0.76	0.84	1.31	0.58	1.04	1.13	0.603554	0.0258512
ENSRNOG00000022373	Dennd4b	1.52	1.24	1.37	1.55	1.16	1.14	1.27	1.14	1.7	1.47	1.44	1.41	2.12	1.58	1.49	1.51	0.291903	0.0258629
ENSRNOG00000015423	Ccna2	5.34	2.92	7.96	7.05	2.5	1.65	5.53	3.56	10.6	3.89	6.05	7.04	8.34	7.8	6.45	9.94	0.719313	0.0259265
ENSRNOG00000027035	Sgo2	0.97	0.59	1.49	1.34	0.49	0.37	0.91	0.56	2.04	0.73	0.88	0.91	1.82	1.67	1.19	1.48	0.673772	0.0259719
ENSRNOG00000002883	Alg1	2.54	2.5	2.22	2.82	2.09	2.47	2.2	2.43	2.83	2.83	2.67	3.42	2.82	2.82	3.32	3.18	0.31005	0.0261049
ENSRNOG00000000778	Znrd1as1	1.52	1.13	1.25	1.5	0.9	1.45	0.85	1.1	1.2	1.01	1.1	1.07	0.61	1.07	0.43	0.75	-0.421995	0.0261353
ENSRNOG00000013330	Cdhr1	0.01	0.04	0.02	0.03	0	0.04	0.01	0	0.05	0.08	0.01	0.08	0.14	0.02	0.07	0.01	1.61667	0.0263235
ENSRNOG00000057989	Zp2	0.03	0.07	0.02	0.11	0	0	0.03	0.03	0.05	0.14	0.23	0.1	0.13	0.19	0	0.05	1.61775	0.0267429
ENSRNOG00000043289	LOC102551539	7.34	7.13	8.03	5.65	7	9.86	5.06	9.46	4.35	4.62	5.03	7.8	8.48	7.34	6.49	4.48	-0.292957	0.0269007
ENSRNOG00000048864	LOC100125368	7.34	7.13	8.03	5.65	7	9.86	5.06	9.46	4.35	4.62	5.03	7.8	8.48	7.34	6.49	4.48	-0.292957	0.0269007
ENSRNOG00000045997	Chst14	1.35	0.88	1.46	1.06	1.19	1.98	1.04	1.2	2.07	1.38	1.82	1.89	2.23	1.85	0.95	1.82	0.463557	0.0269504
ENSRNOG00000056596	Alas1	27.16	36.55	20.7	28.06	35.87	35.25	37.17	26.29	24.76	28.29	32.55	27.07	58.62	47.07	121.18	91.79	0.803989	0.027133
ENSRNOG00000030269	Atp2b2	0.85	0.61	0.74	0.83	0.49	0.65	0.75	1	0.87	0.4	0.64	0.62	0.74	0.51	0.58	0.57	-0.26401	0.0272467
ENSRNOG00000007012	Ly75	0.19	0.13	0.17	0.19	0.2	0.12	0.24	0.1	0.22	0.16	0.23	0.13	0.4	0.4	0.27	0.28	0.64127	0.0272827
ENSRNOG00000018651	Agtpbp1	2.12	1.51	2.11	2.43	2.02	1.86	1.76	1.51	2.21	1.96	2.27	2.38	2.84	2.7	1.89	2.79	0.313617	0.0278292
ENSRNOG00000027503	Rps25	129.41	138.57	106.68	171.97	115.83	107.3	134.06	133.96	178.61	147.57	152.11	163.64	142.13	198.72	151.24	134.56	0.289714	0.0279405
ENSRNOG00000003629	Nvl	2.38	2.03	2.75	2.03	2.06	2.53	2.2	2.37	2.62	2.53	2.61	3.33	3.13	3.41	2.17	2.77	0.298626	0.0280173
ENSRNOG00000021151	Ppp1r14b	26.42	23.53	23.8	29.89	23.88	22.34	23.64	21.51	31.79	31.69	30.41	41.78	26.82	27.05	22.58	27.15	0.295091	0.0281099
ENSRNOG00000055371	Sptbn4	0.02	0.04	0.04	0.02	0.02	0.04	0.04	0.01	0.04	0.09	0.06	0.04	0.02	0.05	0.11	0.05	1	0.028146
ENSRNOG00000010875	Fam241a	2.64	2.77	2.07	3.67	3.28	2.82	3	2.74	2.5	1.86	2.36	2.33	2.04	3.19	2.05	2.58	-0.281857	0.0282343
ENSRNOG00000019701	RGD1597339	15.29	18.66	16.4	17.44	15.14	15.63	19.51	18.78	17.71	23.53	21.73	23.39	21.64	21.05	17.69	17.93	0.266982	0.0282719
ENSRNOG00000002537	Wnk3	0.02	0	0	0.02	0.02	0	0	0	0.02	0.01	0	0.03	0.06	0.03	0.09	0.02	2.11548	0.028312
ENSRNOG00000045846	Rfx2	0.09	0.13	0.15	0.05	0.11	0.06	0.06	0.05	0.2	0.12	0.1	0.11	0.13	0.36	0.17	0.22	1.01027	0.0283245
ENSRNOG00000013970	Cdt1	3.87	3.49	6.23	3.86	2.58	1.6	3.52	2.35	5.2	5.43	3.74	3.66	5.62	4.32	5.4	5.62	0.503673	0.0283716
ENSRNOG00000001874	Slc7a4	0.63	0.29	0.2	0.46	0.25	0.19	0.4	0.45	0.59	0.44	0.56	0.8	0.51	0.44	0.45	0.61	0.616453	0.0283733
ENSRNOG00000050703	Fam115c	2.9	2.45	2.92	2.71	2.08	2.29	3.03	2.57	3.14	3.14	3.59	3.9	3.24	4.03	2.33	2.66	0.313225	0.0283758
ENSRNOG00000034093	AABR07011951.1	106.66	107.37	104.03	101.06	94.08	112.13	132.94	96.57	114.99	103.55	141.97	127.81	152.01	155.26	109.22	122.95	0.265777	0.0285934
ENSRNOG00000004442	Dglucy	1.31	0.83	0.98	0.96	1.07	1.07	1.08	1.13	1.5	1.06	1.37	1.24	1.49	0.97	1.68	1.28	0.329098	0.0286683
ENSRNOG00000013681	Kcns1	0	0.02	0	0.02	0.02	0.02	0.02	0	0.09	0	0.02	0.03	0.1	0	0.13	0.06	2.10434	0.0287281
ENSRNOG00000022911	Hjurp	0.93	0.62	1.39	1.06	0.53	0.55	1.3	0.53	1.85	0.85	1.07	1.26	1.51	1.06	1.22	1.23	0.540438	0.0287736
ENSRNOG00000012095	Pkia	2.18	1.11	1.34	1.79	1.41	1.81	1.7	1.02	1.9	1.67	2.79	2.78	2.41	2.7	0.99	2.11	0.489257	0.0288427
ENSRNOG00000004873	Prkch	1.35	1.72	1.44	1.57	1.41	1.35	1.69	1.42	1.43	1.38	1.8	1.89	2.87	2.06	2.08	2.14	0.389152	0.028918
ENSRNOG00000003603	Arhgap44	0.72	0.43	0.4	0.65	0.43	0.54	0.55	0.5	0.69	0.72	0.6	0.87	0.54	0.83	0.61	1.23	0.529199	0.0292856
ENSRNOG00000007462	Septin8	1.87	2.67	2.35	2.75	1.8	1.8	2.54	1.65	2.82	2.13	2.53	2.74	2.87	2.73	2.39	2.8	0.269504	0.0293118
ENSRNOG00000006420	Rbm38	6.49	5.36	6.13	6.6	4.74	4.83	5.23	4.67	6.14	6.3	5.4	6.7	6.91	6.84	7.08	8.68	0.295153	0.0294579
ENSRNOG00000037672	AC129753.1	0.19	0.47	0.16	0.44	0	0.81	0	0	0.11	0	0	0	0.13	0	0.13	0	-2.48403	0.0295041
ENSRNOG00000040279	Slf1	1.97	1.45	2.36	1.58	1.28	1.13	1.72	1.41	1.97	1.89	2.09	1.58	2.7	1.96	2.41	2.14	0.375928	0.0295719
ENSRNOG00000038789	Cenpl	1.9	2.1	2.58	2.12	1.84	1.41	2.09	1.75	2.38	2.37	2.7	2.22	3.4	2.24	2.38	2.4	0.347466	0.0296776
ENSRNOG00000020308	Ech1	32.9	50.71	45.34	41.19	33.04	35.55	32.69	63.32	30.61	35.47	25.43	28.61	30.92	28.69	57.2	32.12	-0.315167	0.0299069
ENSRNOG00000013898	Cdca4	4.07	3.43	3.21	3.89	4.61	3.06	4.3	3.91	5.22	4.57	3.96	4.12	5.55	4.86	3.91	4.96	0.285499	0.0300048
ENSRNOG00000029178	Abcc5	1.02	1.21	1.56	0.89	1.14	0.71	1.15	0.82	1.17	1.22	1.44	1.08	2.66	1.37	0.96	1.59	0.434844	0.0302241
ENSRNOG00000021268	Shld1	0.93	1.65	0.99	1.75	1.83	0.9	1	1.88	1.14	0.92	1.18	0.76	1.02	0.62	1.45	0.97	-0.439442	0.0302923
ENSRNOG00000003296	Dck	2.62	2.85	3.75	2.67	2.84	2.45	2.54	2.78	3.99	3.86	3.26	2.67	4.02	4.02	3.35	3.36	0.342555	0.0303419
ENSRNOG00000016962	Neu2	0.41	0.46	0.13	0.63	0.27	0.38	0.2	0.39	0.76	0.51	0.67	0.39	0.58	0.3	0.83	0.69	0.720789	0.0304211
ENSRNOG00000016782	Tnfrsf8	0.05	0.03	0.02	0.03	0	0	0.06	0	0.03	0.03	0.07	0.04	0.13	0.04	0.12	0.03	1.36678	0.0305097
ENSRNOG00000016724	Epb41l3	1.08	0.89	0.85	1.14	1.21	0.69	1.13	0.66	1.35	1.01	1.18	1.01	2.18	1.09	1.05	1.42	0.427711	0.030547
ENSRNOG00000019687	Art2b	0.23	0.24	0.45	0.15	0.25	0.07	0.25	0.11	0.45	0.3	0.28	0.45	0.91	0.36	0.23	0.26	0.888639	0.0305792
ENSRNOG00000013577	Kdelr3	4.5	4.74	4.78	5.07	3.64	3.64	4.99	5.22	5.39	5.8	4.49	5.17	6.22	6.28	4.93	5.83	0.270051	0.0306143
ENSRNOG00000018018	Kcnip2	0	0	0.05	0.09	0.08	0.02	0	0.03	0.06	0	0.09	0.36	0.07	0.13	0.25	0.21	2.11548	0.0306222
ENSRNOG00000016924	Acly	131.99	105.7	109.42	159.71	120.38	155.96	177.67	102.15	120.43	84.85	180.5	134.86	85.91	74.36	94.54	99.03	-0.281617	0.0306566
ENSRNOG00000059837	Cdkn2a	0	0	0	0	0	0.07	0.09	0	0.16	0.08	0	0.1	0.08	0.5	0	0.17	2.76818	0.0307733
ENSRNOG00000033744	Rasgrp4	0.64	0.46	0.37	0.34	0.23	0.35	0.44	0.29	0.59	0.35	0.56	0.39	0.76	0.78	0.65	0.6	0.584963	0.0307991
ENSRNOG00000061845	Cttnbp2	0.35	0.31	0.3	0.58	0.28	0.37	0.49	0.45	0.64	0.65	0.47	0.37	0.51	0.78	0.35	0.55	0.464869	0.0308029
ENSRNOG00000015213	Fxn	4.42	5.35	4.33	6.42	4.11	6.36	5.8	5.03	7.39	5.91	5.69	6.56	6.86	8	7.43	5.56	0.352647	0.0308624
ENSRNOG00000023304	Lin9	2.46	2.85	2.74	2.24	2.5	1.92	3.05	2.44	3.37	3.04	3.02	2.73	3.09	3.22	3.71	3.03	0.319641	0.0308752
ENSRNOG00000062276	AABR07044631.2	1.62	1.09	1.7	1.88	1.3	1.49	1.48	1.99	2.1	2.49	2.28	2.4	2.08	1.62	1.09	2.49	0.399144	0.0309205
ENSRNOG00000001720	Hes1	4.21	3.17	3.55	3.83	5.21	6.03	5.2	5.78	5.34	3.73	3.29	2.45	4.11	3.83	3.97	3.92	-0.271329	0.0310078
ENSRNOG00000018063	Rad1	3.68	3.44	3.14	2.76	2.24	3.03	3.15	2.96	4.9	4.16	3.53	3.82	3.49	3.7	3.74	3.26	0.326651	0.03115
ENSRNOG00000003634	Zfp354a	3.24	3.64	3	3.71	6.49	3.75	2.82	3.36	3.41	4.03	3.82	3.89	6.64	6.29	9.06	7.19	0.56284	0.0311968
ENSRNOG00000011932	Snrpa1	12.48	12.4	12.64	20.21	13.15	10.19	15.42	13.94	23.35	14.71	16.97	16.02	20.13	14.73	17.13	15.71	0.329356	0.0312103
ENSRNOG00000033803	LOC100360841	48.44	48.41	44.65	59.02	40.81	37.95	49.34	46.69	61.85	51.89	57.23	51.69	49.93	76.23	56.96	52.43	0.287926	0.0312442
ENSRNOG00000060703	Troap	0.52	0.32	0.68	0.76	0.24	0.25	0.87	0.32	1.28	0.36	0.8	0.98	0.72	0.71	0.65	0.87	0.685793	0.0312575
ENSRNOG00000018782	Gmnn	4.51	3.53	5.92	4.31	2.91	2.01	4.18	2.57	6.6	3.63	5.46	4.65	4.95	4.46	5.87	5.54	0.459169	0.0314062
ENSRNOG00000002012	Donson	1.81	1.55	2.41	2.31	1.53	1.27	2.05	1.42	2.45	2.12	1.89	2.38	2.59	2.56	1.96	2.43	0.357086	0.0315632
ENSRNOG00000016697	Lrrc56	0.36	0.41	0.37	0.44	0.3	0.42	0.33	0.38	0.24	0.45	0.15	0.29	0.28	0.19	0.13	0.33	-0.547119	0.0316027
ENSRNOG00000014080	Kif23	1.36	0.9	1.33	1.4	0.77	0.86	1.41	1.04	2.1	1.21	1.14	1.31	1.92	1.48	1.31	1.53	0.40386	0.0317436
ENSRNOG00000012534	Mfsd10	1.12	1.49	1.35	1.16	1.66	0.93	1.88	1.13	1.78	1.69	1.41	1.99	1.51	1.65	2.33	2.1	0.431763	0.0319299
ENSRNOG00000021156	Vegfb	3	3.12	2.01	3.09	2.3	1.97	2.99	1.97	3.45	3.24	2.62	3.08	3.04	3.28	4.69	3.36	0.387977	0.0320515
ENSRNOG00000010994	Has1	0.03	0	0.05	0	0	0.05	0.09	0.08	0.11	0.03	0.06	0.13	0.03	0.1	0.33	0.11	1.58496	0.0320733
ENSRNOG00000020465	Ripk3	6.8	6.06	7.15	6.67	5.2	4.02	6.97	3.36	7.71	6.1	9.3	6.21	10.95	7.67	6.88	6.35	0.403995	0.0322254
ENSRNOG00000008966	Slco5a1	0.5	0.17	0.49	0.28	0.32	0.35	0.4	0.28	0.32	0.35	0.18	0.22	0.25	0.34	0.14	0.17	-0.502069	0.0324815
ENSRNOG00000020865	Ano1	0.21	0.33	0.34	0.16	0.24	0.23	0.4	0.28	0.5	0.53	0.31	0.31	0.37	0.26	0.53	0.34	0.524421	0.0324972
ENSRNOG00000006761	Sh3gl2	0.32	0.07	0.35	0.61	0.37	0.57	0.34	0.04	0.23	0.04	0.29	0.28	0.18	0.05	0.19	0.08	-0.994607	0.032829
ENSRNOG00000028636	Xkr5	0.62	0.29	0.9	1.12	0.2	0.14	0.61	0.33	1.37	0.5	0.57	0.8	0.87	1.4	0.58	1.43	0.836912	0.0329728
ENSRNOG00000014476	Evl	1.14	1.82	2.28	1.5	2.08	1.57	2.64	1.61	2.94	2.06	3.01	1.3	5.41	2.54	2.5	1.95	0.568444	0.0330508
ENSRNOG00000012634	Fbxo10	0.36	0.14	0.32	0.22	0.32	0.2	0.15	0.09	0.19	0.38	0.49	0.38	0.33	0.44	0.33	0.34	0.678072	0.0331127
ENSRNOG00000012346	Epb41l2	5.65	5.4	7.97	6.34	5.96	4.81	6.28	5.07	7.26	6.3	6.7	6.09	8.69	8.42	6.83	7.94	0.294443	0.0333698
ENSRNOG00000018859	Pik3ip1	0.58	0.87	0.55	0.63	0.64	0.43	0.46	0.48	0.86	0.65	0.87	0.94	0.85	0.59	0.69	1.01	0.477409	0.0333822
ENSRNOG00000009705	Lck	1.31	1.18	1.2	1.05	0.95	0.63	1.06	0.7	1.75	1.09	1.41	1.2	2	1	1.28	1.25	0.442451	0.0334337
ENSRNOG00000029889	Clca4	0.04	0	0.16	0.09	0.02	0.02	0	0.02	0	0	0	0.02	0.04	0	0	0	-2.54432	0.0334408
ENSRNOG00000020467	Nrep	3.39	2.39	2.43	2.71	4.76	3.59	4.64	3.22	2.78	2.79	4.31	2.07	1.86	2.23	2.41	1.73	-0.426963	0.033514
ENSRNOG00000036687	Alyref	11.44	10.68	13.49	11.94	9.39	9.43	11.11	11.74	14.11	14.17	12.68	15.7	11.69	13.88	10.36	14.49	0.26325	0.0335347
ENSRNOG00000001466	LOC100361492	51.63	25.08	25.59	18.02	19.19	33.15	31.58	40.49	26.69	15.97	26.88	23.96	35.28	21.83	25.72	18.74	-0.327199	0.0336335
ENSRNOG00000006738	Fbxo32	2.34	2.73	2.33	2.35	2.69	2.3	3.12	2.41	2.37	2.26	1.79	2.07	0.92	2.87	1.8	2.54	-0.286426	0.0336408
ENSRNOG00000048561	LOC103689983	13.46	11.74	14.08	13.46	11.12	9.55	10.7	12.14	21.37	8.61	19.27	16.32	19.93	17.83	15.41	9.63	0.41545	0.0336875
ENSRNOG00000014371	Cdh13	0.48	0.21	0.26	0.48	0.21	0.21	0.29	0.26	0.94	0.28	0.45	0.34	0.53	0.3	0.41	0.52	0.65153	0.0338565
ENSRNOG00000017244	Rnf186	0	0.17	0.13	0.15	0.04	0.41	0	0.05	0.14	0.28	0.31	0.28	0.09	0.23	1.08	0.24	1.47999	0.0339777
ENSRNOG00000022320	Primpol	2.49	2.28	2.36	2.14	1.72	1.36	2.25	1.91	2.9	2.35	2.13	2.4	3.21	2.78	2.49	2.53	0.33255	0.0340034
ENSRNOG00000001524	Hat1	16.38	15.25	23.05	15.87	12.97	12.51	18.04	14.63	20.64	15.4	16.7	17.07	25.2	20.73	23.68	23.23	0.337759	0.034015
ENSRNOG00000000588	Slc16a10	3.07	2.54	2.54	2.88	2.55	2.01	4.52	2.71	5.62	2.95	3.35	2.41	6.26	2.2	4.7	4.66	0.49452	0.0341215
ENSRNOG00000022009	Mzb1	0.26	0.28	0.11	0.15	0.12	0.05	0.14	0.55	0.06	0.06	0.14	0.08	0.06	0	0.23	0	-1.39776	0.0341712
ENSRNOG00000014840	Gna14	2.94	2.51	2.36	2.6	3.25	2.8	2.03	2.36	2.68	2.99	3.16	3.3	4.05	3.92	2.28	4	0.339397	0.034248
ENSRNOG00000010999	Cep295	0.56	0.37	0.65	0.39	0.43	0.2	0.39	0.42	0.59	0.51	0.46	0.52	0.7	0.59	0.55	0.74	0.450558	0.0342799
ENSRNOG00000001169	Slc37a1	1.33	1.12	1.04	0.99	1.15	1.17	1.34	1.41	1.51	1.12	1.56	1.52	1.97	2.01	1.24	1.3	0.356852	0.0342859
ENSRNOG00000002618	Ivns1abp	43.93	41.78	45.78	51.5	52.09	53.77	50.03	47.98	48.78	59.56	47.26	51.96	59.55	61.34	73.7	68.7	0.283456	0.0344397
ENSRNOG00000019216	Il12rb1	0.05	0	0.07	0	0	0.05	0.03	0.03	0.1	0.16	0.08	0.13	0	0.09	0.06	0.05	1.54253	0.0346469
ENSRNOG00000004341	LOC498222	0.06	0	0.07	0.02	0.02	0.11	0.02	0.04	0.26	0.06	0.15	0.05	0.08	0.1	0.07	0.06	1.28758	0.0346578
ENSRNOG00000014702	Elovl2	16.02	18.8	18.88	25.94	18.31	19.21	18.51	37.11	21.62	12.7	9.89	15	12.74	22.88	21.04	21.11	-0.334971	0.0347547
ENSRNOG00000021903	Atad5	0.46	0.53	0.74	0.66	0.54	0.31	0.61	0.44	0.79	0.51	0.71	0.48	0.89	0.67	0.98	0.82	0.447459	0.0349399
ENSRNOG00000010389	Ndrg2	76.57	75.74	75.17	58.55	67.95	79.72	88.05	69.29	90.14	62.52	90.25	56.24	68.83	33.21	48.85	37.71	-0.277114	0.0349931
ENSRNOG00000008099	Galnt12	0.85	0.48	1.03	1.15	0.91	0.35	0.62	0.68	1.29	1.36	0.86	1.16	1.8	1.31	0.52	0.86	0.593651	0.0350123
ENSRNOG00000007080	Kif12	5.47	4.31	3.06	4.55	5.03	4.99	6.06	3.72	6.61	5.53	5.02	6.77	6.78	6.86	4.25	5.38	0.343872	0.0350606
ENSRNOG00000013774	Lmnb1	5.3	4.8	7.01	5.08	3.88	3.82	5.03	3.44	9.09	5.95	6.31	5.23	7.52	4.73	4.78	6.34	0.380882	0.0350612
ENSRNOG00000026989	Gapt	0.62	0.49	0.39	0.38	0.2	0.5	0.4	0.35	1.28	0.43	0.86	0.7	0.66	0.77	0.22	0.49	0.700106	0.0351777
ENSRNOG00000011841	Map2	0.65	0.46	0.91	0.58	0.9	0.37	1	0.69	1.15	0.72	0.64	0.89	1.02	1.72	1.01	0.58	0.475384	0.0353423
ENSRNOG00000051684	St8sia6	0.71	0.17	0.06	0.35	0.65	0.17	0.41	0.37	0.94	0.32	0.55	0.68	1.24	0.53	0.84	0.38	0.923106	0.0353797
ENSRNOG00000018704	Nolc1	12.01	10.48	12.89	12.37	10.53	10.88	10.68	10.5	12.24	12.45	15.26	16.76	13.89	15.21	9.16	13.6	0.265189	0.0355873
ENSRNOG00000002506	Cdkl2	1.94	1.65	1.24	2.68	1.56	2.4	1.87	1.9	2.04	1.4	1.59	1.28	1.52	1.8	0.91	1.77	-0.308032	0.0355946
ENSRNOG00000014963	Adgrg1	0.56	0.84	0.53	0.44	0.58	0.35	0.76	0.47	0.89	0.73	0.5	0.72	0.89	0.88	1.06	0.72	0.496305	0.0356434
ENSRNOG00000006060	Matn2	0.27	0.15	0.12	0.13	0.09	0.3	0.13	0.1	0.36	0.2	0.18	0.32	0.36	0.24	0.24	0.2	0.703018	0.0357394
ENSRNOG00000018113	AABR07028352.1	0.96	0.72	0.85	0.59	0.48	0.26	0.79	0.47	1.26	0.5	0.82	0.8	0.82	1.62	0.82	1.11	0.598052	0.0358627
ENSRNOG00000042915	Mxra7	0.4	0.12	0.12	0.1	0.49	0.11	0.14	0.25	0.66	0.48	0	0.6	0.49	0.93	0.32	0.49	1.19837	0.0358943
ENSRNOG00000005058	Lpcat4	0.56	0.43	0.78	0.55	0.77	0.42	0.56	0.25	1.25	0.92	0.68	0.8	0.69	0.75	0.67	0.66	0.571542	0.0359256
ENSRNOG00000003893	Ccnjl	0.38	0.41	0.41	0.22	0.28	0.1	0.14	0.15	0.25	0.09	0.14	0.19	0.19	0.16	0.11	0.22	-0.630544	0.0360068
ENSRNOG00000052519	Ttc30a1	0.63	0.65	0.7	0.72	0.88	0.65	0.73	0.54	0.53	0.61	0.34	0.6	0.89	0.4	0.58	0.44	-0.325211	0.0360353
ENSRNOG00000061348	Fam53b	1.36	1.42	1.26	1.8	1.39	1.17	1.55	1.29	1.99	1.53	2.07	1.42	2.27	1.74	1.21	2.04	0.344343	0.0361337
ENSRNOG00000046505	Bend3	0.6	0.37	0.56	0.67	0.45	0.52	0.54	0.68	0.42	0.42	0.44	0.56	0.44	0.38	0.42	0.57	-0.266324	0.0364078
ENSRNOG00000036719	Samd10	2.25	1.25	1.99	2.08	2.32	1.85	1.54	2.33	2.28	2.07	2.54	3.19	2.09	2.74	2.36	2.88	0.368309	0.036436
ENSRNOG00000005391	Prex2	1.03	1.06	0.9	1.14	1.06	0.75	1.1	0.96	1.13	1.36	1.06	1.07	1.56	0.99	1.51	1.3	0.31904	0.0365672
ENSRNOG00000012989	Serinc2	0.78	0.35	0.53	0.38	0.63	0.67	0.59	0.31	0.86	0.67	0.8	1.15	0.9	1.07	0.31	0.64	0.594008	0.0365831
ENSRNOG00000014828	Avpi1	10.17	7.92	8.52	8.61	9.45	7.15	8.33	6.77	13.76	9.28	9.91	10.31	11.21	8.68	8.83	9.64	0.286485	0.0369773
ENSRNOG00000007918	Tbxas1	3.4	3.77	2.96	3.39	3.78	2.85	4.35	1.57	4.73	3.01	4.14	3.29	7.91	4.48	3.67	5.04	0.476386	0.0369826
ENSRNOG00000013728	Polg2	1.95	1.78	1.61	1.86	1.51	2.37	1.82	1.85	1.75	2.53	2.2	2.3	2.51	2.11	3.02	2.34	0.346945	0.0370604
ENSRNOG00000009928	Bckdhb	35.53	21.56	26.33	27.88	24.58	13.61	24.55	28.36	42.44	36.94	16.31	39.49	26.07	33.1	41.35	40.97	0.450957	0.0370931
ENSRNOG00000008515	Tmem45b	0.03	0.03	0.03	0.04	0	0.01	0.02	0.02	0	0.02	0	0.02	0	0	0	0	-2.16993	0.0371168
ENSRNOG00000005063	Atl1	0.22	0.19	0.22	0.29	0.14	0.3	0.26	0.21	0.37	0.28	0.19	0.26	0.36	0.28	0.84	0.41	0.708302	0.0372692
ENSRNOG00000054669	RGD1305110	4.81	3.74	4.15	3.73	4.59	4.06	3.61	3.98	4.31	4.28	4.77	6.1	4.82	5.58	4.29	5.21	0.268764	0.037276
ENSRNOG00000024043	Orc6	2.18	1.55	2.55	1.47	1.48	0.9	1.71	1.3	2.4	1.61	2.6	1.65	2.32	2.15	2.5	2.79	0.455634	0.0373207
ENSRNOG00000026958	Cyren	0.62	0.84	0.92	0.36	0.64	0.81	0.86	0.48	0.75	0.75	0.89	1.12	1.27	0.86	0.99	1.32	0.523675	0.037376
ENSRNOG00000045831	Lmod2	0	0.16	0.17	0	0.08	0.11	0.09	0	0.08	0.16	0.14	0.3	0.08	0.42	0.72	0	1.63912	0.0374931
ENSRNOG00000008178	Nxn	2.58	2.28	2.98	3.09	2.59	2.99	2.72	2.29	3.04	2.83	3.85	2.63	4.17	3.75	3.11	3.52	0.321928	0.0375345
ENSRNOG00000012730	Lrrk1	2.61	1.89	2.48	2.65	2.05	1.93	2.43	1.99	2.96	2.78	2.36	2.29	3.58	2.31	2.59	2.83	0.267296	0.0376132
ENSRNOG00000059245	Rad51b	0.23	0.14	0.35	0.36	0.14	0.4	0.41	0.29	0.91	0.23	0.49	0.36	0.57	0.73	0.28	0.83	0.923379	0.0376972
ENSRNOG00000021179	Naa40	3.17	2.75	4.41	3.83	3.41	2.66	3.17	3.06	4.09	3.29	3.49	3.84	3.9	4.82	4.46	4.86	0.307682	0.037765
ENSRNOG00000009629	Car2	6.76	5.49	9.5	6.57	5.98	5.8	8.89	8.16	11.31	7.97	9.22	6.9	9.22	6.58	12.66	10.49	0.379579	0.0378253
ENSRNOG00000012628	Gpr18	0.27	0.12	0.28	0.24	0.46	0.23	0.19	0.04	0.44	0.31	0.38	0.26	0.7	0.42	0.21	0.57	0.846244	0.0379757
ENSRNOG00000031232	Nrp2	2.67	2.97	2.49	2.86	2.65	2.17	2.7	2.51	2.29	2.59	3.55	3.11	4.14	4.16	2.96	3.24	0.308967	0.0383423
ENSRNOG00000020272	Elapor1	0.06	0.02	0.07	0.1	0.05	0.03	0.19	0.04	0.1	0.11	0.12	0.09	0.16	0.11	0.46	0.06	1.11151	0.0383476
ENSRNOG00000000341	Nid2	0.78	0.81	1.01	0.95	0.63	0.89	1.11	0.88	1.35	1.01	1.18	0.84	1.53	0.78	1.47	1.08	0.388225	0.0385227
ENSRNOG00000003654	Cldn9	0.12	0.15	0.11	0.25	0.15	0.32	0.31	0.04	0.28	0.32	0.17	0.39	0.3	0.19	0.68	0.4	0.912848	0.0386354
ENSRNOG00000013641	Myo7a	0.63	0.52	0.36	0.63	0.62	0.47	0.62	0.39	0.77	0.57	0.61	0.53	1.03	0.76	0.52	0.78	0.393613	0.0391963
ENSRNOG00000014656	Cox8b	0.18	0	0	0	0	0	0	0	0.54	0.18	0.59	0.22	0	0	0	0.54	3.52356	0.0392876
ENSRNOG00000051171	G6pc	2.33	7.48	4.97	12.41	3.96	9.59	11.51	17.58	2.45	7.11	5.75	6.39	6.8	4.72	80.25	2.24	0.728595	0.0395214
ENSRNOG00000002273	Naaa	1.6	1.79	1.57	1.9	1.28	1.39	1.49	1.43	2.62	1.93	1.98	1.56	3.04	1.63	1.68	1.69	0.373601	0.0400774
ENSRNOG00000001435	Ssc4d	0.27	0.21	0.12	0.1	0.31	0.06	0.32	0.32	0.16	0.13	0.07	0.24	0.03	0.12	0	0.13	-0.958421	0.04017
ENSRNOG00000012369	Fam174b	1.03	1.05	0.74	1.12	0.95	0.91	1.72	0.9	0.76	0.97	0.89	0.68	1.13	0.77	0.83	0.65	-0.333972	0.040195
ENSRNOG00000003098	Prom1	0.61	0.33	0.64	0.78	0.39	0.42	1.15	0.52	1.74	0.34	0.78	0.61	0.95	0.58	0.88	0.97	0.501097	0.0402408
ENSRNOG00000013090	Gadd45g	3.3	2.48	2.66	1.83	1.9	1.48	1.8	3.03	5.81	3.29	2.46	1.53	2.38	3.05	5.83	3.5	0.591713	0.0402751
ENSRNOG00000030747	LOC685963	79.22	61.31	61.34	82.79	65.9	57.15	65.51	71.27	94.84	77.7	70.71	92.23	71.92	98.66	84.87	68.23	0.275723	0.0403119
ENSRNOG00000016686	Tmem167a	0.82	0.48	0.98	0.42	1.26	0.47	0.29	1.3	2.13	0.8	2.02	0.64	1.5	3.2	0.65	1.6	1.0587	0.0404028
ENSRNOG00000024456	Radil	0.02	0	0.03	0.01	0	0.04	0.05	0.02	0	0	0	0	0	0	0	0.02	-3.08746	0.0404628
ENSRNOG00000004980	Rangrf	4.72	4.6	5.05	5.95	5.27	5.29	4.98	6.09	4.95	6.91	6.34	6.8	8.84	6.86	5.43	5.93	0.311505	0.040479
ENSRNOG00000042427	Gskip	4.37	4.43	3.81	3.75	4.41	3.7	3.82	3.31	5.42	4.2	4.27	3.91	5.78	4.67	5.4	4.65	0.27742	0.0404948
ENSRNOG00000002161	Tlr6	2.03	2.4	2.8	2.03	2.07	2.02	2.34	2.23	2.51	2.25	2.98	2.55	3.64	2.58	3.02	2.63	0.306387	0.0406397
ENSRNOG00000056721	Fancm	2.64	1.44	2.28	1.96	1.08	1.55	1.85	1.95	2.82	2.48	1.67	2.31	1.8	2.74	2.39	2.26	0.324469	0.0406618
ENSRNOG00000053811	Arg2	0.12	0	0.03	0.06	0.04	0.2	0	0.07	0.26	0.19	0.29	0.14	0.14	0.09	0	0.23	1.36565	0.0407405
ENSRNOG00000011081	Serpina7	8.9	12.53	7.82	11.01	10.35	8.48	10.71	7.95	11.52	5.66	8.42	4.52	6.6	9.02	10	8.81	-0.268426	0.0409193
ENSRNOG00000000866	Rbmx	7.16	5.47	5.39	4.85	5.37	4.78	6	5.75	7.63	5.99	7.77	6.98	5.98	6.05	6.68	6.74	0.26561	0.0409196
ENSRNOG00000036661	Rab40b	0.72	1.11	0.9	1.4	1.1	1.28	0.84	1.1	1.19	0.68	0.66	0.81	1	0.48	1.19	0.71	-0.33049	0.0409677
ENSRNOG00000036672	Sectm1a	4.82	6.68	6.98	6.38	5.84	4.52	6.1	5.06	6.1	7.68	7.24	6.1	9.73	6.68	7.93	6.19	0.313818	0.0410337
ENSRNOG00000039931	AABR07069371.1	0.3	0.12	0.1	0.08	0.03	0.06	0.19	0.17	0.14	0.05	0.07	0.1	0.11	0.04	0.07	0	-0.856265	0.0410429
ENSRNOG00000052157	Nav3	0.38	0.33	0.54	0.44	0.43	0.56	0.66	0.31	0.33	0.32	0.34	0.25	0.34	0.47	0.53	0.38	-0.302299	0.0410995
ENSRNOG00000016378	Map3k8	0.69	0.5	0.48	0.64	0.74	0.78	0.85	0.68	0.6	0.56	0.48	0.31	0.84	0.74	0.24	0.36	-0.376091	0.0411029
ENSRNOG00000003999	Adcy3	0.97	0.79	0.92	0.84	0.62	0.82	0.86	0.72	1.03	0.97	0.97	0.93	0.94	1.01	1.13	1.01	0.288905	0.0411776
ENSRNOG00000023030	Cd96	0.17	0.1	0.18	0.11	0.16	0.12	0.09	0.14	0.34	0.22	0.39	0.13	0.58	0.23	0.2	0	0.965892	0.0415749
ENSRNOG00000019018	Plat	9.44	7.88	8.1	7.91	5.44	7.31	8.84	6.14	9.11	7.55	9.36	7.84	8.48	13.66	9.04	12.24	0.339868	0.0416976
ENSRNOG00000015822	Klf13	1.37	1.21	0.96	1.05	1.63	1.17	1.05	1.12	2.2	1.73	0.83	1.38	1.62	1.95	1.97	2.49	0.567757	0.0417503
ENSRNOG00000024650	Ckap2	4.05	3.02	9.49	7.03	1.88	1.76	5.1	3.67	11.45	3.95	5.54	7.35	5.59	9.5	8.64	8.36	0.746074	0.04204
ENSRNOG00000012149	Gpsm2	2.51	2.07	4.17	3.9	2.7	2.41	2.47	2.77	4.21	3.38	3.12	3.6	4.28	3.02	3.95	3.62	0.343346	0.0420679
ENSRNOG00000007575	Plppr1	0.03	0.06	0.12	0.24	0.11	0.12	0.22	0.35	0.23	0	0.06	0.07	0.1	0.14	0	0	-1.05889	0.0421152
ENSRNOG00000005248	Slc1a4	5.67	3.9	4.61	4.56	3.62	4.84	3.64	2.78	3.39	2.77	4.13	6.04	3.29	2.77	1.64	3.33	-0.297251	0.042199
ENSRNOG00000006860	Itk	0.08	0.17	0.06	0.07	0.08	0.11	0.1	0.08	0.23	0.22	0.16	0.07	0.25	0.08	0.1	0.16	0.759866	0.0422334
ENSRNOG00000019288	Ogfod1	2.53	2.75	3.42	3.4	3.17	3.43	2.93	3.15	2.87	3.97	4.04	3.53	4.05	4.11	3.18	4.44	0.284895	0.0422424
ENSRNOG00000022868	Ell3	0.47	0.67	0.39	0.58	0.67	0.77	0.78	0.89	0.78	0.85	0.81	1.02	1.19	0.93	0.82	0.89	0.481869	0.042387
ENSRNOG00000031213	Slc39a11	3.87	3.56	3.44	3.55	3.43	2.66	3.78	3.13	4.83	3.01	3.67	4.79	5.92	3.3	4.78	3.95	0.320875	0.0425817
ENSRNOG00000031576	Zfp455	1.9	1.84	2.36	1.67	2.4	2.5	1.6	2.79	3.35	2.67	2.92	2.61	2.97	2.31	2.19	2.68	0.347077	0.0426559
ENSRNOG00000051623	Exosc8	2.71	3.5	3.91	3.12	2.98	2.85	3.97	3.52	4.1	3.71	3.39	3.81	4.57	4.11	4.56	4.37	0.296502	0.0426865
ENSRNOG00000002312	Atp10d	1.18	1.44	1.55	1.54	1.16	0.94	1.83	1.37	1.71	1.3	1.86	1.64	2.93	1.59	1.89	1.47	0.386252	0.0427893
ENSRNOG00000003984	Apln	0.15	0.24	0.29	0.21	0.18	0.36	0.1	0.05	0.15	0.02	0.1	0.11	0.11	0.18	0.18	0.13	-0.689071	0.0429995
ENSRNOG00000002773	Rgs4	1.42	0.8	1.72	1.29	0.67	1.57	1.67	0.69	1.09	1.41	0.98	2.36	1.61	2.85	1.8	2.44	0.564764	0.0436049
ENSRNOG00000017072	Slc16a14	0.06	0.02	0.19	0.15	0.09	0.02	0.1	0.06	0.15	0.12	0.11	0.19	0.16	0.17	0.1	0.13	0.711655	0.0436854
ENSRNOG00000031127	Snrpe	24.27	25.64	23.24	34.67	22.29	19.75	27.49	28.53	32.38	30.86	24.95	32.21	33.08	34.25	29.59	31.22	0.271674	0.0439394
ENSRNOG00000016398	Clstn1	3.18	2.74	2.92	3.44	2.85	2.8	3.33	1.97	4.18	3.06	3.25	3.2	3.42	4.07	3.17	3.7	0.272012	0.0440187
ENSRNOG00000050193	LOC100912262	1.54	3.25	0.98	1.68	1.72	1.73	1.21	1.82	1.2	0.89	1.39	1.79	1.56	1.62	1.54	0.86	-0.3605	0.0444947
ENSRNOG00000028844	Slc9a5	0.03	0.01	0.03	0	0	0	0	0.03	0.01	0.03	0.05	0	0.03	0.05	0.08	0.06	1.63227	0.0445134
ENSRNOG00000003738	Ush2a	0.02	0.01	0.05	0.03	0.02	0.07	0.09	0.03	0.02	0.01	0.02	0.04	0.01	0.04	0.04	0.01	-0.752072	0.0446936
ENSRNOG00000042869	Atp5md	16.97	20.56	23.87	26.41	17.6	19.68	25.97	19.72	29.73	28.17	31.12	26.81	22.74	26.93	29.04	18.74	0.32061	0.0446986
ENSRNOG00000005713	Ccdc82	1.77	1.27	2.14	1.71	1.31	0.79	1.73	1.24	2.58	1.49	1.67	1.57	2.53	1.94	1.99	2.17	0.414434	0.0448069
ENSRNOG00000050960	AABR07040864.1	1.44	1.78	1.29	1.99	1.73	1.11	1.03	1.73	2.11	1.7	1.32	2.21	2.33	2.42	2.16	2.02	0.427207	0.0450921
ENSRNOG00000043323	Il36b	1.47	1.45	1.76	2.2	2.42	1.61	1.75	2.33	2.32	0.88	1.39	0.87	1.65	1.63	1.26	1.6	-0.369876	0.0451909
ENSRNOG00000046848	PCOLCE2	0.23	0.41	0.31	0.47	0.04	0.16	0.25	0.07	0.49	0.23	0.45	0.32	0.53	0.45	0.5	0.45	0.81794	0.0456191
ENSRNOG00000023496	Fam189a1	0.15	0.07	0	0.15	0.07	0.16	0.04	0.18	0.07	0.26	0.2	0.22	0.35	0.18	0.14	0.26	1.03477	0.0456361
ENSRNOG00000004492	Mterf3	3.6	3.83	2.96	3.49	4.35	4.38	3.11	4.44	5.08	4.15	5.22	4.89	4.76	4.74	3.24	4.91	0.294499	0.0456907
ENSRNOG00000005270	Sycp3	0.04	0	0.03	0.11	0.07	0.12	0	0.03	0.03	0	0	0	0.03	0	0	0	-2.73697	0.045697
ENSRNOG00000026235	Hk3	5.99	6.14	6.55	6.32	6.07	2.56	7.06	2.76	8.31	5.94	7.11	6.17	13.92	8.18	5.5	6.34	0.500526	0.0457581
ENSRNOG00000014859	Rnf152	1.88	1.17	1.51	1.64	1.93	1.87	1.91	1.72	1.71	1.62	1.86	1.57	2.45	2.42	3.58	2.86	0.406811	0.0458125
ENSRNOG00000001911	Map6d1	0	0	0	0	0	0	0	0.04	0.13	0	0.05	0.1	0.08	0	0.11	0	3.55459	0.0460246
ENSRNOG00000016156	Nptxr	0.27	0.15	0.26	0.22	0.19	0.1	0.16	0.06	0.37	0.32	0.18	0.39	0.12	0.24	0.23	0.38	0.661349	0.0460379
ENSRNOG00000023122	Apol11a	0.92	1.69	1.93	1.66	1.2	0.68	1.65	0.64	2.17	2.18	1.5	1.6	3.22	2.31	1.53	1.09	0.58913	0.0460415
ENSRNOG00000008936	Map3k6	1.48	1.36	1.08	1.14	1.31	1.08	0.95	1.12	1.09	1.83	1.24	1.98	1.56	1.69	1.06	1.77	0.360211	0.0462094
ENSRNOG00000006814	Klrg2	0.55	0.53	0.77	0.15	0.42	0.26	0.22	0.62	0.44	0.25	0.11	0.06	0.32	0.41	0.24	0.25	-0.758992	0.0463575
ENSRNOG00000058752	Popdc2	8.51	11.23	8.83	8.25	8.01	10.23	7.64	13.29	6.06	10.85	8.12	7.43	4.13	11.35	5.12	8.67	-0.299838	0.0464283
ENSRNOG00000056135	Tsc22d3	12.45	13.65	8.81	14.56	13.5	11.85	9.78	12.77	12.19	13.26	12.54	12.43	22.7	17.67	19.01	14.52	0.352509	0.0465871
ENSRNOG00000019822	Gadd45b	2.81	7.28	4.31	5.29	2.89	3.64	4.56	4.35	4.65	5.07	4.42	3.36	5.4	8.46	12.9	8.04	0.574107	0.0465897
ENSRNOG00000051262	Tmc1	0	0.18	0.05	0.05	0.05	0.14	0.03	0	0	0.04	0	0.03	0	0.03	0	0.03	-1.94342	0.0465959
ENSRNOG00000017605	Gmds	0.89	0.68	0.61	0.99	0.74	0.72	1.12	0.34	1.18	0.87	1.24	1.19	1.48	1.09	0.81	0.75	0.499571	0.0467262
ENSRNOG00000051227	AABR07048487.2	1.52	0.77	1.75	1.33	2.49	3.71	1.16	1.65	1.27	0.64	0.92	2.57	0.6	1.02	1.28	0.21	-0.756833	0.0467989
ENSRNOG00000013944	Zc3hav1l	0.39	0.23	0.35	0.6	0.42	0.5	0.42	0.43	0.32	0.32	0.07	0.15	0.24	0.15	0.39	0.38	-0.725493	0.0468286
ENSRNOG00000031163	Nfkbiz	4.03	3.27	2.26	2.9	3.02	4.32	3.35	4.45	3.14	2.73	1.55	2.29	3.41	4.07	3.03	2.51	-0.280071	0.0469453
ENSRNOG00000037190	Cd101	0.19	0.32	0.25	0.36	0.28	0.23	0.28	0.16	0.55	0.28	0.38	0.22	0.52	0.44	0.29	0.35	0.549687	0.0469509
ENSRNOG00000016213	Ssbp2	1.96	1.8	1.86	1.75	1.92	1.68	1.26	1.68	2.03	2.39	1.54	1.76	2.41	2.9	2.28	2.62	0.366253	0.0469873
ENSRNOG00000010524	Cryab	5.39	5.05	4.4	5.08	3.62	3.47	5.87	6.59	5.4	4.4	7.76	5.95	6.75	7.98	5.49	6.89	0.358951	0.0470101
ENSRNOG00000031443	Havcr2	0.49	0.3	0.4	0.69	0.51	0.29	0.43	0.3	0.4	0.29	0.38	0.35	0.29	0.33	0.23	0.36	-0.374709	0.0470184
ENSRNOG00000010181	Clec4d	0.44	0.79	0.3	0.46	0.31	0.47	0.62	0.63	0.5	0.35	0.24	0.41	0.42	0.23	0.31	0.57	-0.407878	0.0472797
ENSRNOG00000017157	Trim69	0.43	0.45	0.61	0.22	0.37	0.23	0.53	0.21	0.27	0.2	0.29	0.28	0.21	0.33	0.17	0.49	-0.445311	0.0475572
ENSRNOG00000003949	AABR07037995.1	1.38	1.05	1.17	1.3	1.74	1.51	1.32	1.1	1.35	1.92	1.47	1.81	1.34	2.08	2.14	1.88	0.404421	0.0477756
ENSRNOG00000030210	Fndc1	0.33	0.22	0.26	0.28	0.17	0.23	0.35	0.15	0.3	0.15	0.16	0.1	0.34	0.22	0.18	0.17	-0.296775	0.0478078
ENSRNOG00000014742	Ankrd13b	1.39	1.19	0.76	1.88	1.22	1.26	0.84	1.31	1.38	1.82	1.73	1.44	1.59	1.64	1.23	2.21	0.404748	0.047822
ENSRNOG00000033038	Chchd4	1.83	0	0.9	0.68	0.64	1.58	2.01	1.28	1.54	3.44	2.75	3.8	1.64	0.76	0.34	3.35	0.982098	0.0481777
ENSRNOG00000052795	Itpr3	0.25	0.17	0.21	0.2	0.2	0.1	0.16	0.18	0.29	0.2	0.2	0.21	0.31	0.22	0.2	0.37	0.444184	0.0482352
ENSRNOG00000012477	Eef1a2	0.15	0.05	0	0.05	0	0.03	0	0.06	0.14	0	0.12	0.21	0.11	0.03	0.21	0.09	1.42033	0.048266
ENSRNOG00000010121	Lef1	0.09	0.1	0.08	0.04	0.04	0.06	0.1	0	0.18	0.13	0.07	0.05	0.27	0	0.27	0.13	1.10893	0.0482874
ENSRNOG00000010646	Tmem229b	2.29	2.53	2.34	2.44	2.1	1.76	2.53	1.6	3.32	2.98	2.49	2.71	3.66	2.18	1.78	2.93	0.326023	0.0484544
ENSRNOG00000014798	RGD1309540	3.04	2.25	1.72	3.09	1.91	2.95	2.45	2.21	4.11	2.43	3.5	3.01	3.06	3.26	2.85	2.76	0.348448	0.0486727
ENSRNOG00000010872	Ckb	16.3	14.27	15.3	16.13	12.54	10.43	19.97	9.91	21.4	16.35	17.92	12.68	28.8	17.33	18.14	15.76	0.369546	0.0487794
ENSRNOG00000024798	Bora	0.96	0.46	0.81	1.21	0.45	0.26	0.58	0.49	1.26	0.74	0.74	0.82	0.76	1.27	0.92	1.27	0.57572	0.0491102
ENSRNOG00000007461	Klhl41	0.08	0.18	0.09	0.16	0.14	0.11	0.17	0.15	0.23	0.28	0.22	0.12	0.14	0.33	0.24	0.25	0.744958	0.0491353
ENSRNOG00000014124	Nod2	0.33	0.58	0.5	0.41	0.43	0.32	0.4	0.18	0.52	0.46	0.56	0.48	0.76	0.48	0.65	0.44	0.465664	0.0491914
ENSRNOG00000003068	Mrnip	1.07	1.15	1.29	1.39	1.29	0.72	1.05	1.99	2.09	2.74	1.53	1.53	1.54	1.09	1.88	1.55	0.487497	0.04937
ENSRNOG00000015763	Nat8f3	0.43	0	0.15	0.13	0.16	0.22	0	0.08	0.08	0.84	0.09	0	1.02	0.4	1.02	0.08	1.59316	0.049475
ENSRNOG00000016474	Tspan3	6.65	6.74	5.79	5.47	6.48	4.99	6.3	5.06	9.1	5.81	6.39	6.62	9.14	6.3	7.45	7.08	0.285994	0.0494781
ENSRNOG00000007404	Svbp	1.7	1.18	0.96	2.12	1.73	0.61	1.81	1.61	1.31	1.84	2.55	1.89	4.99	1.26	1.88	2.62	0.646021	0.0495143
ENSRNOG00000047213	Gnpda1	4.73	4.58	3.82	5.35	5.31	3.91	6.12	2.62	7.65	4.64	4.92	4.88	7.36	5.85	4.71	7.19	0.373264	0.0495377
ENSRNOG00000002501	Ddx3y	0.22	0.1	0.15	0.17	0.33	0.11	0.26	0.12	0.15	0.07	0.12	0.04	0.17	0.15	0.13	0.11	-0.635236	0.0497059
ENSRNOG00000017505	Npepo	1.09	0.68	0.77	0.74	0.77	0.71	0.71	0.79	1.19	1.18	0.84	0.98	0.98	1.01	0.94	0.88	0.353837	0.0499132
