# Supplementary material for: Transcriptome and Gut Microbiota Profiling Analysis of ANIT-Induced Cholestasis and the Effects of Da-Huang-Xiao-Shi Decoction Intervention
Source: Microbiol Spectr. 2022 Nov 21;10(6):e03242-22. doi: 10.1128/spectrum.03242-22 (PMC9769994; doi:10.1128/spectrum.03242-22)
Supplement: Supplemental file 4 — Table S3. Download spectrum.03242-22-s0004.xls, XLS file, 0.02 MB [file spectrum.03242-22-s0004.xls]

## Sheet: TableS3
TableS3 Community distribution of the top 10 at the phylum level.
Phylum	Control1	Control2	Control3	Control4	Control5	Control6	Control7	Control8	Model1	Model2	Model3	Model4	Model5	Model6	Model7	Model8	DHXSD1	DHXSD2	DHXSD3	DHXSD4	DHXSD5	DHXSD6	DHXSD7	DHXSD8
Firmicutes	65.3446	75.0798	57.5938	64.4529	53.9489	59.2204	70.529	69.0715	22.2803	48.6193	15.9003	38.1998	15.3996	19.7935	14.6263	7.0727	33.0353	43.3685	42.8495	19.5793	55.5221	60.9634	43.9687	42.8852
Bacteroidetes	1.75	0.5011	0.7914	2.4266	0.6323	4.0251	8.0215	6.282	20.3872	17.711	45.5026	29.5177	53.1721	19.2771	41.689	28.3213	24.8417	12.6526	28.1273	28.4391	21.8924	4.5028	24.0078	25.0479
Verrucomicrobia	3.582	5.5351	24.0364	17.1255	24.9928	13.4701	12.7287	13.4109	32.9517	7.452	33.0426	16.8138	11.8145	32.4105	8.7062	18.359	13.7982	22.2889	19.8993	36.9069	12.869	16.2617	2.7763	20.5154
Proteobacteria	10.4637	5.9748	10.19	5.394	6.9599	10.4542	1.1219	2.5729	11.015	17.8437	4.244	7.8695	11.707	23.6745	25.8754	42.9145	24.241	5.0032	1.4417	12.7023	5.3149	3.1355	4.3827	1.3534
Actinobacteria	15.8007	9.2047	4.2409	7.7787	10.2228	6.8518	2.8689	2.9079	12.1859	7.8002	0.8177	6.6076	6.9036	3.1974	8.391	1.6055	3.6074	12.487	6.1866	1.4786	1.6423	13.3297	23.389	6.9873
Patescibacteria	2.6912	3.4478	2.8243	2.4614	2.977	5.5544	4.3162	5.163	0.5705	0.1156	0.1259	0.5504	0.5773	1.2536	0.0441	0.1103	0.1721	3.5965	0.8917	0.5922	0.2658	1.3269	1.093	2.7762
Tenericutes	0.2772	0.1604	0.225	0.1798	0.1861	0.2926	0.2541	0.177	0.0467	0.0186	0.0311	0.0961	0.0199	0.1163	0.0016	0.0048	0.0184	0.3945	0.4182	0.0965	0.1076	0.1865	0.0361	0.083
Epsilonbacteraeota	0.0088	0.0094	0.006	0.0293	0.0212	0.0266	0.0571	0.2112	0.1686	0.107	0.0311	0.0261	0.006	0.0275	0.0016	0.0128	0.0077	0.0432	0.017	0.0772	2.0761	0.1165	0.0768	0.0966
Fusobacteria	0	0.0027	0.0015	0	0	0	0	0	0.0661	0.0057	0.042	0.0049	0	0.0065	0.0719	1.2985	0.0108	0.0014	0.0071	0.0036	0.0049	0.0016	0.0166	0.0015
Cyanobacteria	0.005	0.0013	0.0151	0.0223	0.0045	0.0177	0.0114	0.0019	0.0078	0.0029	0	0	0	0.0052	0.0033	0	0.0077	0.0288	0.0085	0.0012	0.1027	0.0155	0.0075	0.0407
Other	0.0441	0.0013	0.0076	0.0195	0.0106	0.0089	0.0086	0.04	0.0324	0.0071	0	0.0081	0	0.0065	0	0	0	0.0029	0	0	0	0.0186	0.0015	0.0075
Unclassified	0.0328	0.0815	0.068	0.1101	0.0439	0.0783	0.0828	0.1618	0.2879	0.3168	0.2627	0.3061	0.4001	0.2314	0.5896	0.3006	0.2596	0.1325	0.1531	0.123	0.2022	0.1414	0.2439	0.2052
