# Supplementary material for: Transcriptome and Gut Microbiota Profiling Analysis of ANIT-Induced Cholestasis and the Effects of Da-Huang-Xiao-Shi Decoction Intervention
Source: Microbiol Spectr. 2022 Nov 21;10(6):e03242-22. doi: 10.1128/spectrum.03242-22 (PMC9769994; doi:10.1128/spectrum.03242-22)
Supplement: Supplemental file 5 — Table S4. Download spectrum.03242-22-s0005.xls, XLS file, 0.03 MB [file spectrum.03242-22-s0005.xls]

## Sheet: TableS4
TableS4 Community distribution of the top 10 at the genus level.
Genus	Control1	Control2	Control3	Control4	Control5	Control6	Control7	Control8	Model1	Model2	Model3	Model4	Model5	Model6	Model7	Model8	DHXSD1	DHXSD2	DHXSD3	DHXSD4	DHXSD5	DHXSD6	DHXSD7	DHXSD8	Phylum	Class	Order	Family
Akkermansia	3.582	5.5351	24.0364	17.1255	24.9928	13.4701	12.7287	13.4109	32.9517	7.4492	33.0426	16.8138	11.8145	32.4105	8.7062	18.359	13.7982	22.2889	19.8993	36.9069	12.869	16.2617	2.7763	20.5154	Verrucomicrobia	Verrucomicrobiae	Verrucomicrobiales	Akkermansiaceae
Lactobacillus	21.7185	31.4094	23.3326	14.4271	5.0055	16.7016	49.6417	42.7674	6.0929	24.5722	1.5142	2.0451	3.5991	2.0562	4.0093	0.9562	12.6552	2.0056	4.5322	2.7752	9.0756	11.3999	12.713	13.9762	Firmicutes	Bacilli	Lactobacillales	Lactobacillaceae
Escherichia-Shigella	0.7282	2.0272	7.7705	1.0495	0.1422	6.9271	0.2198	0.2303	10.4938	16.9162	3.3423	6.974	10.7196	22.6928	25.5046	41.3378	23.2854	3.4367	0.7868	12.2778	3.3025	1.0643	3.5848	0.7635	Proteobacteria	Gammaproteobacteria	Enterobacteriales	Enterobacteriaceae
Clostridium_sensu_stricto_1	2.831	1.8842	1.1025	1.3422	1.673	1.4791	0.5738	3.7167	2.7074	9.7553	0.1601	16.2553	1.9508	1.8693	4.0845	0.6252	8.5331	7.7905	13.184	3.4494	6.799	5.0466	12.0385	10.7639	Firmicutes	Clostridia	Clostridiales	Clostridiaceae_1
Romboutsia	7.4814	17.1881	8.4954	7.0317	7.4924	6.1809	8.9064	7.4676	1.7414	2.2462	0.2285	1.3303	0.8898	4.2327	0.6533	0.8523	4.1236	5.2235	5.1304	0.9395	1.0698	5.8266	3.6766	1.2644	Firmicutes	Clostridia	Clostridiales	Peptostreptococcaceae
Staphylococcus	10.6917	8.9214	9.8396	20.4064	19.948	17.7389	0.1456	0.1085	0.1336	0.0828	0.0513	0.0798	0.0677	0.0641	0.0817	0.0464	0.255	3.6412	0.2977	0.0965	0.1517	1.0146	0.4231	0.2746	Firmicutes	Bacilli	Bacillales	Staphylococcaceae
Bifidobacterium	4.0998	3.2019	0.876	1.2237	0.4493	1.1319	0.0942	0.3178	9.2568	5.7182	0.3109	4.1049	4.4929	1.5895	7.078	0.9866	1.3428	6.8533	2.6708	0.4294	1.0291	8.9636	15.6655	4.9882	Actinobacteria	Actinobacteria	Bifidobacteriales	Bifidobacteriaceae
Ruminococcaceae_UCG-014	6.2354	4.6425	2.9783	2.1576	3.8347	3.4045	5.3353	7.656	1.9177	0.1527	1.696	3.1377	2.986	1.2824	0.1894	0.0816	0.2842	4.4316	6.3411	1.0227	6.8887	3.7213	2.1123	5.7984	Firmicutes	Clostridia	Clostridiales	Ruminococcaceae
Candidatus_Saccharimonas	2.6912	3.4478	2.8243	2.4614	2.977	5.5544	4.3162	5.163	0.5705	0.1127	0.1259	0.5504	0.5773	1.2536	0.0441	0.1103	0.1721	3.5965	0.8917	0.5922	0.2609	1.3269	1.093	2.7762	Patescibacteria	Saccharimonadia	Saccharimonadales	Saccharimonadaceae
Turicibacter	1.2876	0.8245	0.3897	0.5547	0.8244	0.7359	0.1913	0.7841	1.036	2.2034	0.0295	0.78	0.2488	0.8928	0.2466	0.2063	1.5978	4.7829	6.9096	0.6633	1.4368	3.7958	2.6332	2.0384	Firmicutes	Erysipelotrichia	Erysipelotrichales	Erysipelotrichaceae
Other	29.717	16.4301	11.7697	22.2466	22.9034	17.6936	6.7091	7.6461	12.364	9.7322	17.4102	18.5138	16.8356	10.7123	12.4805	10.9462	11.1681	17.7822	8.7238	13.7198	36.8666	23.0396	11.1769	9.463
Unclassified	8.9366	4.4874	6.5849	9.974	9.7569	8.9825	11.1387	10.7313	20.7347	21.0588	42.0887	29.4151	45.8187	20.9438	36.9219	25.4925	22.7845	18.1669	30.6323	27.1269	20.2502	18.5395	32.1063	27.3775
